# Supplementary material for: Low-energy electrons transform the nimorazole molecule into a radiosensitiser
Source: Nat Commun. 2019 Jun 3;10:2388. doi: 10.1038/s41467-019-10340-8 (PMC6546713; doi:10.1038/s41467-019-10340-8)
Supplement: Supplementary file 3 — Source Data [file 41467_2019_10340_MOESM3_ESM.xlsx]

## Sheet: Fig1
Energy Scan 226u
n=235 (n= number of individual measurements=
		E(e-)		raw data			calibration on cross section
				average	SE of mean		average	SE of mean
		-0.48		283.868	2.76014		4.22108e-20	4.10429e-22
		-0.47		1.53977	0.135134		2.28962e-22	2.00943e-23
		-0.46		1.84972	0.140235		2.75052e-22	2.08528e-23
		-0.45		1.57976	0.134204		2.34909e-22	1.9956e-23
		-0.44		1.56977	0.159682		2.33423e-22	2.37446e-23
		-0.43		1.87972	0.162829		2.79512e-22	2.42125e-23
		-0.42		2.06969	0.171865		3.07761e-22	2.55562e-23
		-0.41		2.46964	0.178325		3.67232e-22	2.65167e-23
		-0.4		3.21952	0.191499		4.78739e-22	2.84757e-23
		-0.39		3.40949	0.226086		5.06988e-22	3.36188e-23
		-0.38		3.82943	0.212246		5.69432e-22	3.15607e-23
		-0.37		5.15923	0.238952		7.67172e-22	3.55319e-23
		-0.36		6.57902	0.301192		9.78293e-22	4.47869e-23
		-0.35		8.30874	0.306679		1.2355e-21	4.56028e-23
		-0.34		9.37862	0.361698		1.39459e-21	5.37841e-23
		-0.33		11.8583	0.389197		1.76331e-21	5.78731e-23
		-0.32		15.3577	0.428116		2.28368e-21	6.36603e-23
		-0.31		17.1974	0.46334		2.55724e-21	6.88981e-23
		-0.3		20.127	0.518206		2.99286e-21	7.70566e-23
		-0.29		21.6368	0.488487		3.21737e-21	7.26375e-23
		-0.28		23.8265	0.505861		3.54297e-21	7.52209e-23
		-0.27		26.5561	0.590464		3.94886e-21	8.78013e-23
		-0.26		28.2158	0.571565		4.19566e-21	8.49911e-23
		-0.25		29.5456	0.582033		4.3934e-21	8.65477e-23
		-0.24		29.1256	0.610697		4.33095e-21	9.08099e-23
		-0.23		30.0156	0.593136		4.46328e-21	8.81987e-23
		-0.22		29.1657	0.627883		4.3369e-21	9.33655e-23
		-0.21		28.2058	0.638922		4.19417e-21	9.5007e-23
		-0.2		28.4757	0.523021		4.23431e-21	7.77726e-23
		-0.19		26.3261	0.583538		3.91466e-21	8.67714e-23
		-0.18		26.0262	0.661466		3.87006e-21	9.83593e-23
		-0.17		24.9263	0.54045		3.70651e-21	8.03643e-23
		-0.16		24.6964	0.584824		3.67232e-21	8.69627e-23
		-0.15		25.5862	0.530615		3.80464e-21	7.89018e-23
		-0.14		26.856	0.561303		3.99346e-21	8.34652e-23
		-0.13		30.3355	0.584949		4.51085e-21	8.69812e-23
		-0.12		39.5141	0.703489		5.87571e-21	1.04608e-22
		-0.11		67.3099	0.967923		1.00089e-20	1.43929e-22
		-0.1		131	2.18563		1.94796e-20	3.25e-22
		-0.09		303.035	4.70691		4.5061e-20	6.99912e-22
		-0.08		663.831	8.38278		9.8711e-20	1.24651e-21
		-0.07		1267.2	10.9259		1.88431e-19	1.62467e-21
		-0.06		2415.93	13.2279		3.59246e-19	1.96697e-21
		-0.05		3608.18	15.7182		5.36533e-19	2.33728e-21
		-0.04		5066.36	17.3761		7.53362e-19	2.58381e-21
		-0.03		6877.59	17.7549		1.02269e-18	2.64013e-21
		-0.02		9594.29	17.4338		1.42666e-18	2.59239e-21
		-0.01		11798.3	16.1321		1.75439e-18	2.39883e-21
		0		13947.6	17.0993		2.074e-18	2.54265e-21
		0.01		15903.2	22.8118		2.36479e-18	3.39209e-21
		0.02		17895.2	41.5004		2.66099e-18	6.17107e-21
		0.03		18524.8	65.5403		2.75462e-18	9.74577e-21
		0.04		18480.8	81.2985		2.74808e-18	1.2089e-20
		0.05		17740.7	98.0418		2.63802e-18	1.45787e-20
		0.06		16469.1	105.556		2.44894e-18	1.56961e-20
		0.07		14142.4	102.654		2.10296e-18	1.52645e-20
		0.08		12065.5	97.4069		1.79413e-18	1.44843e-20
		0.09		9983.73	84.8291		1.48457e-18	1.2614e-20
		0.1		8019.16	71.5392		1.19244e-18	1.06378e-20
		0.11		5785.73	52.2539		8.60332e-19	7.77009e-21
		0.12		4478.14	39.5052		6.65895e-19	5.87438e-21
		0.13		3469.15	29.9058		5.15858e-19	4.44696e-21
		0.14		2719.52	22.2693		4.04389e-19	3.31142e-21
		0.15		2032.52	15.6725		3.02233e-19	2.33048e-21
		0.16		1685.81	11.732		2.50678e-19	1.74453e-21
		0.17		1452.1	8.55366		2.15925e-19	1.27192e-21
		0.18		1304.33	6.24804		1.93952e-19	9.29076e-22
		0.19		1239.01	4.60151		1.84239e-19	6.84239e-22
		0.2		1262.84	4.14023		1.87783e-19	6.15647e-22
		0.21		1315.79	4.86868		1.95656e-19	7.23967e-22
		0.22		1377.58	4.87839		2.04844e-19	7.25411e-22
		0.23		1417.12	5.63622		2.10724e-19	8.38099e-22
		0.24		1415.44	6.84323		2.10474e-19	1.01758e-21
		0.25		1373.63	7.98917		2.04257e-19	1.18798e-21
		0.26		1274.38	8.38655		1.89499e-19	1.24707e-21
		0.27		1137.43	8.20087		1.69135e-19	1.21946e-21
		0.28		934.573	7.41976		1.3897e-19	1.10331e-21
		0.29		788.836	6.93509		1.17299e-19	1.03124e-21
		0.3		645.884	5.64232		9.60422e-20	8.39007e-22
		0.31		535.74	4.29127		7.9664e-20	6.38107e-22
		0.32		421.687	3.25758		6.27044e-20	4.84399e-22
		0.33		362.326	2.98328		5.38775e-20	4.4361e-22
		0.34		320.982	2.88634		4.77297e-20	4.29195e-22
		0.35		287.227	2.19866		4.27104e-20	3.26938e-22
		0.36		255.272	2.05616		3.79587e-20	3.05748e-22
		0.37		239.524	2.03471		3.5617e-20	3.02559e-22
		0.38		226.206	1.9307		3.36366e-20	2.87093e-22
		0.39		213.528	1.96451		3.17514e-20	2.92121e-22
		0.4		203.8	1.74926		3.03048e-20	2.60113e-22
		0.41		188.972	1.57547		2.80999e-20	2.3427e-22
		0.42		178.553	1.7518		2.65507e-20	2.60491e-22
		0.43		166.305	1.58824		2.47294e-20	2.36169e-22
		0.44		155.297	1.572		2.30925e-20	2.33754e-22
		0.45		136.79	1.50798		2.03405e-20	2.24235e-22
		0.46		126.081	1.24942		1.87481e-20	1.85787e-22
		0.47		117.743	1.31515		1.75082e-20	1.95561e-22
		0.48		107.774	1.32891		1.60259e-20	1.97607e-22
		0.49		96.5858	1.27395		1.43622e-20	1.89435e-22
		0.5		91.8265	1.14661		1.36545e-20	1.70499e-22
		0.51		87.4869	1.12147		1.30092e-20	1.66762e-22
		0.52		81.4176	1.00048		1.21067e-20	1.48771e-22
		0.54		74.8869	1.52435		1.11356e-20	2.26669e-22
		0.56		67.032	1.45612		9.96758e-21	2.16524e-22
		0.58		64.3497	1.3085		9.56873e-21	1.94573e-22
		0.6		57.6441	1.13263		8.57162e-21	1.68421e-22
		0.62		54.0758	1.14821		8.04101e-21	1.70737e-22
		0.64		49.4058	1.29004		7.34659e-21	1.91827e-22
		0.66		46.3404	0.949503		6.89077e-21	1.4119e-22
		0.68		41.5986	1.15352		6.18567e-21	1.71527e-22
		0.7		39.0361	0.951809		5.80463e-21	1.41533e-22
		0.72		35.8749	1.08995		5.33456e-21	1.62074e-22
		0.74		35.827	1.12059		5.32744e-21	1.66631e-22
		0.76		34.1506	1.14712		5.07816e-21	1.70576e-22
		0.78		32.3066	0.891157		4.80395e-21	1.32514e-22
		0.8		31.5642	0.939287		4.69356e-21	1.39671e-22
		0.82		28.4509	0.799105		4.23061e-21	1.18826e-22
		0.84		27.0139	0.915555		4.01694e-21	1.36142e-22
		0.86		25.2178	0.855588		3.74986e-21	1.27225e-22
		0.88		24.8346	0.835796		3.69288e-21	1.24282e-22
		0.9		23.5653	0.856973		3.50414e-21	1.27431e-22
		0.92		22.5835	0.876933		3.35814e-21	1.30399e-22
		0.94		22.6793	0.821385		3.37238e-21	1.22139e-22
		0.96		22.4637	0.803483		3.34033e-21	1.19477e-22
		0.98		21.6255	0.814949		3.21569e-21	1.21182e-22
		1		20.5478	0.625588		3.05544e-21	9.30242e-23
		1.02		18.4643	0.713623		2.74562e-21	1.06115e-22
		1.04		19.1109	0.647289		2.84177e-21	9.62511e-23
		1.06		18.3685	0.699144		2.73138e-21	1.03962e-22
		1.08		17.0035	0.656304		2.5284e-21	9.75916e-23
		1.1		16.4048	0.650256		2.43937e-21	9.66924e-23
		1.12		16.1892	0.690409		2.40732e-21	1.02663e-22
		1.14		16.74	0.709017		2.48922e-21	1.0543e-22
		1.16		15.4228	0.694128		2.29336e-21	1.03216e-22
		1.18		15.6863	0.77205		2.33253e-21	1.14803e-22
		1.2		14.9678	0.773563		2.2257e-21	1.15028e-22
		1.22		14.3452	0.746024		2.13311e-21	1.10933e-22
		1.24		13.4591	0.450719		2.00135e-21	6.70214e-23
		1.26		14.0817	0.564823		2.09394e-21	8.39885e-23
		1.28		13.2914	0.621731		1.97642e-21	9.24507e-23
		1.3		13.7464	0.668006		2.04408e-21	9.93317e-23
		1.32		13.2914	0.542293		1.97642e-21	8.06384e-23
		1.34		12.6209	0.544404		1.87671e-21	8.09523e-23
		1.36		11.663	0.628807		1.73427e-21	9.35029e-23
		1.38		11.615	0.549796		1.72714e-21	8.1754e-23
		1.4		11.2558	0.447383		1.67373e-21	6.65253e-23
		1.42		10.4416	0.591624		1.55265e-21	8.79738e-23
		1.44		11.0164	0.420407		1.63812e-21	6.2514e-23
		1.46		10.4176	0.558246		1.54909e-21	8.30106e-23
		1.48		9.19624	0.514822		1.36747e-21	7.65535e-23
		1.5		10.3218	0.709346		1.53484e-21	1.05479e-22
		1.52		11.4953	0.588609		1.70934e-21	8.75255e-23
		1.54		10.0105	0.490751		1.48855e-21	7.29742e-23
		1.56		9.38783	0.502069		1.39596e-21	7.46571e-23
		1.58		9.36389	0.547063		1.3924e-21	8.13477e-23
		1.6		9.43571	0.53292		1.40308e-21	7.92446e-23
		1.62		9.67519	0.566147		1.43869e-21	8.41855e-23
		1.64		8.21432	0.453889		1.22146e-21	6.74928e-23
		1.66		9.10047	0.628983		1.35323e-21	9.35291e-23
		1.68		9.19624	0.467143		1.36747e-21	6.94637e-23
		1.7		9.12441	0.462675		1.35679e-21	6.87992e-23
		1.72		8.26227	0.507737		1.22859e-21	7.54999e-23
		1.74		8.28621	0.516411		1.23215e-21	7.67898e-23
		1.76		7.68748	0.442238		1.14312e-21	6.57603e-23
		1.78		8.38197	0.495782		1.24639e-21	7.37222e-23
		1.8		7.35217	0.533326		1.09326e-21	7.9305e-23
		1.82		7.13664	0.475242		1.06121e-21	7.06679e-23
		1.84		6.10688	0.452908		9.08086e-22	6.73469e-23
		1.86		7.47195	0.460989		1.11107e-21	6.85486e-23
		1.88		7.08876	0.460075		1.05409e-21	6.84126e-23
		1.9		6.8014	0.483156		1.01136e-21	7.18447e-23
		1.92		6.8014	0.459566		1.01136e-21	6.83369e-23
		1.94		7.20853	0.532755		1.0719e-21	7.92201e-23
		1.96		7.51983	0.487497		1.11819e-21	7.24902e-23
		1.98		5.60396	0.427912		8.33302e-22	6.36301e-23
		2		6.99299	0.455626		1.03985e-21	6.77511e-23
		2.02		6.20267	0.452184		9.2233e-22	6.72392e-23
		2.04		6.29847	0.50723		9.36575e-22	7.54245e-23
		2.06		6.10688	0.400809		9.08086e-22	5.95998e-23
		2.08		6.46611	0.394554		9.61503e-22	5.86698e-23
		2.1		6.01108	0.356349		8.93841e-22	5.29887e-23
		2.12		6.10688	0.429019		9.08086e-22	6.37946e-23
		2.14		6.44215	0.448545		9.57941e-22	6.66982e-23
		2.16		5.60396	0.364388		8.33302e-22	5.41841e-23
		2.18		6.29847	0.467607		9.36575e-22	6.95326e-23
		2.2		5.02919	0.417613		7.47835e-22	6.20986e-23
		2.22		4.86155	0.334178		7.22907e-22	4.96919e-23
		2.24		4.95735	0.431413		7.37152e-22	6.41506e-23
		2.26		6.15477	0.442132		9.15208e-22	6.57446e-23
		2.28		5.07709	0.361356		7.54958e-22	5.37332e-23
		2.3		5.10104	0.400166		7.58519e-22	5.95042e-23
		2.32		4.78971	0.384031		7.12224e-22	5.7105e-23
		2.34		5.19683	0.387988		7.72763e-22	5.76934e-23
		2.36		4.95735	0.342139		7.37152e-22	5.08757e-23
		2.38		6.17872	0.426433		9.18769e-22	6.34101e-23
		2.4		5.10104	0.363375		7.58519e-22	5.40334e-23
		2.42		5.02919	0.394554		7.47835e-22	5.86698e-23
		2.44		4.78971	0.373211		7.12224e-22	5.54961e-23
		2.46		4.64601	0.301456		6.90857e-22	4.48261e-23
		2.48		4.78971	0.384031		7.12224e-22	5.7105e-23
		2.5		4.98129	0.328793		7.40713e-22	4.88912e-23
		2.52		4.52627	0.465701		6.73052e-22	6.92492e-23
		2.54		4.78971	0.340407		7.12224e-22	5.06181e-23
		2.56		4.69392	0.333178		6.9798e-22	4.95432e-23
		2.58		4.50233	0.354818		6.69491e-22	5.27611e-23
		2.6		4.02335	0.331276		5.98268e-22	4.92603e-23
		2.62		4.59812	0.409633		6.83735e-22	6.0912e-23
		2.64		4.64601	0.314752		6.90857e-22	4.68033e-23
		2.66		4.40653	0.319916		6.55246e-22	4.75712e-23
		2.68		4.69392	0.389839		6.9798e-22	5.79686e-23
		2.7		4.74181	0.340338		7.05102e-22	5.06079e-23
		2.72		4.16705	0.308365		6.19635e-22	4.58536e-23
		2.74		4.50233	0.362972		6.69491e-22	5.39735e-23
		2.76		4.47838	0.385263		6.6593e-22	5.72882e-23
		2.78		4.8855	0.508417		7.26469e-22	7.5601e-23
		2.8		4.28679	0.324727		6.37441e-22	4.82866e-23
		2.82		4.76576	0.390813		7.08663e-22	5.81135e-23
		2.84		4.35863	0.437809		6.48124e-22	6.51017e-23
		2.86		4.45442	0.406305		6.62368e-22	6.04171e-23
		2.88		4.31074	0.280039		6.41002e-22	4.16415e-23
		2.9		4.16705	0.373587		6.19635e-22	5.5552e-23
		2.92		3.59228	0.292309		5.34168e-22	4.3466e-23
		2.94		4.69392	0.391337		6.9798e-22	5.81914e-23
		2.96		4.11915	0.363938		6.12513e-22	5.41172e-23
		2.98		3.68808	0.320647		5.48413e-22	4.76798e-23
		3		4.26284	0.370314		6.33879e-22	5.50653e-23
		3.02		3.95151	0.286751		5.87585e-22	4.26395e-23
		3.04		4.07125	0.366885		6.0539e-22	5.45554e-23
		3.06		4.76576	0.312607		7.08663e-22	4.64843e-23
		3.08		3.80782	0.30541		5.66218e-22	4.54141e-23
		3.1		4.81365	0.367666		7.15785e-22	5.46715e-23
		3.12		4.0952	0.338839		6.08952e-22	5.0385e-23
		3.14		4.66996	0.449015		6.94418e-22	6.6768e-23
		3.16		4.23889	0.349249		6.30318e-22	5.1933e-23
		3.18		4.07125	0.374776		6.0539e-22	5.57287e-23
		3.2		4.38258	0.393975		6.51685e-22	5.85837e-23
		3.22		4.23889	0.31581		6.30318e-22	4.69606e-23
		3.24		4.64601	0.363101		6.90857e-22	5.39927e-23
		3.26		4.55022	0.352236		6.76613e-22	5.23771e-23
		3.28		3.83176	0.363681		5.69779e-22	5.40789e-23
		3.3		3.87967	0.380294		5.76902e-22	5.65493e-23
		3.32		4.62207	0.382519		6.87296e-22	5.68802e-23
		3.34		5.14894	0.367283		7.65641e-22	5.46146e-23
		3.36		4.50233	0.336186		6.69491e-22	4.99905e-23
		3.38		4.57417	0.398524		6.80174e-22	5.92601e-23
		3.4		4.43048	0.335646		6.58807e-22	4.99102e-23
		3.42		4.35863	0.336534		6.48124e-22	5.00422e-23
		3.44		4.0952	0.385688		6.08952e-22	5.73514e-23
		3.46		4.78971	0.382504		7.12224e-22	5.68779e-23
		3.48		3.66412	0.299059		5.44851e-22	4.44697e-23
		3.5		4.66996	0.379817		6.94418e-22	5.64784e-23
		3.52		4.1431	0.350921		6.16074e-22	5.21816e-23
		3.54		4.31074	0.324565		6.41002e-22	4.82625e-23
		3.56		4.38258	0.378829		6.51685e-22	5.63315e-23
		3.58		5.00524	0.377406		7.44274e-22	5.61198e-23
		3.6		4.69392	0.341848		6.9798e-22	5.08324e-23
		3.62		4.19099	0.359228		6.23196e-22	5.34168e-23
		3.64		4.40653	0.357906		6.55246e-22	5.32202e-23
		3.66		4.57417	0.345001		6.80174e-22	5.13012e-23
		3.68		3.68808	0.324277		5.48413e-22	4.82196e-23
		3.7		4.43048	0.378273		6.58807e-22	5.62488e-23
		3.72		4.62207	0.380986		6.87296e-22	5.66522e-23
		3.74		4.21494	0.360837		6.26757e-22	5.36561e-23
		3.76		4.69392	0.413161		6.9798e-22	6.14366e-23
		3.78		4.64601	0.378876		6.90857e-22	5.63384e-23
		3.8		4.81365	0.504546		7.15785e-22	7.50254e-23
		3.82		4.35863	0.371262		6.48124e-22	5.52062e-23
		3.84		4.1431	0.349249		6.16074e-22	5.1933e-23
		3.86		4.28679	0.378026		6.37441e-22	5.6212e-23
		3.88		5.19683	0.336273		7.72763e-22	5.00034e-23
		3.9		4.71786	0.427871		7.01541e-22	6.3624e-23
		3.92		4.74181	0.395975		7.05102e-22	5.88811e-23
		3.94		5.29263	0.393202		7.87008e-22	5.84687e-23
		3.96		5.17288	0.349635		7.69202e-22	5.19903e-23
		3.98		4.40653	0.373901		6.55246e-22	5.55986e-23
		4		4.33469	0.340218		6.44563e-22	5.059e-23
		4.02		4.8855	0.411742		7.26469e-22	6.12256e-23
		4.04		4.78971	0.355543		7.12224e-22	5.28689e-23
		4.06		4.62207	0.309823		6.87296e-22	4.60704e-23
		4.08		4.19099	0.349317		6.23196e-22	5.1943e-23
		4.1		5.02919	0.424562		7.47835e-22	6.31319e-23
		4.12		4.8376	0.326292		7.19346e-22	4.85192e-23
		4.14		5.02919	0.377886		7.47835e-22	5.61912e-23
		4.16		4.66996	0.335646		6.94418e-22	4.99102e-23
		4.18		4.78971	0.398979		7.12224e-22	5.93278e-23
		4.2		5.14894	0.378273		7.65641e-22	5.62488e-23
		4.22		4.31074	0.347216		6.41002e-22	5.16306e-23
		4.24		4.8855	0.428459		7.26469e-22	6.37114e-23
		4.26		5.43632	0.381293		8.08374e-22	5.66979e-23
		4.28		4.55022	0.370061		6.76613e-22	5.50277e-23
		4.3		5.34052	0.422087		7.9413e-22	6.27639e-23
		4.32		5.26867	0.368477		7.83446e-22	5.47921e-23
		4.34		4.90945	0.435786		7.3003e-22	6.48009e-23
		4.36		4.47838	0.313205		6.6593e-22	4.65732e-23
		4.38		5.65185	0.397569		8.40424e-22	5.9118e-23
		4.4		5.00524	0.374291		7.44274e-22	5.56567e-23
		4.42		5.12499	0.416265		7.6208e-22	6.18982e-23
		4.44		4.47838	0.417347		6.6593e-22	6.2059e-23
		4.46		5.41237	0.461852		8.04813e-22	6.86769e-23
		4.48		5.19683	0.407125		7.72763e-22	6.0539e-23
		4.5		5.53211	0.391412		8.22619e-22	5.82025e-23
		4.52		5.22078	0.448375		7.76324e-22	6.66729e-23
		4.54		5.86739	0.342549		8.72474e-22	5.09367e-23
		4.56		5.14894	0.426282		7.65641e-22	6.33876e-23
		4.58		5.14894	0.419361		7.65641e-22	6.23585e-23
		4.6		5.31658	0.294622		7.90569e-22	4.381e-23
		4.62		6.34636	0.454198		9.43697e-22	6.75388e-23
		4.64		5.84344	0.367905		8.68913e-22	5.4707e-23
		4.66		5.29263	0.342276		7.87008e-22	5.0896e-23
		4.68		5.74765	0.474058		8.54669e-22	7.04919e-23
		4.7		5.96319	0.387807		8.86719e-22	5.76665e-23
		4.72		5.02919	0.379432		7.47835e-22	5.64211e-23
		4.74		5.74765	0.413388		8.54669e-22	6.14703e-23
		4.76		5.24473	0.309597		7.79885e-22	4.60367e-23
		4.78		5.91529	0.367538		8.79597e-22	5.46525e-23
		4.8		5.53211	0.371466		8.22619e-22	5.52366e-23
		4.82		5.86739	0.394925		8.72474e-22	5.87249e-23
		4.84		6.32241	0.33528		9.40136e-22	4.98557e-23
		4.86		5.38842	0.416561		8.01252e-22	6.19421e-23
		4.88		5.41237	0.41231		8.04813e-22	6.13101e-23
		4.9		5.91529	0.422365		8.79597e-22	6.28052e-23
		4.92		5.69975	0.428077		8.47547e-22	6.36545e-23
		4.94		6.37031	0.522719		9.47258e-22	7.77278e-23
		4.96		5.12499	0.33528		7.6208e-22	4.98557e-23
		4.98		5.7237	0.400867		8.51108e-22	5.96085e-23
		5		5.10104	0.39723		7.58519e-22	5.90676e-23
		5.02		5.12499	0.350637		7.6208e-22	5.21394e-23
		5.04		6.01108	0.451925		8.93841e-22	6.72007e-23
		5.06		6.22662	0.425939		9.25891e-22	6.33366e-23
		5.08		5.96319	0.421088		8.86719e-22	6.26153e-23
		5.1		5.19683	0.381907		7.72763e-22	5.67891e-23
		5.12		5.93924	0.374714		8.83158e-22	5.57195e-23
		5.14		5.48422	0.432875		8.15497e-22	6.43681e-23
		5.16		5.24473	0.395873		7.79885e-22	5.88658e-23
		5.18		5.53211	0.343641		8.22619e-22	5.1099e-23
		5.2		5.98713	0.420407		8.9028e-22	6.2514e-23
		5.22		6.34636	0.390454		9.43697e-22	5.80601e-23
		5.24		5.50817	0.420407		8.19058e-22	6.2514e-23
		5.26		6.34636	0.426282		9.43697e-22	6.33876e-23
		5.28		5.46026	0.422018		8.11935e-22	6.27536e-23
		5.3		5.60396	0.468395		8.33302e-22	6.96498e-23
		5.32		6.03503	0.382443		8.97402e-22	5.68688e-23
		5.34		5.67581	0.395754		8.43986e-22	5.88482e-23
		5.36		6.15477	0.485053		9.15208e-22	7.21269e-23
		5.38		6.17872	0.386098		9.18769e-22	5.74123e-23
		5.4		6.75351	0.463774		1.00424e-21	6.89627e-23
		5.42		6.70559	0.446073		9.97114e-22	6.63305e-23
		5.44		6.15477	0.470353		9.15208e-22	6.99409e-23
		5.46		6.29847	0.376038		9.36575e-22	5.59165e-23
		5.48		6.01108	0.460901		8.93841e-22	6.85354e-23
		5.5		6.5619	0.468145		9.75747e-22	6.96126e-23
		5.52		6.39426	0.40279		9.50819e-22	5.98944e-23
		5.54		6.08293	0.388334		9.04525e-22	5.77449e-23
		5.56		5.98713	0.447383		8.9028e-22	6.65253e-23
		5.58		6.9211	0.486595		1.02916e-21	7.23562e-23
		5.6		7.06481	0.488947		1.05053e-21	7.27059e-23
		5.62		6.5619	0.41231		9.75747e-22	6.13101e-23
		5.64		5.34052	0.37354		7.9413e-22	5.5545e-23
		5.66		5.93924	0.410489		8.83158e-22	6.10393e-23
		5.68		6.08293	0.410318		9.04525e-22	6.10139e-23
		5.7		5.43632	0.515697		8.08374e-22	7.66836e-23
		5.72		6.29847	0.410275		9.36575e-22	6.10075e-23
		5.74		6.05898	0.431955		9.00963e-22	6.42313e-23
		5.76		6.41821	0.415872		9.5438e-22	6.18397e-23
		5.78		6.75351	0.479899		1.00424e-21	7.13604e-23
		5.8		6.05898	0.383131		9.00963e-22	5.69711e-23
		5.82		6.03503	0.465286		8.97402e-22	6.91875e-23
		5.84		6.29847	0.463837		9.36575e-22	6.89721e-23
		5.86		6.65769	0.438344		9.89991e-22	6.51812e-23
		5.88		6.75351	0.481117		1.00424e-21	7.15415e-23
		5.9		6.49006	0.335367		9.65064e-22	4.98687e-23
		5.92		6.29847	0.475057		9.36575e-22	7.06404e-23
		5.94		7.23247	0.507403		1.07546e-21	7.54502e-23
		5.96		6.32241	0.373274		9.40136e-22	5.55054e-23
		5.98		6.87322	0.447134		1.02204e-21	6.64883e-23
		6		6.89716	0.531733		1.0256e-21	7.90681e-23
		6.02		6.13083	0.442965		9.11647e-22	6.58684e-23
		6.04		6.41821	0.358429		9.5438e-22	5.3298e-23
		6.06		5.65185	0.420462		8.40424e-22	6.25223e-23
		6.08		6.58585	0.504267		9.79308e-22	7.4984e-23
		6.1		7.1127	0.545693		1.05765e-21	8.11439e-23
		6.12		6.46611	0.394554		9.61503e-22	5.86698e-23
		6.14		6.8014	0.431996		1.01136e-21	6.42373e-23
		6.16		6.25056	0.37052		9.29452e-22	5.50959e-23
		6.18		6.41821	0.432429		9.5438e-22	6.43017e-23
		6.2		6.96905	0.454765		1.03629e-21	6.7623e-23
		6.22		6.32241	0.387127		9.40136e-22	5.75654e-23
		6.24		5.96319	0.387807		8.86719e-22	5.76665e-23
		6.26		7.23247	0.467794		1.07546e-21	6.95605e-23
		6.28		6.39426	0.497679		9.50819e-22	7.40043e-23
		6.3		7.08876	0.466392		1.05409e-21	6.93519e-23
		6.32		7.01693	0.440806		1.04341e-21	6.55474e-23
		6.34		7.1127	0.48069		1.05765e-21	7.14781e-23
		6.36		6.29847	0.408846		9.36575e-22	6.0795e-23
		6.38		6.9211	0.456819		1.02916e-21	6.79285e-23
		6.4		6.60979	0.456755		9.82869e-22	6.7919e-23
		6.42		6.60979	0.429005		9.82869e-22	6.37926e-23
		6.44		6.44215	0.471446		9.57941e-22	7.01035e-23
		6.46		6.60979	0.434428		9.82869e-22	6.45989e-23
		6.48		6.87322	0.436537		1.02204e-21	6.49126e-23
		6.5		6.39426	0.40856		9.50819e-22	6.07524e-23
		6.52		6.77745	0.40999		1.0078e-21	6.09651e-23
		6.54		7.04087	0.498888		1.04697e-21	7.41841e-23
		6.56		7.06481	0.405165		1.05053e-21	6.02476e-23
		6.58		7.01693	0.451303		1.04341e-21	6.71082e-23
		6.6		7.1127	0.426502		1.05765e-21	6.34203e-23
		6.62		7.59172	0.417066		1.12888e-21	6.20173e-23
		6.64		7.08876	0.444548		1.05409e-21	6.61038e-23
		6.66		6.77745	0.454662		1.0078e-21	6.76077e-23
		6.68		6.34636	0.43038		9.43697e-22	6.39971e-23
		6.7		6.65769	0.410774		9.89991e-22	6.10817e-23
		6.72		6.25056	0.44514		9.29452e-22	6.61918e-23
		6.74		6.94504	0.411969		1.03272e-21	6.12594e-23
		6.76		6.89716	0.442859		1.0256e-21	6.58527e-23
		6.78		7.18459	0.414801		1.06834e-21	6.16804e-23
		6.8		6.99299	0.402426		1.03985e-21	5.98403e-23
		6.82		7.04087	0.462359		1.04697e-21	6.87522e-23
		6.84		7.68748	0.489952		1.14312e-21	7.28553e-23
		6.86		6.39426	0.422642		9.50819e-22	6.28464e-23
		6.88		6.75351	0.42835		1.00424e-21	6.36951e-23
		6.9		6.60979	0.39491		9.82869e-22	5.87227e-23
		6.92		6.58585	0.433092		9.79308e-22	6.44003e-23
		6.94		7.40012	0.461155		1.10039e-21	6.85732e-23
		6.96		6.72951	0.36511		1.00067e-21	5.42914e-23
		6.98		6.8014	0.444021		1.01136e-21	6.60254e-23
		7		6.08293	0.468895		9.04525e-22	6.97241e-23
		7.02		6.60979	0.439783		9.82869e-22	6.53953e-23
		7.04		7.30429	0.435786		1.08614e-21	6.48009e-23
		7.06		7.30429	0.443771		1.08614e-21	6.59882e-23
		7.08		6.32241	0.416265		9.40136e-22	6.18982e-23
		7.1		6.75351	0.462511		1.00424e-21	6.87748e-23
		7.12		6.27452	0.49762		9.33014e-22	7.39955e-23
		7.14		6.70559	0.442119		9.97114e-22	6.57426e-23
		7.16		7.13664	0.55373		1.06121e-21	8.23391e-23
		7.18		7.448	0.431793		1.10751e-21	6.42071e-23
		7.2		6.99299	0.395088		1.03985e-21	5.87491e-23
		7.22		7.85514	0.465537		1.16805e-21	6.92249e-23
		7.24		6.89716	0.348159		1.0256e-21	5.17708e-23
		7.26		7.54377	0.434441		1.12175e-21	6.46009e-23
		7.28		7.73536	0.381293		1.15024e-21	5.66979e-23
		7.3		7.6396	0.398818		1.136e-21	5.93038e-23
		7.32		7.06481	0.409476		1.05053e-21	6.08886e-23
		7.34		7.35217	0.498149		1.09326e-21	7.40742e-23
		7.36		6.99299	0.503233		1.03985e-21	7.48302e-23
		7.38		8.19038	0.511309		1.2179e-21	7.60311e-23
		7.4		7.30429	0.406607		1.08614e-21	6.0462e-23
		7.42		7.75931	0.526957		1.1538e-21	7.83579e-23
		7.44		7.40012	0.524117		1.10039e-21	7.79356e-23
		7.46		7.18459	0.39751		1.06834e-21	5.91093e-23
		7.48		7.54377	0.470651		1.12175e-21	6.99853e-23
		7.5		6.60979	0.446387		9.82869e-22	6.63773e-23
		7.52		7.85514	0.470539		1.16805e-21	6.99686e-23
		7.54		7.18459	0.474058		1.06834e-21	7.04919e-23
		7.56		8.07067	0.516378		1.2001e-21	7.67848e-23
		7.58		7.25641	0.431955		1.07902e-21	6.42313e-23
		7.6		7.6396	0.437983		1.136e-21	6.51276e-23
		7.62		7.30429	0.473131		1.08614e-21	7.03541e-23
		7.64		7.23247	0.465286		1.07546e-21	6.91875e-23
		7.66		7.13664	0.423126		1.06121e-21	6.29184e-23
		7.68		7.32823	0.45982		1.0897e-21	6.83747e-23
		7.7		7.8312	0.598674		1.16449e-21	8.90222e-23
		7.72		6.96905	0.458609		1.03629e-21	6.81947e-23
		7.74		7.32823	0.467394		1.0897e-21	6.9501e-23
		7.76		8.38197	0.535506		1.24639e-21	7.96291e-23
		7.78		7.54377	0.511183		1.12175e-21	7.60124e-23
		7.8		7.61566	0.472525		1.13244e-21	7.02639e-23
		7.82		8.09461	0.508094		1.20366e-21	7.5553e-23
		7.84		7.42406	0.466592		1.10395e-21	6.93817e-23
		7.86		7.73536	0.508842		1.15024e-21	7.56643e-23
		7.88		7.85514	0.546496		1.16805e-21	8.12634e-23
		7.9		8.38197	0.475291		1.24639e-21	7.06752e-23
		7.92		7.9509	0.425608		1.18229e-21	6.32875e-23
		7.94		7.49589	0.400166		1.11463e-21	5.95042e-23
		7.96		7.1127	0.372285		1.05765e-21	5.53583e-23
		7.98		7.47195	0.449418		1.11107e-21	6.6828e-23
		8		8.33409	0.516547		1.23927e-21	7.681e-23
		8.02		7.28035	0.598312		1.08258e-21	8.89684e-23
		8.04		7.59172	0.428145		1.12888e-21	6.36647e-23
		8.06		7.75931	0.450303		1.1538e-21	6.69596e-23
		8.08		8.9807	0.537959		1.33542e-21	7.99939e-23
		8.1		7.9509	0.533052		1.18229e-21	7.92642e-23
		8.12		8.07067	0.431142		1.2001e-21	6.41103e-23
		8.14		7.40012	0.461155		1.10039e-21	6.85732e-23
		8.16		7.92696	0.475156		1.17873e-21	7.06551e-23
		8.18		7.71142	0.464279		1.14668e-21	6.90377e-23
		8.2		8.40591	0.552174		1.24995e-21	8.21077e-23
		8.22		7.56771	0.493937		1.12531e-21	7.34479e-23
		8.24		7.87908	0.474169		1.17161e-21	7.05084e-23
		8.26		7.99878	0.465889		1.18941e-21	6.92772e-23
		8.28		8.57357	0.451757		1.27488e-21	6.71757e-23
		8.3		8.35803	0.486836		1.24283e-21	7.2392e-23
		8.32		8.09461	0.506941		1.20366e-21	7.53816e-23
		8.34		7.80725	0.486536		1.16093e-21	7.23473e-23
		8.36		8.59751	0.568056		1.27844e-21	8.44693e-23
		8.38		8.40591	0.525009		1.24995e-21	7.80683e-23
		8.4		7.80725	0.413727		1.16093e-21	6.15208e-23
		8.42		8.38197	0.571456		1.24639e-21	8.49749e-23
		8.44		7.35217	0.531127		1.09326e-21	7.8978e-23
		8.46		7.90302	0.474058		1.17517e-21	7.04919e-23
		8.48		8.52569	0.455986		1.26776e-21	6.78046e-23
		8.5		8.07067	0.408846		1.2001e-21	6.0795e-23
		8.52		7.87908	0.436912		1.17161e-21	6.49684e-23
		8.54		8.90888	0.565444		1.32474e-21	8.40809e-23
		8.56		8.02279	0.512327		1.19298e-21	7.61824e-23
		8.58		8.86093	0.491037		1.31761e-21	7.30167e-23
		8.6		8.02279	0.506583		1.19298e-21	7.53283e-23
		8.62		9.48359	0.479996		1.4102e-21	7.13749e-23
		8.64		8.40591	0.469705		1.24995e-21	6.98446e-23
		8.66		8.50175	0.505427		1.2642e-21	7.51564e-23
		8.68		7.90302	0.47034		1.17517e-21	6.9939e-23
		8.7		9.02858	0.47555		1.34254e-21	7.07137e-23
		8.72		8.33409	0.519935		1.23927e-21	7.73138e-23
		8.74		8.6694	0.485716		1.28913e-21	7.22255e-23
		8.76		8.81305	0.424231		1.31049e-21	6.30827e-23
		8.78		8.74122	0.571712		1.29981e-21	8.5013e-23
		8.8		8.11855	0.547705		1.20722e-21	8.14431e-23
		8.82		9.14835	0.439144		1.36035e-21	6.53002e-23
		8.84		8.7891	0.52291		1.30693e-21	7.77561e-23
		8.86		7.73536	0.397819		1.15024e-21	5.91552e-23
		8.88		8.95676	0.535768		1.33186e-21	7.96681e-23
		8.9		9.292	0.494079		1.38171e-21	7.3469e-23
		8.92		8.69334	0.467607		1.29269e-21	6.95326e-23
		8.94		8.71728	0.53773		1.29625e-21	7.99599e-23
		8.96		7.97484	0.490573		1.18585e-21	7.29476e-23
		8.98		8.9807	0.500774		1.33542e-21	7.44645e-23
		9		8.57357	0.437274		1.27488e-21	6.50222e-23
		9.02		8.45386	0.530465		1.25708e-21	7.88796e-23
		9.04		9.02858	0.424851		1.34254e-21	6.31749e-23
		9.06		8.04673	0.447435		1.19654e-21	6.65331e-23
		9.08		8.33409	0.460227		1.23927e-21	6.84353e-23
		9.1		7.78325	0.492525		1.15736e-21	7.32379e-23
		9.12		9.60337	0.489234		1.42801e-21	7.27486e-23
		9.14		8.95676	0.437114		1.33186e-21	6.49983e-23
		9.16		7.90302	0.421796		1.17517e-21	6.27206e-23
		9.18		8.93282	0.51683		1.3283e-21	7.68521e-23
		9.2		9.26806	0.440541		1.37815e-21	6.55079e-23
		9.22		9.02858	0.511138		1.34254e-21	7.60056e-23
		9.24		8.76516	0.445337		1.30337e-21	6.62211e-23
		9.26		8.26227	0.499604		1.22859e-21	7.42905e-23
		9.28		8.69334	0.524251		1.29269e-21	7.79555e-23
		9.3		8.74122	0.504267		1.29981e-21	7.4984e-23
		9.32		9.10047	0.533315		1.35323e-21	7.93034e-23
		9.34		9.69913	0.490143		1.44225e-21	7.28837e-23
		9.36		9.02858	0.430326		1.34254e-21	6.3989e-23
		9.38		8.54963	0.606251		1.27132e-21	9.01489e-23
		9.4		8.40591	0.525009		1.24995e-21	7.80683e-23
		9.42		8.95676	0.487737		1.33186e-21	7.25259e-23
		9.44		9.00464	0.464379		1.33898e-21	6.90527e-23
		9.46		10.6092	0.573511		1.57758e-21	8.52805e-23
		9.48		9.77102	0.524865		1.45294e-21	7.80468e-23
		9.5		9.26806	0.605092		1.37815e-21	8.99765e-23
		9.52		8.88494	0.511		1.32118e-21	7.59851e-23
		9.54		9.12441	0.484909		1.35679e-21	7.21054e-23
		9.56		9.69913	0.400809		1.44225e-21	5.95998e-23
		9.58		8.88494	0.487556		1.32118e-21	7.24991e-23
		9.6		9.17229	0.528476		1.36391e-21	7.85838e-23
		9.62		9.19624	0.502162		1.36747e-21	7.4671e-23
		9.64		9.77102	0.575904		1.45294e-21	8.56363e-23
		9.66		9.45965	0.513468		1.40664e-21	7.63521e-23
		9.68		8.90888	0.493605		1.32474e-21	7.33985e-23
		9.7		8.74122	0.524742		1.29981e-21	7.80285e-23
		9.72		9.69913	0.588857		1.44225e-21	8.75624e-23
		9.74		10.4655	0.540736		1.55621e-21	8.04069e-23
		9.76		9.53154	0.525533		1.41733e-21	7.81462e-23
		9.78		9.67519	0.55466		1.43869e-21	8.24773e-23
		9.8		10.226	0.514561		1.5206e-21	7.65146e-23
		9.82		9.67519	0.610896		1.43869e-21	9.08396e-23
		9.84		9.53154	0.546282		1.41733e-21	8.12315e-23
		9.86		9.60337	0.52945		1.42801e-21	7.87286e-23
		9.88		9.55549	0.464694		1.42089e-21	6.90995e-23
		9.9		9.91467	0.516638		1.4743e-21	7.68235e-23
		9.92		9.50754	0.626569		1.41376e-21	9.31701e-23
		9.94		9.22018	0.447709		1.37103e-21	6.65739e-23
		9.96		10.5613	0.56392		1.57045e-21	8.38543e-23
		9.98		10.3457	0.55563		1.5384e-21	8.26215e-23
		10		9.93861	0.505427		1.47786e-21	7.51564e-23
		10.02		9.65125	0.498618		1.43513e-21	7.4144e-23
		10.04		9.55549	0.528343		1.42089e-21	7.8564e-23
		10.06		10.0344	0.638119		1.49211e-21	9.48876e-23
		10.08		9.69913	0.614154		1.44225e-21	9.1324e-23
		10.1		10.5853	0.544565		1.57402e-21	8.09762e-23
		10.12		9.84284	0.455536		1.46362e-21	6.77377e-23
		10.14		9.74708	0.456461		1.44938e-21	6.78752e-23
		10.16		10.0344	0.513058		1.49211e-21	7.62911e-23
		10.18		9.74708	0.615829		1.44938e-21	9.15731e-23
		10.2		9.69913	0.542293		1.44225e-21	8.06384e-23
		10.22		9.12441	0.429891		1.35679e-21	6.39243e-23
		10.24		9.22018	0.523625		1.37103e-21	7.78625e-23
		10.26		10.2979	0.603339		1.53128e-21	8.97158e-23
		10.28		9.17229	0.442926		1.36391e-21	6.58626e-23
		10.3		9.77102	0.532613		1.45294e-21	7.91989e-23
		10.32		9.89073	0.558833		1.47074e-21	8.30978e-23
		10.34		9.72307	0.511629		1.44581e-21	7.60787e-23
		10.36		10.8966	0.563464		1.62031e-21	8.37864e-23
		10.38		10.2739	0.488756		1.52772e-21	7.26774e-23
		10.4		9.74708	0.502826		1.44938e-21	7.47697e-23
		10.42		11.5193	0.555767		1.7129e-21	8.26419e-23
		10.44		9.93861	0.429019		1.47786e-21	6.37946e-23
		10.46		9.79496	0.481031		1.4565e-21	7.15288e-23
		10.48		9.89073	0.510679		1.47074e-21	7.59374e-23
		10.5		10.4176	0.572735		1.54909e-21	8.51651e-23
		10.52		10.2979	0.589602		1.53128e-21	8.76732e-23
		10.54		10.8008	0.620072		1.60607e-21	9.2204e-23
		10.56		11.0642	0.468545		1.64524e-21	6.96721e-23
		10.58		10.8008	0.429346		1.60607e-21	6.38433e-23
		10.6		10.681	0.526512		1.58826e-21	7.82918e-23
		10.62		9.8189	0.467845		1.46006e-21	6.9568e-23
		10.64		11.2798	0.461662		1.67729e-21	6.86486e-23
		10.66		9.86679	0.556472		1.46718e-21	8.27467e-23
		10.68		10.4895	0.594111		1.55977e-21	8.83437e-23
		10.7		10.7529	0.520532		1.59894e-21	7.74025e-23
		10.72		9.72307	0.50006		1.44581e-21	7.43584e-23
		10.74		11.9503	0.617234		1.777e-21	9.1782e-23
		10.76		10.2739	0.669624		1.52772e-21	9.95724e-23
		10.78		10.7529	0.554291		1.59894e-21	8.24224e-23
		10.8		10.0584	0.446073		1.49567e-21	6.63305e-23
		10.82		11.1361	0.450316		1.65592e-21	6.69615e-23
		10.84		10.3697	0.541602		1.54197e-21	8.05356e-23
		10.86		9.43571	0.45982		1.40308e-21	6.83747e-23
		10.88		11.16	0.571907		1.65948e-21	8.50419e-23
		10.9		11.8066	0.521116		1.75563e-21	7.74893e-23
		10.92		10.9923	0.517374		1.63455e-21	7.69329e-23
		10.94		10.8487	0.640426		1.61319e-21	9.52307e-23
		10.96		10.3218	0.664184		1.53484e-21	9.87634e-23
		10.98		10.2739	0.513286		1.52772e-21	7.6325e-23
		11		11.1839	0.562798		1.66304e-21	8.36875e-23
		11.02		10.2021	0.583857		1.51704e-21	8.68189e-23
		11.04		10.6092	0.498149		1.57758e-21	7.40742e-23
		11.06		10.4655	0.523134		1.55621e-21	7.77894e-23
		11.08		10.5373	0.550593		1.56689e-21	8.18726e-23
		11.1		10.9205	0.554449		1.62387e-21	8.24459e-23
		11.12		10.9205	0.64155		1.62387e-21	9.53977e-23
		11.14		10.7289	0.527756		1.59538e-21	7.84767e-23
		11.16		10.1302	0.52914		1.50635e-21	7.86825e-23
		11.18		10.6332	0.558654		1.58114e-21	8.30713e-23
		11.2		10.4655	0.49319		1.55621e-21	7.33368e-23
		11.22		11.3277	0.540087		1.68441e-21	8.03103e-23
		11.24		10.9445	0.620562		1.62743e-21	9.22769e-23
		11.26		11.1839	0.506999		1.66304e-21	7.53902e-23
		11.28		10.6332	0.497714		1.58114e-21	7.40095e-23
		11.3		10.9205	0.480971		1.62387e-21	7.15198e-23
		11.32		11.5671	0.592187		1.72002e-21	8.80576e-23
		11.34		10.9445	0.518865		1.62743e-21	7.71546e-23
		11.36		10.8966	0.501941		1.62031e-21	7.4638e-23
		11.38		11.3037	0.540033		1.68085e-21	8.03023e-23
		11.4		11.663	0.632519		1.73427e-21	9.40548e-23
		11.42		10.9923	0.581296		1.63455e-21	8.6438e-23
		11.44		11.3755	0.543371		1.69153e-21	8.07987e-23
		11.46		10.8487	0.608563		1.61319e-21	9.04927e-23
		11.48		11.8545	0.606483		1.76275e-21	9.01833e-23
		11.5		10.681	0.463875		1.58826e-21	6.89777e-23
		11.52		10.8726	0.508417		1.61675e-21	7.5601e-23
		11.54		11.2798	0.544275		1.67729e-21	8.09331e-23
		11.56		11.16	0.511401		1.65948e-21	7.60447e-23
		11.58		11.9024	0.543543		1.76988e-21	8.08243e-23
		11.6		10.3697	0.61259		1.54197e-21	9.10914e-23
		11.62		11.5911	0.641367		1.72358e-21	9.53705e-23
		11.64		11.1121	0.601434		1.65236e-21	8.94326e-23
		11.66		11.639	0.623414		1.7307e-21	9.27009e-23
		11.68		11.0882	0.729615		1.6488e-21	1.08493e-22
		11.7		11.3755	0.579844		1.69153e-21	8.62221e-23
		11.72		12.0221	0.615781		1.78768e-21	9.1566e-23
		11.74		11.9024	0.495085		1.76988e-21	7.36186e-23
		11.76		11.7108	0.538003		1.74139e-21	8.00004e-23
		11.78		12.1659	0.565651		1.80905e-21	8.41116e-23
		11.8		11.2558	0.563204		1.67373e-21	8.37478e-23
		11.82		12.5011	0.588768		1.8589e-21	8.75491e-23
		11.84		12.5969	0.514595		1.87315e-21	7.65197e-23
		11.86		11.9982	0.501054		1.78412e-21	7.45062e-23
		11.88		11.9503	0.584107		1.777e-21	8.68561e-23
		11.9		11.663	0.612781		1.73427e-21	9.11198e-23
		11.92		12.573	0.658307		1.86959e-21	9.78895e-23
		11.94		12.2616	0.634136		1.82329e-21	9.42953e-23
		11.96		11.3995	0.479264		1.69509e-21	7.1266e-23
		11.98		12.2377	0.691296		1.81973e-21	1.02795e-22
		12		13.2435	0.483119		1.9693e-21	7.18393e-23
		12.02		11.2079	0.485958		1.6666e-21	7.22614e-23
		12.04		12.5011	0.611202		1.8589e-21	9.08851e-23
		12.06		11.7348	0.622436		1.74495e-21	9.25556e-23
		12.08		11.4714	0.612093		1.70578e-21	9.10175e-23
		12.1		12.8125	0.650256		1.9052e-21	9.66924e-23
		12.12		10.7768	0.602368		1.6025e-21	8.95714e-23
		12.14		11.5671	0.582221		1.72002e-21	8.65756e-23
		12.16		12.6927	0.673899		1.88739e-21	1.00208e-22
		12.18		12.6927	0.554829		1.88739e-21	8.25024e-23
		12.2		12.8364	0.72174		1.90876e-21	1.07322e-22
		12.22		11.7348	0.671292		1.74495e-21	9.98203e-23
		12.24		12.5251	0.618863		1.86247e-21	9.20242e-23
		12.26		11.5911	0.673415		1.72358e-21	1.00136e-22
		12.28		12.6688	0.517826		1.88383e-21	7.70002e-23
		12.3		13.4112	0.565278		1.99423e-21	8.40562e-23
		12.32		10.9205	0.611662		1.62387e-21	9.09535e-23
		12.34		12.8125	0.590842		1.9052e-21	8.78575e-23
		12.36		12.1898	0.549199		1.81261e-21	8.16653e-23
		12.38		12.2856	0.625073		1.82685e-21	9.29476e-23
		12.4		12.1659	0.599797		1.80905e-21	8.91892e-23
		12.42		12.2137	0.640965		1.81617e-21	9.53108e-23
		12.44		13.1478	0.550051		1.95506e-21	8.17919e-23
		12.46		12.7406	0.590356		1.89452e-21	8.77853e-23
		12.48		12.3096	0.6355		1.83042e-21	9.44982e-23

## Sheet: Fig2
3D plot
Data of individual Mass Scans
cross section calibration applied as determined by comparison between parent anion and Cl-/CCl4 data
for uncertainties refer to individual energy scans
	energy in eV / mass in u	0	0.5	1	1.5	2	2.5	3	3.5	4	4.5	5	5.5	6	6.5	7	7.5	8	8.5	9	9.5	10	10.5	11	11.5	12
	10	0	0	0	0	0	0	0	0	0	0	0	0	0	0	0	0	0	0	0	0	0	0	0	0	0
	10.1	0	0	0	0	0	0	0	0	0	0	0	0	0	0	0	0	0	0	0	0	0	0	0	0	0
	10.2	0	0	0	0	0	0	0	0	0	0	0	0	0	0.000148633	0	0	0	0	0	0	0	0	0	0	0
	10.3	0	0	0	0	0	0	0	0	0	0	0	0	0	0	0	0	0	0	0	0	0	0	0	0	0
	10.4	0	0	0	0	0	0	0	0	0	0	0	0	0	0	0	0	0	0	0	0	0	0	0	0	0
	10.5	0	0	0	0	0	0	0	0	0	0	0	0	0	0	0	0	0	0	0	0	0	0	0	0	0
	10.6	0	0	0	0	0	0	0	0	0	0	0	0	0	0	0	0	0	0	0	0	0	0	0	0	0
	10.7	0	0	0	0	0	0	0	0	0	0	0	0	0	0	0	0	0	0	0	0	0	0	0	0	0
	10.8	0	0	0	0	0	0	0	0	0	0	0	0	0	0	0	0	0	0	0	0	0	0	0	0	0
	10.9	0	0	0	0	0	0	0	0	0	0	0	0	0	0	0	0	0	0	0	0	0	0	0	0	0
	11	0	0.000148633	0	0	0	0	0	0	0	0	0	0	0	0	0	0	0	0	0	0	0	0	0	0	0
	11.1	0	0	0	0	0	0	0	0	0	0	0	0	0	0	0	0	0	0	0	0	0	0	0	0	0
	11.2	0	0	0	0	0	0	0	0	0	0	0	0	0	0	0	0	0	0	0	0	0	0	0	0	0
	11.3	0	0	0	0	0	0	0	0	0	0	0	0	0	0	0	0	0	0	0	0	0	0	0	0	0
	11.4	0	0	0	0	0	0	0	0	0	0	0	0	0	0	0	0	0	0	0	0	0	0	0	0	0
	11.5	0	0	0	0	0	0	0	0	0	0	0	0	0	0	0	0	0	0	0	0	0	0	0	0	0
	11.6	0	0	0	0	0	0	0	0	0	0	0	0	0	0	0	0	0	0	0	0	0	0	0	0	0
	11.7	0	0	0	0	0	0	0	0	0	0	0	0	0	0	0	0	0	0	0	0	0	0	0	0	0
	11.8	0	0	0	0	0	0	0	0	0	0	0	0	0	0	0	0	0	0	0	0	0	0	0	0	0
	11.9	0	0	0	0	0	0	0	0	0	0	0	0	0	0	0	0	0	0	0	0	0	0	0	0	0
	12	0	0	0	0	0	0	0	0.000148633	0	0	0	0	0	0	0	0	0	0	0	0	0	0	0	0	0
	12.1	0	0	0	0	0	0	0	0	0	0	0.000148633	0	0	0	0	0	0	0	0	0	0	0	0	0	0
	12.2	0	0	0	0	0	0	0	0	0	0	0	0	0	0	0	0	0	0	0	0	0	0	0	0	0
	12.3	0	0	0	0	0	0	0	0	0	0	0	0	0	0	0	0	0	0	0	0	0	0	0	0	0
	12.4	0	0	0	0	0	0	0	0	0	0	0	0	0	0	0	0	0	0	0	0	0	0	0	0	0
	12.5	0	0	0	0	0	0	0	0	0	0	0	0	0	0	0	0	0	0	0	0	0	0	0	0	0
	12.6	0	0	0	0	0	0	0	0	0	0	0.000148633	0	0	0	0	0	0	0	0	0	0	0	0	0	0
	12.7	0	0	0	0	0	0	0	0	0	0	0	0	0	0	0	0	0	0	0	0	0	0	0	0	0.000148633
	12.8	0	0	0	0	0	0	0	0	0	0	0	0	0	0	0	0	0	0	0	0	0	0	0	0	0
	12.9	0	0	0	0	0	0	0	0	0	0	0	0	0	0	0	0	0	0	0	0	0	0	0	0	0
	13	0	0	0	0	0	0	0	0	0	0	0	0	0	0	0	0	0	0	0	0	0	0	0	0	0
	13.1	0	0	0	0	0	0	0	0	0	0	0	0	0	0	0	0	0	0	0	0	0	0	0	0	0
	13.2	0	0	0	0	0	0	0	0	0	0	0	0	0	0	0	0	0	0	0	0	0	0	0	0	0
	13.3	0	0	0	0	0	0	0	0	0	0	0	0	0	0	0	0	0	0	0	0	0	0	0	0	0
	13.4	0	0	0	0	0	0	0	0	0	0	0	0	0	0	0	0	0	0	0	0	0	0	0	0	0
	13.5	0	0	0	0	0	0	0	0	0	0	0	0	0	0	0	0	0	0	0	0	0	0	0	0	0
	13.6	0	0	0	0	0	0	0	0	0	0	0	0	0	0	0	0	0	0	0	0	0	0	0	0	0
	13.7	0	0.000148633	0	0	0	0	0	0	0	0	0	0	0	0	0	0	0	0	0	0	0	0	0	0	0
	13.8	0	0	0	0	0	0	0	0	0	0	0	0	0	0	0	0	0	0	0	0	0	0	0	0	0
	13.9	0	0	0	0	0	0	0	0	0.000148633	0	0	0	0	0	0	0	0	0	0	0	0	0	0	0	0
	14	0	0	0	0	0	0	0	0	0	0	0	0	0	0	0	0	0	0	0	0.000148633	0	0	0	0	0
	14.1	0	0	0	0	0	0	0	0	0	0	0	0	0	0	0	0	0	0.000148633	0.000148633	0	0	0	0	0	0
	14.2	0	0	0	0	0	0	0	0	0	0	0	0	0	0	0	0	0	0	0	0	0	0.000148633	0	0	0
	14.3	0	0	0	0	0	0	0	0	0	0	0	0	0	0	0	0	0	0	0.000148633	0	0	0	0	0	0
	14.4	0	0	0	0	0.000148633	0	0	0	0	0	0	0	0	0	0	0	0.000148633	0.000148633	0	0	0	0	0	0.000148633	0
	14.5	0	0	0	0	0	0	0	0	0	0	0	0	0	0.000148633	0	0	0	0	0	0	0	0	0	0	0
	14.6	0	0	0	0	0	0	0	0	0	0	0	0	0	0	0	0	0	0	0	0	0	0	0	0	0
	14.7	0	0	0	0	0	0	0	0	0	0	0	0	0	0	0	0	0	0	0	0	0	0	0	0	0
	14.8	0	0	0	0	0	0	0	0	0	0	0	0	0	0	0	0	0.000148633	0	0	0	0	0	0	0.000148633	0
	14.9	0	0	0.000148633	0	0	0	0	0	0	0	0	0	0.000148633	0	0	0	0	0.000148633	0	0	0	0	0	0	0
	15	0	0	0	0	0	0	0	0	0	0	0	0	0	0	0	0	0	0.000148633	0	0	0	0	0	0	0
	15.1	0	0	0	0	0	0	0	0	0	0	0	0	0	0	0	0	0	0	0	0	0.000148633	0	0	0	0
	15.2	0	0	0	0	0	0	0	0	0	0	0	0	0	0	0	0	0.000297265	0	0	0	0	0	0	0	0
	15.3	0	0	0	0	0	0	0	0	0	0	0	0	0	0	0	0	0	0	0	0	0	0	0	0	0.000148633
	15.4	0	0	0	0	0	0	0	0.000148633	0	0	0	0	0	0	0	0	0	0	0	0	0	0	0	0	0
	15.5	0	0	0.000148633	0	0	0	0	0	0	0	0.000148633	0	0	0	0	0	0	0	0.000148633	0	0	0	0	0	0
	15.6	0	0	0	0	0	0	0	0	0	0	0	0	0	0	0	0.000148633	0	0	0	0	0	0	0	0	0
	15.7	0	0	0	0	0	0	0	0	0.000148633	0.000148633	0	0.000148633	0	0	0	0.000148633	0	0	0	0	0	0	0	0	0.000148633
	15.8	0	0	0	0	0	0	0	0.000148633	0.000445898	0	0.000148633	0.000445898	0	0.000148633	0	0	0.000148633	0.000148633	0	0.000148633	0.000148633	0.00059453	0.000148633	0	0
	15.9	0	0	0	0	0	0	0	0.000148633	0.000743163	0.00119	0	0.000148633	0	0	0.000445898	0	0	0.000445898	0	0.000297265	0.000297265	0.000445898	0.000445898	0	0.000148633
	16	0	0	0	0	0	0	0.000297265	0.00059453	0.00104	0.000297265	0.000297265	0.000297265	0.000148633	0	0.000297265	0.000148633	0.000445898	0.00059453	0.000891795	0.000297265	0	0.000148633	0.000445898	0	0.000148633
	16.1	0	0	0	0	0	0	0	0.000743163	0.00163	0.00059453	0.000445898	0.000743163	0.000148633	0.000148633	0.000148633	0.000148633	0.00059453	0.000297265	0.000148633	0.000297265	0.000445898	0.000148633	0.000148633	0.000297265	0
	16.2	0	0	0	0	0	0.000148633	0.000297265	0.00059453	0.00134	0.000743163	0.00059453	0.00134	0	0.00059453	0	0.000445898	0.000743163	0.000891795	0	0.000445898	0.000297265	0.000148633	0.000148633	0.000148633	0
	16.3	0	0	0	0	0	0	0	0.000297265	0.00119	0.00178	0.000148633	0.000743163	0.000297265	0.000148633	0.000297265	0	0.000148633	0.000148633	0.000148633	0.000445898	0.000148633	0.000297265	0.000445898	0.000148633	0
	16.4	0	0	0	0	0	0	0	0.00059453	0.00104	0.00178	0.000891795	0.000148633	0.000891795	0.000743163	0.000297265	0.000148633	0.000445898	0.000297265	0.000148633	0	0.000445898	0.000297265	0.000445898	0	0.000297265
	16.5	0	0	0	0	0	0	0	0.000297265	0.000445898	0.000297265	0.00059453	0	0.000148633	0.000148633	0.000148633	0.000445898	0	0.000148633	0.000297265	0.000148633	0.000148633	0	0	0	0.000148633
	16.6	0	0	0	0	0	0	0	0.000148633	0.00134	0.00134	0.000297265	0.000297265	0.000891795	0.000297265	0	0.000148633	0.000148633	0.000148633	0.00119	0.000891795	0.000445898	0	0.000148633	0	0.000148633
	16.7	0	0	0	0	0	0	0	0.000297265	0.000743163	0.00104	0.000148633	0.000297265	0.000148633	0	0.000148633	0.000148633	0	0.000148633	0	0.000297265	0.000148633	0.000148633	0	0	0
	16.8	0	0	0	0	0	0	0	0.000148633	0.000445898	0.000743163	0.000297265	0.000891795	0.000297265	0	0.000148633	0	0.000445898	0.00059453	0.000297265	0	0.000297265	0	0.000445898	0.000148633	0
	16.9	0	0	0	0	0	0	0.000445898	0	0.000297265	0.000743163	0.000297265	0.000148633	0.000297265	0	0	0.000148633	0	0.000297265	0.000297265	0.000148633	0.000148633	0	0	0.000148633	0.000148633
	17	0	0.000148633	0.000148633	0	0	0	0.000148633	0.00059453	0.000445898	0.000891795	0.00104	0.000148633	0.000148633	0.000297265	0.000148633	0.000297265	0	0.000445898	0.000297265	0.000297265	0	0	0	0	0
	17.1	0	0.000148633	0	0	0	0.000445898	0.000148633	0.000743163	0.000743163	0.00059453	0.000445898	0.00059453	0.000445898	0.000891795	0.000445898	0.000445898	0.000148633	0.000297265	0	0.000297265	0.000297265	0	0	0	0
	17.2	0	0.000148633	0	0	0	0.000148633	0.000148633	0.000445898	0.00208	0.00119	0.000297265	0.000148633	0	0.00104	0	0.000445898	0.000148633	0	0.000148633	0	0.000148633	0	0	0.000743163	0.00059453
	17.3	0.000148633	0	0	0	0	0	0.000297265	0.000148633	0.00059453	0.00059453	0.000297265	0.000445898	0.000148633	0.000148633	0.000148633	0.000297265	0	0	0.000445898	0	0	0	0	0	0.000148633
	17.4	0	0	0	0	0	0	0.000297265	0.00059453	0.000445898	0.00104	0.00059453	0	0.000743163	0.000297265	0.000297265	0.000148633	0.000148633	0	0.000148633	0.000297265	0.000445898	0.000148633	0	0	0.000148633
	17.5	0	0	0	0	0	0	0.000148633	0.000743163	0.000445898	0.000297265	0.000148633	0.000445898	0.000297265	0	0.000297265	0	0.000297265	0	0	0	0	0	0.000445898	0.000148633	0
	17.6	0	0	0	0	0	0	0	0.000297265	0.00104	0.00104	0.000148633	0.000445898	0.000148633	0.00059453	0.000148633	0.000297265	0.000743163	0	0.000297265	0.00059453	0.000148633	0	0.000891795	0.000445898	0.000148633
	17.7	0	0	0	0.000297265	0	0	0.00059453	0.000891795	0.000743163	0.000743163	0.000743163	0.000445898	0.00059453	0.000297265	0	0.000445898	0.000148633	0	0	0.000148633	0	0.000297265	0.000148633	0.000148633	0.000148633
	17.8	0	0	0	0	0	0	0	0.000297265	0.000297265	0.000148633	0	0.000297265	0.000297265	0	0.000148633	0.000445898	0	0.000148633	0	0	0	0.000148633	0.000148633	0.000148633	0
	17.9	0	0	0	0	0	0	0	0	0	0	0	0	0	0	0.000148633	0	0	0	0	0	0	0.000148633	0	0.000148633	0.000148633
	18	0.000148633	0	0	0	0	0	0	0	0	0	0	0	0	0	0	0	0	0	0	0.000148633	0	0	0	0	0
	18.1	0	0	0.000148633	0	0	0.000148633	0	0	0	0	0.000148633	0	0	0	0	0	0	0	0	0	0	0	0	0	0
	18.2	0	0	0	0	0	0	0	0	0	0	0	0	0	0	0	0	0	0	0	0	0	0	0	0	0
	18.3	0	0	0	0	0	0	0	0	0	0	0	0	0	0	0	0	0	0	0	0	0	0	0	0	0
	18.4	0	0	0	0	0	0	0	0	0	0	0	0	0	0	0	0	0	0	0	0	0	0	0	0	0
	18.5	0	0	0	0	0	0	0	0	0	0	0	0	0	0	0	0	0	0	0	0	0	0	0	0	0
	18.6	0	0.000148633	0	0	0	0	0	0	0	0	0	0	0	0	0	0	0	0	0	0	0	0	0	0	0
	18.7	0	0	0	0	0	0	0	0	0	0	0	0	0	0	0	0.000297265	0	0	0	0	0	0	0	0	0
	18.8	0	0	0	0	0	0	0	0	0	0	0	0	0	0	0.000148633	0	0	0	0	0	0	0	0	0	0
	18.9	0	0	0	0	0	0	0	0	0	0.000148633	0	0.000297265	0	0.000297265	0	0	0	0	0	0	0	0.000297265	0	0	0
	19	0	0	0	0	0	0.000297265	0	0	0	0	0	0.000148633	0	0	0	0	0	0	0	0.000148633	0	0	0	0	0
	19.1	0	0	0	0	0	0	0	0	0	0	0	0.00059453	0	0	0	0	0	0.000148633	0.000148633	0	0.000297265	0	0	0	0
	19.2	0	0.000148633	0	0	0	0	0	0	0	0	0.000148633	0	0	0	0	0	0.000148633	0	0.000297265	0	0.000148633	0	0.000148633	0.000297265	0.000297265
	19.3	0	0	0	0	0	0	0	0	0	0	0.000297265	0	0	0	0	0	0	0	0	0	0.000148633	0	0	0	0
	19.4	0	0	0	0	0	0	0	0	0	0	0.000148633	0	0.000445898	0	0	0.000148633	0	0.00059453	0	0.000297265	0.000148633	0	0	0.000148633	0
	19.5	0	0	0	0	0	0	0	0	0	0	0.000148633	0.000148633	0	0	0	0	0	0.000148633	0	0	0	0	0.000148633	0	0
	19.6	0	0	0	0	0	0	0	0	0	0.000148633	0.000297265	0	0.000297265	0	0	0	0	0	0	0.000148633	0	0.000148633	0	0.000148633	0.000148633
	19.7	0	0	0.000148633	0	0	0	0	0	0	0	0	0	0	0.000445898	0	0	0	0	0	0.000148633	0	0	0	0	0
	19.8	0	0	0	0	0	0	0	0	0	0.000148633	0	0	0.000297265	0	0	0	0	0	0.000148633	0	0	0	0	0	0
	19.9	0	0	0	0	0	0	0	0	0	0	0	0	0	0	0	0	0	0	0	0	0	0	0	0	0
	20	0	0	0	0	0	0	0	0	0	0	0	0	0	0	0	0	0	0	0	0	0	0	0	0	0.000148633
	20.1	0	0	0	0	0	0	0	0	0	0	0	0	0	0	0	0	0	0	0	0	0	0	0	0	0
	20.2	0	0	0	0	0	0	0	0	0	0	0	0	0	0	0	0	0	0	0	0	0	0	0	0	0
	20.3	0	0	0	0	0.000148633	0	0	0	0	0	0	0	0	0	0	0	0	0	0	0	0	0	0	0	0
	20.4	0	0	0	0.000148633	0	0	0	0	0	0	0	0	0	0	0	0	0	0	0	0	0	0	0	0	0
	20.5	0	0	0	0	0	0	0	0	0	0.000148633	0	0	0	0	0	0	0	0	0	0	0	0	0	0	0
	20.6	0	0	0	0	0	0	0	0	0	0	0	0	0	0	0	0	0	0	0	0	0	0	0	0	0
	20.7	0	0	0	0.000148633	0	0	0	0	0	0	0	0	0	0	0	0	0	0	0	0	0	0	0	0	0
	20.8	0	0	0	0	0	0	0	0	0	0	0	0	0	0	0	0	0	0	0	0	0	0	0	0	0
	20.9	0	0.000148633	0	0	0	0	0	0	0	0	0	0	0	0	0	0	0	0	0	0	0	0	0	0	0
	21	0	0	0	0	0	0	0	0	0	0	0	0	0	0	0	0	0	0	0	0	0	0	0	0	0
	21.1	0	0	0	0	0	0	0	0	0	0	0	0	0	0	0	0	0	0	0	0	0	0	0	0	0
	21.2	0	0	0	0	0	0	0	0	0	0	0	0	0	0	0	0	0	0	0	0	0	0	0	0	0
	21.3	0	0	0	0	0	0	0	0	0	0	0	0	0	0	0	0	0	0	0	0	0	0	0	0	0
	21.4	0	0	0	0	0	0	0	0	0	0	0	0	0	0	0	0	0	0	0	0	0	0	0	0	0
	21.5	0	0	0	0	0	0	0	0	0	0	0	0	0	0	0	0	0	0	0	0	0	0	0	0	0
	21.6	0	0	0	0	0	0	0	0	0	0	0	0	0	0	0	0	0	0	0	0	0	0	0	0	0
	21.7	0	0	0	0	0	0	0	0	0	0	0	0	0	0	0	0	0	0	0	0	0	0	0	0	0
	21.8	0	0	0	0	0	0	0	0	0	0	0	0	0	0	0	0	0	0	0	0	0	0	0	0	0
	21.9	0	0	0	0	0	0	0	0	0	0	0	0	0	0	0	0	0	0	0	0	0	0	0	0	0
	22	0	0	0	0	0	0	0	0	0	0	0	0	0	0	0	0	0	0	0	0	0	0	0	0	0
	22.1	0	0	0	0	0	0	0	0	0	0	0	0	0	0	0	0	0	0	0	0	0	0	0	0	0
	22.2	0	0	0	0	0	0	0	0	0	0	0	0	0	0	0	0	0	0	0	0	0	0	0	0	0
	22.3	0	0	0	0	0	0	0	0	0	0	0	0	0	0	0	0	0	0	0	0	0	0	0	0	0
	22.4	0	0	0	0	0	0	0	0	0	0	0	0	0	0	0	0	0	0	0	0	0	0	0	0	0
	22.5	0	0	0	0	0	0	0	0	0	0	0	0	0	0	0	0	0	0	0	0	0	0	0	0	0
	22.6	0	0	0	0.000148633	0	0	0	0	0	0	0	0	0	0	0	0	0	0	0	0	0	0	0	0	0
	22.7	0	0	0	0	0	0	0	0	0	0	0	0	0	0	0	0	0	0	0	0	0	0	0	0	0.000148633
	22.8	0	0.000297265	0	0	0	0	0	0	0	0	0	0	0	0	0	0	0	0	0	0	0	0	0	0	0
	22.9	0	0	0	0	0	0	0	0	0	0	0	0	0	0	0	0	0	0	0	0	0	0	0	0	0
	23	0	0.000148633	0	0	0	0	0	0	0	0	0	0	0	0	0	0	0	0	0	0	0	0	0	0	0
	23.1	0	0	0	0	0	0	0	0	0.000148633	0	0	0	0	0	0	0	0	0	0	0	0	0	0	0	0
	23.2	0	0	0	0	0	0	0	0	0	0	0	0	0	0	0	0	0	0	0	0	0	0	0	0	0
	23.3	0	0	0	0	0	0	0	0	0	0	0	0	0	0	0	0	0	0	0	0	0.000148633	0	0	0	0
	23.4	0	0	0	0	0	0	0	0	0	0	0	0	0	0	0	0	0	0	0	0	0	0	0	0	0
	23.5	0	0	0	0	0	0	0	0	0	0	0	0	0	0	0	0	0	0	0	0	0	0	0	0	0
	23.6	0	0	0	0	0	0	0	0	0	0	0	0	0	0	0	0	0	0	0	0	0	0	0	0	0
	23.7	0	0	0	0	0	0	0	0	0	0	0.000148633	0	0	0	0	0	0	0	0	0	0	0	0	0	0
	23.8	0	0	0	0	0	0	0	0	0	0	0	0	0	0	0	0	0	0	0	0	0	0	0	0	0
	23.9	0	0	0	0	0	0	0	0	0	0	0	0	0	0	0	0	0	0	0	0	0	0	0	0	0
	24	0	0	0	0	0	0	0	0	0	0	0	0	0	0	0	0	0	0	0	0	0	0	0	0	0
	24.1	0	0	0	0	0	0	0	0	0	0	0	0	0	0	0	0	0	0	0	0	0	0	0	0	0
	24.2	0	0	0	0	0	0	0	0	0	0	0	0	0	0	0	0	0	0	0	0	0	0	0	0	0
	24.3	0	0	0	0	0	0	0	0	0	0	0	0	0	0	0	0	0	0	0	0	0	0	0	0	0
	24.4	0	0	0	0	0	0	0	0	0	0	0	0	0	0	0	0	0	0	0	0	0	0	0	0	0.000148633
	24.5	0	0	0	0	0	0	0	0	0	0	0	0	0	0	0	0	0	0	0	0	0	0	0	0	0
	24.6	0	0	0	0	0	0	0	0	0	0	0	0	0	0	0	0	0	0	0	0	0	0	0	0	0
	24.7	0	0	0	0	0	0	0	0	0	0	0	0	0	0	0	0	0	0	0	0	0	0	0	0	0
	24.8	0	0	0	0	0	0	0	0	0	0	0	0	0	0	0	0	0	0	0	0	0	0	0	0	0
	24.9	0	0	0	0	0	0.000148633	0	0	0	0	0	0	0	0	0	0	0	0	0	0	0	0	0	0	0
	25	0	0	0	0	0	0	0	0	0	0	0	0	0	0.000148633	0	0	0	0	0	0	0	0	0	0	0
	25.1	0	0	0	0	0	0	0	0	0	0	0	0	0	0	0	0	0	0	0	0	0	0	0	0	0
	25.2	0	0	0	0	0	0	0	0	0	0	0	0	0	0	0	0	0	0	0	0	0	0	0	0	0
	25.3	0	0	0	0	0	0	0	0	0	0	0	0	0	0	0	0	0	0	0	0	0	0	0	0	0
	25.4	0	0	0	0	0	0	0	0	0	0	0	0	0	0	0	0	0	0	0	0	0	0	0.000148633	0	0
	25.5	0	0	0	0	0	0	0.000297265	0	0	0	0	0	0	0	0	0	0	0	0	0	0	0	0	0	0
	25.6	0	0	0	0	0	0	0.000148633	0	0.000297265	0.000148633	0	0	0	0	0	0	0	0.000148633	0	0.000148633	0	0	0	0	0.000148633
	25.7	0	0	0.000297265	0	0	0	0.000297265	0.00104	0.000891795	0.000445898	0.000297265	0	0	0	0	0	0	0	0.000148633	0	0	0	0	0.000148633	0.000148633
	25.8	0	0	0	0	0	0	0.00163	0.00208	0.0052	0.00193	0.00104	0.000445898	0.000148633	0	0	0	0	0.000297265	0	0.000445898	0.000148633	0	0.000148633	0	0.000148633
	25.9	0	0	0.000148633	0	0	0.00059453	0.00476	0.01442	0.0107	0.0055	0.00505	0.00119	0.000445898	0.000148633	0.000445898	0.000148633	0.000445898	0.000445898	0.000743163	0.000445898	0.000891795	0	0.000297265	0.000148633	0.000148633
	26	0	0	0	0	0.000148633	0.00149	0.00386	0.01397	0.01635	0.00713	0.00372	0.000891795	0.000891795	0	0	0	0.000148633	0.000148633	0.000743163	0.000148633	0.00059453	0	0.000148633	0	0
	26.1	0	0	0	0.000297265	0.000297265	0.00119	0.00669	0.02007	0.01561	0.01249	0.00624	0.00282	0.00134	0.000445898	0.000445898	0.000445898	0.000148633	0	0.000297265	0.000445898	0.000148633	0.00104	0.000297265	0.000148633	0.000891795
	26.2	0	0.000148633	0	0	0	0.000891795	0.00922	0.02215	0.02244	0.01353	0.00461	0.00193	0.00059453	0.00104	0	0.00059453	0.00059453	0.00149	0.000743163	0.000445898	0.000445898	0.000743163	0.000445898	0.000148633	0.000297265
	26.3	0	0.000148633	0.000445898	0	0	0.000445898	0.00609	0.01947	0.0159	0.00892	0.00297	0.00163	0.00134	0.000445898	0	0.000297265	0.000148633	0.000148633	0.00059453	0	0.000743163	0.000297265	0	0.000445898	0.00059453
	26.4	0	0	0	0	0.000148633	0.000743163	0.00966	0.01873	0.01902	0.0104	0.00624	0.00238	0.00104	0.00134	0.000743163	0.000743163	0.00134	0.000148633	0.00134	0.000148633	0.00119	0.000743163	0.000743163	0.000743163	0.000445898
	26.5	0	0	0	0.000148633	0	0.00149	0.00669	0.01798	0.01724	0.01055	0.00312	0.00149	0.000297265	0.000148633	0.00059453	0.000297265	0.000297265	0.00059453	0.000445898	0.000891795	0.000297265	0.000445898	0	0.000148633	0.000297265
	26.6	0	0	0	0.000297265	0	0.000297265	0.00609	0.01442	0.01694	0.00922	0.0049	0.000891795	0.00059453	0	0.000445898	0.000148633	0.00059453	0.000148633	0.000743163	0.000445898	0.000297265	0.000445898	0.00059453	0.000743163	0.000297265
	26.7	0.000148633	0	0	0.000148633	0.000148633	0.000297265	0.00416	0.01055	0.01204	0.00461	0.00297	0.00193	0.000743163	0.00059453	0.00119	0.00059453	0.000148633	0.000743163	0.000891795	0.000297265	0	0.000148633	0.000743163	0	0.00059453
	26.8	0	0	0	0	0	0.000148633	0.00446	0.01471	0.01144	0.00728	0.00372	0.00059453	0.000297265	0.000445898	0.000297265	0.000297265	0	0.000297265	0.000297265	0.000148633	0.000445898	0.000148633	0.000297265	0.00059453	0.00059453
	26.9	0	0	0	0	0	0.000148633	0.00178	0.0055	0.00505	0.00223	0.00134	0.000148633	0.000297265	0.000148633	0	0.000148633	0	0.000148633	0	0	0	0.000297265	0	0.000445898	0.000148633
	27	0	0	0	0	0	0	0.000297265	0.000297265	0.000148633	0	0	0	0.000148633	0	0	0	0	0	0	0	0	0	0	0	0
	27.1	0	0	0	0	0	0	0	0.000445898	0.000445898	0.000297265	0.000148633	0	0	0	0	0	0	0	0	0	0	0	0	0	0
	27.2	0	0	0	0	0	0	0.000148633	0.000445898	0.000445898	0	0	0.000297265	0	0	0	0	0	0	0	0	0	0	0	0	0
	27.3	0	0.000148633	0	0	0	0	0.000148633	0	0.000297265	0	0	0	0	0	0	0	0	0	0	0	0	0	0	0	0
	27.4	0	0	0.000148633	0	0	0	0.000297265	0.000148633	0.000297265	0	0	0.000297265	0	0	0	0	0	0	0	0	0	0.000148633	0	0	0
	27.5	0	0	0	0	0	0	0	0.000148633	0.000148633	0	0	0	0	0	0	0	0	0	0	0	0	0	0	0	0
	27.6	0	0	0	0	0	0	0	0.000148633	0	0	0	0	0.000148633	0	0	0	0	0	0	0	0.000148633	0	0	0	0
	27.7	0	0	0	0	0	0	0.000148633	0.000148633	0	0.000148633	0	0	0	0	0	0	0	0	0	0	0	0	0	0.000148633	0
	27.8	0	0	0	0	0	0	0	0	0.000148633	0.000297265	0	0	0	0	0	0	0	0	0	0	0	0	0	0	0
	27.9	0	0	0	0	0	0	0	0	0	0	0	0	0	0	0	0	0	0	0	0	0	0	0	0	0
	28	0	0	0	0	0	0	0	0	0	0	0	0	0	0	0	0	0	0	0	0	0	0	0	0	0
	28.1	0	0	0.000148633	0	0	0	0	0	0	0	0	0.000148633	0	0	0	0	0	0	0	0	0	0	0	0	0
	28.2	0	0	0	0	0	0	0	0	0	0	0	0	0	0	0	0	0	0	0	0	0	0	0	0	0
	28.3	0	0	0	0	0	0	0	0	0	0	0	0	0	0	0	0	0	0	0	0	0	0	0	0	0
	28.4	0	0	0	0	0	0	0	0	0	0	0	0	0	0	0	0	0	0	0	0	0	0	0	0	0
	28.5	0	0	0	0	0	0	0	0.000148633	0	0	0	0	0.000148633	0	0	0	0	0	0	0	0	0	0	0	0
	28.6	0	0	0	0	0	0	0	0	0	0	0	0	0	0	0	0	0	0	0	0	0	0	0	0	0
	28.7	0	0	0	0	0	0	0	0	0	0	0	0	0	0	0	0	0	0	0	0	0	0	0	0	0
	28.8	0	0	0	0	0	0	0	0	0	0	0	0	0	0	0	0	0	0	0	0	0	0	0	0	0
	28.9	0	0	0	0	0	0	0	0	0	0	0	0	0	0	0	0	0	0	0	0	0	0	0	0	0
	29	0	0	0	0	0	0	0	0	0	0	0.000148633	0	0	0	0	0	0	0	0	0	0	0	0	0	0
	29.1	0	0	0	0	0	0	0	0	0	0	0	0	0	0	0	0	0	0	0	0	0	0	0	0	0
	29.2	0	0	0	0	0	0	0	0	0	0	0	0	0	0	0	0	0	0	0	0	0	0	0	0	0
	29.3	0	0	0	0	0	0	0	0	0	0	0	0	0	0	0	0	0	0	0	0	0	0	0	0	0
	29.4	0	0	0	0	0	0	0	0	0	0	0	0	0	0	0	0	0	0	0	0	0	0	0	0	0
	29.5	0	0	0	0	0	0	0	0	0	0	0	0	0	0	0	0	0	0	0	0	0	0	0	0	0
	29.6	0	0	0	0	0	0	0	0	0	0	0	0	0	0	0	0	0	0	0	0	0	0	0	0	0
	29.7	0	0	0	0	0	0	0	0	0	0	0	0	0	0	0	0	0	0	0	0	0	0	0	0	0
	29.8	0	0	0	0	0	0	0	0	0	0	0	0	0	0	0	0	0	0	0	0	0	0	0	0.000148633	0
	29.9	0	0	0	0	0	0	0	0	0	0	0	0	0	0	0	0	0	0	0	0	0	0	0	0	0
	30	0	0	0	0	0	0	0.000148633	0	0	0	0	0	0	0	0	0	0	0	0	0	0	0	0	0	0
	30.1	0	0	0	0	0	0	0	0	0	0	0	0	0	0	0	0	0	0	0	0	0	0	0	0	0
	30.2	0	0	0	0	0	0	0	0	0	0	0	0.000148633	0	0	0	0	0	0	0	0	0	0	0	0	0
	30.3	0	0	0	0	0	0	0	0	0	0	0	0	0	0	0	0	0	0	0	0	0	0	0	0	0
	30.4	0	0	0	0	0	0	0	0	0	0	0	0	0	0	0	0	0	0	0	0	0	0	0	0	0
	30.5	0	0	0	0	0	0.000148633	0	0.000148633	0	0	0	0	0	0	0	0	0	0	0	0	0	0.000148633	0	0	0
	30.6	0	0	0	0	0	0	0	0	0	0	0	0	0	0	0	0	0	0	0	0	0	0	0	0	0
	30.7	0	0	0	0	0	0	0	0	0	0	0	0	0	0	0	0	0	0	0	0	0	0	0	0	0
	30.8	0	0	0	0	0	0	0	0	0	0	0	0	0	0	0	0	0	0	0	0	0	0	0	0	0
	30.9	0	0	0	0	0	0	0	0	0	0	0	0	0	0	0	0	0	0	0	0	0	0	0	0	0
	31	0	0	0	0	0	0	0	0	0	0	0	0	0	0	0	0	0	0	0	0	0	0	0	0	0
	31.1	0	0	0	0	0	0	0	0	0	0	0	0	0	0	0	0	0	0	0	0	0	0	0	0	0
	31.2	0	0	0	0	0	0.000148633	0	0	0	0	0	0	0	0	0	0	0	0	0	0	0	0	0	0	0
	31.3	0	0	0	0	0	0	0	0	0	0	0	0	0	0	0	0	0	0	0	0	0	0	0	0	0
	31.4	0	0.000148633	0	0	0	0	0	0	0	0.000148633	0	0	0	0	0	0	0	0.000148633	0	0	0	0	0	0	0
	31.5	0	0	0	0	0	0	0	0	0	0	0	0	0	0	0	0	0	0	0	0	0	0	0	0	0
	31.6	0	0	0	0	0	0	0	0	0	0	0	0	0	0	0	0	0	0	0	0	0	0	0	0	0
	31.7	0	0	0	0	0	0	0	0	0	0	0	0	0.000148633	0	0	0	0	0	0	0	0	0	0	0	0
	31.8	0	0	0	0	0	0	0	0	0	0	0	0	0	0	0	0	0	0	0	0	0	0	0	0	0
	31.9	0	0	0	0	0	0	0	0	0.000148633	0	0	0	0	0	0	0	0.000148633	0	0	0	0	0	0	0	0
	32	0	0	0	0	0	0	0	0	0	0	0	0	0	0	0	0	0	0	0	0	0	0	0.000148633	0	0
	32.1	0	0	0	0	0	0	0	0	0	0	0	0	0	0	0	0	0	0	0	0	0	0	0	0	0
	32.2	0	0	0	0	0	0	0	0	0	0	0	0	0	0	0	0	0	0	0	0	0	0	0	0	0
	32.3	0	0	0	0	0	0	0	0	0	0	0	0	0	0	0	0	0	0	0	0	0	0	0	0	0
	32.4	0	0	0	0	0	0	0	0	0	0	0	0	0	0	0	0	0	0	0	0	0	0	0	0	0
	32.5	0	0	0	0	0	0	0	0	0	0	0	0	0	0	0	0	0	0	0.000297265	0	0	0	0	0	0
	32.6	0	0	0	0	0	0	0	0	0	0	0	0	0	0	0	0	0	0	0	0	0	0	0	0	0
	32.7	0	0	0	0	0	0	0	0	0	0	0	0	0.000148633	0	0	0	0	0	0	0	0	0	0	0	0
	32.8	0	0	0	0	0	0	0	0	0	0	0	0	0	0	0	0	0	0	0	0	0	0	0	0	0
	32.9	0	0	0	0	0	0	0	0	0	0	0	0	0	0	0	0	0	0	0	0	0	0	0	0	0
	33	0	0	0	0	0	0	0	0	0	0	0	0	0	0	0	0	0	0	0	0	0	0	0	0	0
	33.1	0	0	0	0	0	0	0	0	0	0	0	0	0	0	0	0	0.000148633	0	0	0	0	0	0	0	0
	33.2	0	0	0	0	0	0	0	0	0	0	0	0	0	0	0	0	0	0	0	0	0	0	0	0	0
	33.3	0	0	0	0	0	0	0	0	0	0	0	0	0	0	0	0	0	0	0	0	0	0	0	0	0
	33.4	0	0	0	0	0	0	0	0	0	0	0	0	0	0	0	0	0	0	0	0	0	0	0	0	0
	33.5	0	0	0	0	0	0	0	0	0	0	0	0	0	0	0	0	0	0	0	0	0	0	0	0	0
	33.6	0	0	0	0	0	0	0	0	0	0	0	0	0	0	0	0	0	0	0	0	0	0	0	0	0
	33.7	0	0	0	0	0	0	0	0	0	0	0	0	0	0	0	0	0	0	0	0	0	0	0	0	0
	33.8	0	0	0	0	0	0	0	0	0.000148633	0	0	0	0	0	0	0	0	0	0	0	0	0	0	0	0
	33.9	0	0	0	0	0	0	0	0	0	0	0	0	0	0	0	0	0	0	0	0	0	0	0	0	0
	34	0	0	0	0	0	0	0	0	0	0	0	0	0	0	0	0	0	0	0	0	0	0	0	0	0
	34.1	0	0	0	0	0	0	0	0	0	0	0	0	0	0	0	0	0	0	0	0	0	0	0	0	0
	34.2	0	0	0	0	0	0	0	0	0	0	0	0	0	0	0	0	0	0	0	0	0	0	0	0	0
	34.3	0	0	0	0	0	0	0	0	0	0	0	0	0	0	0	0	0	0	0	0	0	0	0	0	0
	34.4	0	0	0	0	0	0	0	0	0	0	0	0.000148633	0	0	0	0	0.000148633	0	0	0	0	0	0	0	0
	34.5	0	0	0	0	0.000148633	0	0	0	0	0	0	0	0	0	0	0	0	0	0	0	0	0	0	0	0
	34.6	0	0	0	0	0	0	0	0	0	0	0	0	0	0	0	0	0	0	0	0	0	0	0	0	0
	34.7	0	0	0	0	0	0	0	0	0	0	0	0.000148633	0	0	0	0	0	0	0	0	0	0	0	0	0
	34.8	0	0	0	0	0	0	0	0	0	0	0	0	0	0	0	0	0	0	0	0	0	0	0	0	0
	34.9	0	0	0	0	0	0.000148633	0	0	0	0	0	0	0	0	0.000148633	0	0	0	0	0	0	0	0	0	0
	35	0.000148633	0	0	0.000148633	0	0	0	0	0	0	0	0	0	0	0	0	0	0	0	0	0	0	0	0	0
	35.1	0	0	0	0.000148633	0	0	0	0	0	0	0	0	0	0	0.000148633	0.000148633	0	0	0	0.000297265	0	0	0	0	0
	35.2	0.000148633	0	0.000148633	0	0	0	0	0	0	0	0	0	0	0.000148633	0	0.000297265	0	0.000148633	0	0	0	0	0	0	0
	35.3	0.000148633	0	0	0	0	0	0.000148633	0	0	0	0	0.000148633	0.000148633	0	0	0	0	0.000445898	0	0.000148633	0	0	0.000148633	0	0
	35.4	0.000148633	0	0	0	0	0	0	0	0	0	0	0	0	0	0	0	0	0.000148633	0	0	0	0	0	0	0.000148633
	35.5	0.000297265	0	0	0	0	0	0	0	0	0	0	0	0	0.000148633	0	0	0	0	0	0	0	0	0	0	0
	35.6	0.000148633	0	0.000148633	0	0	0	0	0	0	0	0	0	0	0	0	0	0	0	0	0	0	0	0	0	0.000148633
	35.7	0	0	0	0.000148633	0.000148633	0	0	0	0	0.000148633	0	0	0	0	0	0	0	0	0.000148633	0	0.000148633	0	0	0	0
	35.8	0	0	0.000148633	0.000148633	0	0	0	0	0	0	0	0	0	0	0.000445898	0.000148633	0	0	0	0	0	0	0	0	0
	35.9	0	0	0	0	0	0	0	0	0	0	0	0	0	0	0	0	0	0	0	0	0	0	0	0	0
	36	0	0.000148633	0	0	0	0	0	0	0	0	0	0	0	0	0	0	0	0	0	0	0	0	0	0	0
	36.1	0	0	0	0	0	0	0	0	0	0	0	0	0	0	0	0	0	0	0	0	0	0	0	0	0.000148633
	36.2	0	0	0	0	0	0	0	0	0	0	0	0	0	0	0	0	0	0	0	0	0	0	0	0	0
	36.3	0	0	0	0	0	0	0	0	0	0	0	0	0	0	0	0	0	0	0	0	0	0	0	0	0
	36.4	0	0	0	0	0	0	0	0	0	0	0	0	0	0	0	0	0	0	0	0	0	0	0	0	0
	36.5	0	0	0	0	0	0	0	0	0	0	0	0	0	0	0	0	0.000148633	0	0	0	0	0	0	0	0
	36.6	0	0	0	0	0	0	0	0	0	0	0	0	0	0	0	0	0	0	0	0	0	0	0	0	0
	36.7	0	0	0	0	0	0	0	0	0	0	0	0	0	0	0.000148633	0	0	0	0	0	0	0	0	0	0
	36.8	0	0	0	0	0	0	0	0	0	0	0	0	0	0	0	0	0	0	0	0.000148633	0	0	0.000148633	0	0
	36.9	0	0	0	0	0	0	0	0	0	0	0	0	0	0	0	0	0	0	0	0	0	0	0	0	0
	37	0	0	0	0	0	0	0	0	0	0	0	0	0	0	0	0	0	0	0	0	0	0	0	0	0
	37.1	0	0	0	0	0.000148633	0	0	0	0	0	0	0	0	0	0	0	0	0	0	0	0	0	0	0	0
	37.2	0	0	0	0	0	0	0	0	0	0	0	0	0	0	0	0	0.000148633	0	0	0	0	0	0	0	0
	37.3	0.000297265	0	0	0	0	0	0	0	0	0	0	0	0	0	0	0	0	0	0	0	0	0	0	0	0
	37.4	0	0.000148633	0.000148633	0	0.000148633	0	0	0	0	0	0	0	0	0	0.000148633	0	0	0	0	0	0	0	0	0	0
	37.5	0	0	0	0	0	0	0	0	0	0	0	0	0	0	0	0	0	0	0	0	0.000148633	0	0	0	0
	37.6	0	0	0	0	0	0	0	0	0	0	0	0	0	0	0	0	0	0	0	0	0	0	0	0	0
	37.7	0	0	0	0	0	0	0	0	0	0	0	0	0	0	0	0	0	0	0	0	0.000148633	0	0	0	0.000297265
	37.8	0	0	0	0	0	0	0	0	0	0	0	0	0	0	0	0	0	0	0	0	0	0	0	0	0
	37.9	0	0	0	0	0	0	0	0	0	0	0	0	0	0	0	0	0	0	0	0	0	0	0	0	0
	38	0	0	0	0	0	0	0	0	0	0	0	0	0	0	0	0	0	0	0	0	0	0	0	0	0
	38.1	0	0	0	0	0	0	0	0	0	0	0	0	0	0	0	0	0	0	0	0	0	0	0	0	0
	38.2	0	0	0	0	0	0	0	0	0	0	0	0	0	0	0	0	0	0	0	0	0	0	0	0	0
	38.3	0	0	0	0	0	0	0	0	0	0	0.000148633	0	0	0	0	0	0	0	0	0	0	0	0	0	0
	38.4	0	0	0	0	0	0	0	0	0	0	0	0	0	0	0	0	0	0	0	0	0	0	0	0	0
	38.5	0	0	0	0	0	0	0	0	0	0	0	0	0	0	0	0	0	0	0	0	0	0	0	0	0
	38.6	0	0	0	0	0	0	0	0	0	0	0	0	0	0	0	0	0	0	0	0	0	0	0	0	0
	38.7	0	0	0	0.000148633	0	0	0	0	0	0	0	0	0	0	0	0	0	0	0	0	0	0	0	0	0
	38.8	0	0	0	0	0	0	0	0	0	0	0	0	0	0	0	0	0	0	0	0	0	0	0	0	0
	38.9	0	0	0	0	0	0	0	0	0	0	0	0	0	0	0	0	0	0	0.000148633	0	0	0	0	0	0
	39	0	0	0	0	0	0	0	0	0	0	0	0	0	0	0	0	0	0	0	0	0	0	0	0	0
	39.1	0	0	0	0	0	0	0	0	0	0	0	0	0	0	0	0	0	0	0	0	0.000148633	0	0	0	0
	39.2	0	0	0	0	0	0	0	0	0	0	0	0.000148633	0	0	0	0	0	0	0	0	0	0	0	0	0
	39.3	0	0	0	0	0	0	0	0	0	0	0	0	0	0	0	0	0	0	0.000148633	0	0	0	0	0	0
	39.4	0	0	0	0	0	0	0	0	0	0	0	0	0.000148633	0	0	0	0	0	0.000148633	0	0	0	0	0	0
	39.5	0	0	0	0	0	0	0	0	0	0	0	0	0	0	0	0	0	0	0	0	0	0.000148633	0	0	0
	39.6	0	0	0.000148633	0	0	0	0	0	0	0	0.000148633	0	0	0	0	0	0	0	0	0	0	0	0	0	0
	39.7	0	0	0	0	0	0	0	0	0.000148633	0	0	0	0	0	0	0	0	0	0	0	0	0	0	0	0
	39.8	0	0	0	0	0	0	0	0	0	0	0	0	0	0	0	0	0	0	0	0	0	0	0	0	0
	39.9	0	0	0	0	0	0	0	0.000148633	0.000148633	0.000148633	0	0	0	0	0	0	0	0	0	0	0	0	0	0	0
	40	0	0	0	0	0	0.000148633	0.000148633	0.00059453	0.000148633	0	0	0.000148633	0	0	0	0	0	0.000297265	0	0	0	0	0	0	0
	40.1	0	0	0	0	0	0	0	0	0.00059453	0	0	0	0	0	0.000297265	0	0	0	0	0	0	0	0	0	0
	40.2	0	0	0	0	0	0	0	0.000445898	0.000297265	0.000445898	0.000148633	0	0.000148633	0	0	0	0	0	0	0	0	0	0.000297265	0	0
	40.3	0	0	0	0	0	0	0	0	0.000148633	0.000297265	0.000148633	0	0	0	0.000148633	0	0	0	0	0	0	0.000148633	0	0	0
	40.4	0	0	0	0	0	0	0.000148633	0.000148633	0.000445898	0	0.000148633	0.000148633	0.000148633	0	0	0	0	0	0	0	0	0.000297265	0	0	0
	40.5	0	0	0	0	0	0	0.000148633	0.000148633	0.000445898	0.000297265	0.000445898	0	0	0	0	0	0	0	0	0	0	0	0	0	0
	40.6	0	0	0	0	0	0	0	0.000148633	0.000148633	0.000148633	0.000148633	0	0	0	0	0	0	0	0	0	0	0	0	0	0
	40.7	0	0	0	0	0.000297265	0	0.000148633	0.000297265	0.000148633	0.000148633	0.000297265	0	0	0	0	0	0	0	0	0	0	0	0	0	0
	40.8	0	0	0	0	0	0.000148633	0.000148633	0.000297265	0	0.000148633	0.000148633	0.000148633	0	0	0	0	0	0	0.000148633	0	0	0	0	0	0
	40.9	0	0	0	0	0	0	0	0.000445898	0.000148633	0.000297265	0	0.000148633	0	0	0	0	0	0	0	0	0	0	0	0	0
	41	0	0	0	0	0	0	0	0.00059453	0	0.000148633	0	0	0	0	0	0.000148633	0	0	0	0	0	0	0	0	0
	41.1	0	0	0	0	0	0	0.000297265	0.00059453	0.000148633	0	0	0	0	0	0	0	0	0	0	0.000148633	0	0	0.000148633	0	0
	41.2	0.000297265	0	0	0	0	0.000148633	0.000297265	0.000297265	0.000743163	0.00059453	0.000148633	0	0	0	0.000148633	0	0	0	0	0	0	0	0.000148633	0	0
	41.3	0	0	0	0	0	0	0	0.000743163	0.000297265	0	0.000148633	0	0	0	0.000148633	0	0	0	0	0	0	0	0	0	0
	41.4	0	0	0	0	0.000148633	0	0	0.000297265	0.000445898	0	0.000148633	0	0	0	0	0	0	0	0	0	0	0	0	0	0
	41.5	0	0	0	0	0	0	0	0.000743163	0.000445898	0	0.000148633	0	0	0	0	0	0	0	0	0	0	0	0	0	0.000148633
	41.6	0	0	0	0	0	0	0.00059453	0.000297265	0.000148633	0.000297265	0	0.000148633	0	0	0	0	0	0	0	0	0.000148633	0	0	0	0
	41.7	0	0	0	0	0	0	0	0.000297265	0.00059453	0.000297265	0	0.000148633	0	0	0	0	0	0	0	0	0.000148633	0.000148633	0	0	0
	41.8	0.000445898	0	0	0	0	0	0.000743163	0.00163	0.00119	0.000891795	0.000297265	0.000148633	0	0	0	0	0	0.000148633	0	0	0.000297265	0	0	0	0
	41.9	0	0	0	0	0	0.000148633	0.000743163	0.00386	0.00327	0.00149	0.000148633	0.000445898	0.000297265	0	0	0.000297265	0.000148633	0	0	0.000445898	0	0.000297265	0	0	0
	42	0	0	0	0	0	0.000148633	0.000891795	0.00461	0.00312	0.00208	0.00119	0.000148633	0.000148633	0.000445898	0	0	0.000297265	0.000445898	0.000148633	0.000445898	0.000297265	0	0	0	0
	42.1	0	0	0	0	0.000148633	0	0.00342	0.00476	0.00416	0.00297	0.00178	0.000891795	0.000148633	0.000148633	0.000148633	0	0.000445898	0.00059453	0.00059453	0.000297265	0.000148633	0.000297265	0.000148633	0.00059453	0
	42.2	0	0	0	0	0	0.000297265	0.00282	0.00728	0.00654	0.00386	0.00149	0.00104	0.000445898	0.000297265	0	0.000148633	0.000148633	0.000297265	0.00104	0.00134	0.000297265	0.00059453	0.000148633	0	0.000297265
	42.3	0	0	0	0	0	0.000148633	0.00193	0.0055	0.00446	0.00327	0.00149	0.000148633	0.00059453	0.000297265	0	0.000297265	0	0	0.000743163	0.000445898	0.000445898	0.000445898	0.000297265	0	0.000148633
	42.4	0	0	0	0	0	0	0.00223	0.0049	0.00505	0.00238	0.00104	0.000148633	0	0	0.000148633	0.000297265	0.000297265	0.000148633	0.000743163	0.000148633	0.000891795	0	0	0.000297265	0
	42.5	0	0	0	0	0	0.000743163	0.00208	0.00431	0.00609	0.00178	0.00119	0.000445898	0.000297265	0	0.000297265	0	0.000148633	0	0.000148633	0.000297265	0	0.000148633	0.000297265	0	0.000148633
	42.6	0	0	0	0	0	0.000148633	0.00208	0.00357	0.0052	0.00208	0.00134	0.00104	0.000743163	0.000297265	0	0	0.000148633	0.000297265	0.000297265	0.00059453	0	0	0.000148633	0	0.00059453
	42.7	0	0	0	0	0	0.000148633	0.00163	0.00535	0.00401	0.00223	0.00119	0.000743163	0.000445898	0	0	0	0	0	0.000148633	0	0.000445898	0.000148633	0	0	0
	42.8	0	0	0	0	0	0.000148633	0.000743163	0.0058	0.00282	0.00149	0.00149	0.000743163	0.000148633	0.000148633	0	0	0	0	0.000445898	0.000743163	0.000445898	0	0	0	0.00059453
	42.9	0	0	0	0	0	0.00059453	0.00134	0.00268	0.00253	0.00178	0.00059453	0	0	0.000297265	0	0	0	0	0.000297265	0	0	0	0	0	0
	43	0	0	0	0	0	0	0.000297265	0.000743163	0.000445898	0.000148633	0.000148633	0	0	0	0	0	0.000148633	0.000148633	0	0	0	0	0	0	0
	43.1	0	0	0	0	0	0	0	0.000743163	0.000148633	0.000148633	0	0	0	0	0	0	0	0	0	0	0	0	0	0	0
	43.2	0	0	0	0	0	0	0.00059453	0.000891795	0.000445898	0.000297265	0.000148633	0	0	0.000148633	0	0	0	0	0	0	0	0	0	0	0
	43.3	0	0	0	0	0	0.000148633	0.000297265	0.000891795	0.00059453	0.000148633	0	0.000297265	0	0	0.000148633	0	0	0	0	0	0	0	0	0	0
	43.4	0	0	0	0	0	0	0.000445898	0.000891795	0.000445898	0.000148633	0.000148633	0	0	0	0	0.000297265	0	0	0	0.000297265	0	0	0	0	0
	43.5	0.000148633	0	0	0	0	0	0.000743163	0.00149	0.000297265	0.000148633	0	0.000445898	0	0	0	0	0	0	0.000148633	0	0	0	0	0	0.000297265
	43.6	0	0	0	0	0	0	0.000148633	0.00119	0.000445898	0.000148633	0.000148633	0	0	0.000297265	0	0	0	0	0	0	0	0	0	0	0
	43.7	0	0.000148633	0	0	0	0	0.000445898	0.00059453	0.000445898	0	0	0.000297265	0	0	0	0	0	0	0	0	0	0	0	0	0
	43.8	0	0	0	0	0	0	0.000148633	0.000297265	0.000891795	0.000297265	0	0	0	0	0	0	0	0	0	0	0	0	0	0	0
	43.9	0	0	0	0	0	0	0.000148633	0.000297265	0.000297265	0.000297265	0	0	0.000297265	0	0	0	0	0	0	0	0	0	0	0	0
	44	0	0	0	0	0	0	0	0	0.000297265	0	0	0	0	0	0	0	0	0	0	0	0	0	0	0	0
	44.1	0	0	0	0	0	0	0.000297265	0	0	0.000445898	0.000148633	0	0	0	0	0	0	0	0	0	0	0	0	0	0
	44.2	0	0	0	0	0	0	0.000297265	0.000445898	0.000148633	0	0	0	0	0	0	0	0	0	0	0	0	0	0	0	0
	44.3	0	0	0.000148633	0	0	0	0	0.000297265	0.00059453	0.000148633	0	0	0	0	0	0	0	0	0	0	0	0	0	0	0
	44.4	0	0	0	0	0	0	0	0	0.000445898	0	0	0.000148633	0	0	0	0	0	0	0	0	0	0	0.000148633	0	0
	44.5	0	0	0	0	0	0	0	0.000148633	0.000297265	0.000148633	0	0	0	0	0	0	0	0	0	0	0.000148633	0	0	0	0
	44.6	0	0	0	0	0	0	0.000148633	0.000148633	0	0	0	0	0	0	0	0	0	0	0	0	0	0	0	0	0
	44.7	0	0	0	0	0	0	0	0.000148633	0.000445898	0	0.000148633	0	0	0	0	0	0	0	0	0	0	0	0	0	0
	44.8	0	0	0	0	0	0	0.000297265	0.000148633	0.000445898	0	0	0	0	0	0	0	0	0	0.000148633	0	0	0	0	0	0
	44.9	0	0	0	0	0	0	0	0	0	0	0	0	0	0	0	0	0	0	0.000148633	0	0	0	0	0	0
	45	0	0	0	0	0	0	0	0	0	0	0	0	0	0	0	0	0	0	0	0	0	0	0	0	0
	45.1	0	0	0	0	0	0	0.000148633	0.000297265	0.000148633	0.000148633	0	0	0	0	0	0	0.000297265	0.000148633	0	0	0	0	0	0	0
	45.2	0	0	0	0	0	0.000148633	0.00059453	0.000148633	0.000148633	0	0	0.000297265	0	0	0	0	0	0	0.000148633	0	0	0.000297265	0.000148633	0.000445898	0
	45.3	0	0	0	0	0	0	0.00059453	0.00059453	0	0.000445898	0.000148633	0	0	0	0	0	0	0.000148633	0	0	0	0	0.000148633	0	0
	45.4	0	0	0	0	0	0.000445898	0.00134	0.000148633	0.000148633	0	0.000148633	0	0	0	0	0	0	0	0	0	0	0	0	0	0
	45.5	0	0	0	0.000297265	0.000445898	0.00312	0.00312	0.00223	0.000891795	0.000891795	0.000445898	0	0	0	0.000148633	0	0.000148633	0.000148633	0.000148633	0	0	0	0	0	0
	45.6	0.000148633	0	0	0.000743163	0.000445898	0.00461	0.00639	0.00357	0.00282	0.00059453	0.00059453	0.000445898	0	0.000148633	0.000148633	0	0	0.000148633	0.000445898	0	0	0	0.000148633	0	0.000148633
	45.7	0.00059453	0	0	0.000445898	0.00223	0.0107	0.01724	0.01115	0.00282	0.00149	0.000891795	0.000148633	0.00059453	0.000297265	0.000297265	0.000148633	0.000148633	0.000148633	0	0.000148633	0	0.000148633	0	0.000297265	0
	45.8	0.00163	0.000297265	0.000743163	0.00431	0.00699	0.06495	0.09468	0.04905	0.02616	0.01115	0.00372	0.00208	0.00134	0.00104	0.00119	0.00104	0.000743163	0.00149	0.00208	0.00059453	0.000743163	0.00163	0.00104	0.000891795	0.000743163
	45.9	0.0049	0.00149	0.00386	0.01204	0.02928	0.22503	0.30663	0.19842	0.07952	0.0327	0.01665	0.00639	0.00461	0.00342	0.00416	0.00253	0.00595	0.0049	0.00431	0.00208	0.00312	0.00357	0.00312	0.00223	0.00565
	46	0.00669	0.00223	0.00446	0.01397	0.03136	0.30678	0.39655	0.26234	0.11014	0.04191	0.01932	0.01174	0.00357	0.00535	0.0052	0.00565	0.00505	0.00461	0.00535	0.00446	0.00595	0.0055	0.00446	0.00446	0.00357
	46.1	0.0058	0.00342	0.00624	0.01754	0.04831	0.35137	0.4511	0.28746	0.12604	0.05544	0.02913	0.01338	0.00788	0.00461	0.00639	0.0049	0.00476	0.00684	0.00431	0.00758	0.0055	0.00565	0.00654	0.00728	0.00476
	46.2	0.01189	0.00312	0.00684	0.03032	0.07179	0.55797	0.74316	0.48826	0.19129	0.08323	0.04206	0.02348	0.01174	0.00624	0.00788	0.00684	0.01011	0.01115	0.01189	0.0113	0.00922	0.00758	0.00803	0.00862	0.00907
	46.3	0.00758	0.00208	0.00416	0.01828	0.04295	0.39804	0.4893	0.34245	0.12589	0.05499	0.02943	0.01308	0.00862	0.00803	0.00713	0.00595	0.00728	0.00669	0.00773	0.00624	0.00699	0.00773	0.00758	0.00699	0.00817
	46.4	0.00862	0.00297	0.0052	0.01932	0.05158	0.36058	0.50015	0.3209	0.12916	0.05856	0.02601	0.01471	0.00877	0.00758	0.00669	0.00654	0.00639	0.00699	0.01011	0.00654	0.00639	0.00505	0.00624	0.00684	0.00699
	46.5	0.00877	0.00297	0.00565	0.01873	0.05009	0.41275	0.50728	0.35018	0.13867	0.05663	0.03196	0.01442	0.00654	0.00609	0.00684	0.00476	0.00699	0.00728	0.00936	0.00654	0.00624	0.00565	0.00624	0.00758	0.0058
	46.6	0.00446	0.00208	0.00431	0.01932	0.04117	0.29622	0.43416	0.27883	0.11861	0.04831	0.02482	0.00936	0.00624	0.00372	0.00461	0.00372	0.00684	0.0058	0.00505	0.0055	0.00476	0.0052	0.00743	0.00595	0.0058
	46.7	0.00803	0.00253	0.0052	0.0168	0.0379	0.34825	0.42108	0.29652	0.10687	0.04949	0.02675	0.01293	0.00401	0.00372	0.00401	0.0052	0.00565	0.00669	0.00758	0.00401	0.00639	0.0049	0.00505	0.00654	0.0049
	46.8	0.00535	0.00282	0.00446	0.01353	0.03879	0.27869	0.38927	0.2604	0.09765	0.04489	0.02111	0.00922	0.00535	0.00401	0.00342	0.00372	0.0055	0.00862	0.00431	0.0055	0.00386	0.00535	0.00431	0.0052	0.0058
	46.9	0.00431	0.00149	0.00208	0.00505	0.01932	0.15785	0.19426	0.13986	0.04816	0.0217	0.01189	0.00595	0.00282	0.00193	0.00163	0.00223	0.00253	0.00312	0.00134	0.00327	0.00268	0.00282	0.00104	0.00268	0.00163
	47	0	0	0.000445898	0	0.000148633	0.00535	0.00505	0.00253	0.00104	0.000445898	0.000148633	0.000297265	0	0.000148633	0.000148633	0	0	0	0	0	0	0.000148633	0.000297265	0	0
	47.1	0	0	0	0.000297265	0.000148633	0.00149	0.00119	0.000891795	0.000743163	0.000297265	0.000297265	0.000148633	0.000148633	0.000148633	0	0	0	0	0	0	0	0	0	0	0
	47.2	0	0	0	0.000148633	0.000148633	0.00134	0.00401	0.00253	0.000445898	0.000445898	0.000148633	0	0	0	0	0	0	0	0	0.000297265	0	0.000148633	0	0	0.000148633
	47.3	0.000445898	0.000148633	0	0	0.000148633	0.000743163	0.00253	0.000891795	0.000743163	0.00059453	0.000445898	0	0	0	0	0	0	0	0	0	0	0	0	0	0
	47.4	0	0	0	0	0.000297265	0.00178	0.00208	0.00208	0.000297265	0.000297265	0.000148633	0	0.000297265	0	0	0	0	0	0	0	0	0	0	0	0.000148633
	47.5	0	0	0	0	0	0.00238	0.00223	0.00253	0.00104	0.000445898	0	0	0	0	0	0	0	0.000148633	0	0	0	0	0	0	0
	47.6	0	0	0.000148633	0	0	0.00149	0.00134	0.00149	0.000445898	0.000148633	0.000297265	0	0	0	0	0	0	0	0	0	0	0	0	0	0
	47.7	0.000148633	0	0	0	0.000148633	0.00268	0.00104	0.000743163	0.000297265	0.000445898	0.00059453	0	0	0	0	0	0	0	0.000445898	0	0	0	0	0	0
	47.8	0	0	0.000297265	0	0.000148633	0.00163	0.00163	0.000743163	0.00059453	0.000148633	0	0	0	0.000148633	0	0	0	0	0	0.000297265	0	0	0	0	0
	47.9	0.000148633	0	0	0	0.000445898	0.00119	0.00193	0.00134	0	0.000445898	0.000297265	0	0.000148633	0	0	0	0.000297265	0	0.000148633	0	0	0	0	0	0
	48	0.000148633	0	0.000148633	0	0.000148633	0.00223	0.00104	0.000743163	0.000445898	0	0.000148633	0	0	0	0	0	0	0.000148633	0.000297265	0	0	0	0.000148633	0	0
	48.1	0	0	0	0.000148633	0	0.000743163	0.00178	0.00119	0.00059453	0.000297265	0	0	0	0	0	0	0	0	0	0	0.000445898	0	0	0	0
	48.2	0	0	0	0.00059453	0.000297265	0.00149	0.00282	0.00208	0.000743163	0.00059453	0.000743163	0	0	0	0	0.000148633	0	0.000148633	0	0.000297265	0	0.000297265	0.000148633	0	0
	48.3	0	0	0	0	0.000297265	0.00134	0.00238	0.00163	0.000445898	0.000148633	0	0	0	0	0	0	0	0	0.000148633	0	0.000148633	0.000148633	0	0	0
	48.4	0	0.000148633	0	0	0.000148633	0.00223	0.00312	0.00149	0.00059453	0.00059453	0.000445898	0	0	0.000148633	0.000148633	0	0	0	0	0	0	0	0	0	0
	48.5	0	0	0	0.000148633	0	0.00134	0.00223	0.00193	0.00134	0	0.000445898	0	0	0	0	0	0	0	0	0	0	0	0	0	0
	48.6	0.000148633	0	0.000148633	0	0.000148633	0.00178	0.00163	0.00178	0.000445898	0.000743163	0	0	0	0.000148633	0	0	0	0	0	0	0	0	0	0	0
	48.7	0	0	0	0	0	0.00178	0.00149	0.00163	0.000148633	0.000445898	0.000148633	0	0	0	0	0	0	0	0	0	0	0	0	0	0
	48.8	0.000148633	0	0.000148633	0	0.000148633	0.00134	0.00163	0.00134	0.000148633	0.00059453	0.000148633	0	0	0	0	0	0	0	0.000148633	0	0	0	0	0	0
	48.9	0	0	0	0.00059453	0.000148633	0.00119	0.00059453	0.000891795	0.000891795	0.000148633	0	0	0	0	0	0	0	0	0	0	0	0	0	0	0
	49	0	0	0	0	0	0	0	0	0	0	0	0	0	0	0	0	0	0	0	0	0	0	0	0	0
	49.1	0	0	0	0	0	0	0	0	0	0	0	0	0	0	0	0	0	0	0	0	0	0	0	0	0
	49.2	0	0	0	0	0	0	0	0	0	0.000148633	0	0	0	0	0	0	0	0	0	0	0	0	0	0	0
	49.3	0	0	0	0	0	0	0	0	0	0	0	0	0	0	0	0	0	0	0	0	0	0	0	0	0
	49.4	0	0	0	0	0	0	0	0.000297265	0	0	0	0	0	0	0	0	0	0	0	0	0	0	0	0	0
	49.5	0	0	0	0	0	0	0	0	0	0	0	0	0	0	0	0	0	0	0	0	0	0	0	0.000148633	0
	49.6	0	0	0	0	0	0	0	0	0	0	0	0	0	0	0	0	0	0	0	0	0	0	0	0	0
	49.7	0	0	0	0	0	0	0	0	0	0	0	0	0	0	0	0	0	0	0	0	0	0	0	0	0
	49.8	0	0	0	0	0	0	0	0	0	0	0	0	0	0	0	0	0	0	0	0	0	0	0	0	0
	49.9	0	0	0	0	0	0	0	0	0.000148633	0	0	0	0	0	0	0	0	0	0	0	0	0	0	0	0
	50	0	0	0.000148633	0	0	0	0	0	0	0	0	0	0	0	0	0	0	0.000148633	0	0	0	0	0	0	0
	50.1	0	0	0.000148633	0	0	0	0	0	0	0	0	0	0	0	0	0	0	0	0	0	0	0	0	0	0
	50.2	0	0	0	0	0	0	0	0	0	0	0	0	0	0	0	0	0	0	0	0	0	0	0	0	0
	50.3	0	0	0	0	0	0	0	0	0	0	0	0	0	0	0	0	0	0	0	0	0	0	0	0	0
	50.4	0	0	0	0	0	0	0	0	0	0	0	0	0	0	0	0.000148633	0	0	0	0	0	0	0	0	0
	50.5	0	0	0	0	0	0	0	0	0	0	0	0	0	0	0	0	0	0	0	0	0	0	0	0	0
	50.6	0	0	0	0	0	0	0	0	0	0	0	0	0	0	0	0	0	0	0	0	0	0	0	0	0
	50.7	0	0	0	0	0	0.000148633	0	0	0	0	0	0	0	0	0	0	0	0	0	0	0	0	0	0	0
	50.8	0	0	0	0	0	0	0	0	0	0	0	0	0	0	0	0	0	0	0	0	0	0	0	0	0
	50.9	0	0	0	0	0	0	0	0	0	0	0	0	0	0	0	0	0	0	0	0	0	0	0	0	0.000148633
	51	0	0	0	0	0	0	0	0	0	0	0	0	0	0	0	0	0	0	0	0	0	0	0	0	0
	51.1	0	0	0	0	0	0	0	0	0	0	0	0	0	0	0	0	0	0	0	0	0	0	0	0	0
	51.2	0	0	0	0	0	0	0	0	0	0	0	0	0	0	0	0	0	0	0.000148633	0	0	0	0	0	0
	51.3	0	0	0	0	0	0	0	0.000148633	0	0	0	0	0	0	0	0	0	0	0	0	0	0	0	0	0
	51.4	0	0	0	0	0	0	0	0	0	0	0	0	0	0	0	0	0	0	0	0	0	0	0	0	0
	51.5	0	0	0	0	0	0	0	0	0	0	0	0	0	0.000148633	0	0	0	0	0	0	0	0	0	0	0
	51.6	0	0	0	0	0	0	0	0	0	0	0	0	0	0	0	0	0	0	0	0	0	0	0	0	0
	51.7	0	0	0	0	0	0	0	0	0	0	0	0	0	0	0	0	0	0	0	0	0	0	0	0	0
	51.8	0	0	0	0	0	0	0	0	0	0	0	0	0	0	0	0	0	0	0	0	0	0	0	0	0
	51.9	0	0	0	0	0	0	0.000148633	0.000297265	0	0	0	0	0	0	0	0	0	0	0	0	0	0	0	0	0
	52	0.000148633	0	0	0	0	0	0.000148633	0.000148633	0.000297265	0	0	0.000148633	0	0	0	0	0	0	0	0	0	0.000148633	0	0	0
	52.1	0	0	0	0	0	0	0	0.000297265	0.000297265	0.000445898	0.000297265	0	0	0	0	0	0	0	0	0	0	0	0.000148633	0	0
	52.2	0	0.000148633	0	0	0	0	0	0.000148633	0.000445898	0.000148633	0	0	0	0	0	0	0	0.000148633	0	0	0	0	0	0	0
	52.3	0	0	0	0	0	0	0	0.000297265	0.000148633	0	0.000148633	0	0	0	0	0	0	0	0.000148633	0	0	0	0	0	0
	52.4	0	0	0	0	0	0	0.000148633	0	0.000297265	0.000148633	0	0	0	0	0	0	0	0	0	0	0	0	0	0	0
	52.5	0	0	0	0	0	0	0	0.00059453	0.000148633	0	0.000148633	0	0.000148633	0	0	0	0	0	0	0	0	0	0	0	0.000148633
	52.6	0	0	0	0	0	0	0	0	0	0.000148633	0	0	0	0	0	0	0	0	0.000148633	0	0	0	0	0	0
	52.7	0	0	0	0	0	0	0	0.000148633	0.000297265	0	0	0.000148633	0	0	0	0.000148633	0	0	0	0	0	0	0	0	0
	52.8	0	0	0	0	0	0	0.000148633	0	0.000148633	0	0	0	0.000148633	0	0	0	0	0	0	0.000148633	0	0	0	0	0
	52.9	0	0	0	0	0	0	0	0.000148633	0.000148633	0	0	0	0	0	0	0	0	0	0	0	0	0	0	0	0
	53	0	0	0	0	0	0	0.000297265	0.000148633	0	0	0.000148633	0	0	0	0	0	0	0	0	0	0	0	0	0	0
	53.1	0	0	0	0	0	0	0.000148633	0.000743163	0.000297265	0.000148633	0.000148633	0.000148633	0	0.000148633	0	0	0	0	0	0	0	0	0	0	0
	53.2	0	0	0	0	0	0	0	0.000297265	0.000148633	0	0	0	0	0	0	0	0	0	0	0	0	0	0	0	0.000148633
	53.3	0	0	0	0	0	0.000148633	0	0.000148633	0.000297265	0	0	0.000297265	0	0	0	0	0	0	0	0	0	0	0	0	0
	53.4	0	0	0	0	0	0.000148633	0.000148633	0.000148633	0.000297265	0	0	0	0	0	0	0	0	0	0	0	0	0	0	0	0
	53.5	0	0	0.000148633	0	0	0.000148633	0.000148633	0.000297265	0	0	0	0.000148633	0	0	0	0	0	0.000148633	0	0	0	0	0	0	0
	53.6	0	0	0	0	0	0	0	0	0.000445898	0	0	0	0	0	0	0	0	0	0	0	0	0	0	0	0
	53.7	0	0	0	0	0	0.000148633	0.000297265	0.000148633	0	0	0	0	0	0	0	0	0	0	0	0	0	0	0	0	0
	53.8	0	0	0	0	0	0	0.000148633	0.000297265	0	0	0	0	0	0	0	0.000148633	0	0	0	0	0	0	0	0	0
	53.9	0	0	0	0	0	0	0.000148633	0.000148633	0.000148633	0	0	0.000148633	0	0	0	0	0	0	0	0	0	0	0	0	0
	54	0	0	0	0	0	0	0	0	0.000148633	0	0	0	0.000148633	0	0	0	0	0	0	0	0	0	0	0	0
	54.1	0	0	0	0	0	0	0	0	0	0	0.000148633	0	0	0	0	0	0	0	0	0	0	0	0	0	0
	54.2	0	0	0	0	0	0	0	0	0	0	0	0.000297265	0	0	0	0	0	0	0	0	0	0.000148633	0	0	0
	54.3	0	0	0	0	0	0	0	0.000148633	0	0.000148633	0	0	0	0	0	0	0	0	0	0	0	0	0	0	0
	54.4	0	0	0	0	0	0	0	0	0	0	0	0	0	0	0	0	0	0	0	0	0	0	0	0	0
	54.5	0	0.000148633	0	0	0	0	0	0	0	0	0	0	0	0	0	0	0	0	0	0	0	0	0	0	0
	54.6	0	0	0	0	0	0	0	0	0	0	0	0	0	0	0	0	0	0	0	0	0	0	0	0	0.000148633
	54.7	0	0	0	0	0	0	0.000297265	0	0.000297265	0	0	0	0.000148633	0	0	0	0	0	0	0	0	0	0	0	0
	54.8	0	0	0	0	0	0	0.000148633	0	0	0	0	0	0	0	0	0	0	0	0	0	0	0	0	0	0
	54.9	0	0	0	0	0	0	0.000148633	0.000297265	0.000148633	0	0	0	0	0	0	0	0	0	0	0	0	0	0	0	0
	55	0	0	0	0	0	0	0.000297265	0.000743163	0.000297265	0.00059453	0	0.000297265	0	0	0	0	0	0	0	0	0	0	0	0	0
	55.1	0	0	0	0	0	0	0.000445898	0.000297265	0.000743163	0	0.000297265	0	0	0	0	0	0	0	0	0	0	0	0	0	0
	55.2	0	0	0	0	0	0.000148633	0.000445898	0.000743163	0.00104	0.00059453	0.000297265	0	0.000148633	0	0	0.000148633	0	0	0	0	0.000297265	0	0	0	0
	55.3	0	0	0	0.000148633	0	0.000148633	0.000297265	0.00119	0.00059453	0	0	0.000148633	0	0	0	0	0	0	0	0	0	0	0	0	0
	55.4	0	0	0	0	0	0	0.000297265	0.00059453	0.00104	0.000297265	0.000445898	0.000148633	0	0	0	0	0	0	0	0	0	0.000148633	0	0	0
	55.5	0	0	0	0	0	0	0.00059453	0.00119	0.000445898	0.000148633	0	0	0	0	0	0	0	0	0	0	0	0	0.000297265	0	0
	55.6	0	0	0	0	0	0	0	0.000297265	0.000445898	0	0	0	0	0	0	0	0	0	0	0	0	0	0	0	0
	55.7	0	0	0	0	0	0	0.000445898	0.00059453	0.00134	0.000148633	0.000445898	0.000148633	0	0	0	0	0	0	0	0	0	0	0	0	0
	55.8	0	0	0	0	0	0.000148633	0.000297265	0.000891795	0.000445898	0.000148633	0	0	0	0	0	0	0	0	0	0	0	0	0	0	0
	55.9	0	0	0	0	0	0.000148633	0	0.000743163	0.000445898	0	0.000148633	0	0	0	0.000297265	0	0	0	0	0	0	0	0	0	0
	56	0	0	0	0	0	0	0.000297265	0.00178	0.00104	0.000445898	0.000297265	0	0	0	0	0	0	0	0.000148633	0.000297265	0.000148633	0	0	0	0
	56.1	0	0	0	0	0	0	0.000891795	0.00149	0.00134	0.00059453	0.000148633	0.000148633	0	0	0	0	0	0	0.000297265	0	0.000148633	0	0	0	0
	56.2	0	0	0	0	0	0.000297265	0.000445898	0.00238	0.00104	0.00134	0.000148633	0.000297265	0.00059453	0	0	0	0	0.000148633	0	0.000148633	0	0	0	0.000445898	0.000148633
	56.3	0	0	0	0	0	0.000148633	0.000743163	0.00268	0.00119	0.000891795	0.000148633	0.000743163	0	0.000148633	0	0	0	0.000297265	0.000297265	0.000148633	0.000148633	0	0.000148633	0	0
	56.4	0	0	0	0	0	0.000148633	0.000297265	0.00253	0.00119	0.00149	0.000297265	0	0	0	0	0	0	0.000148633	0	0	0	0	0	0	0
	56.5	0	0	0	0	0	0.000148633	0.00059453	0.00282	0.00059453	0.000445898	0.00059453	0.000148633	0.000148633	0.000297265	0	0	0	0	0.000148633	0	0.000148633	0	0	0	0
	56.6	0	0	0	0	0	0.000148633	0.000445898	0.000891795	0.000743163	0.00059453	0.000297265	0.000148633	0	0	0	0	0	0.000297265	0.000297265	0	0	0	0	0	0
	56.7	0	0	0	0	0	0	0.000891795	0.00134	0.00059453	0.000445898	0.000297265	0.000148633	0	0	0	0.000148633	0.000297265	0.000148633	0	0	0	0	0	0	0
	56.8	0	0	0	0	0	0	0.000445898	0.00104	0.000743163	0.000297265	0.000148633	0	0.000297265	0	0	0	0.000297265	0	0	0	0	0	0	0	0
	56.9	0	0.000148633	0	0	0	0.000148633	0.000445898	0.00178	0.00163	0.00059453	0.000148633	0.000148633	0.000148633	0	0	0	0	0	0	0.000297265	0.000148633	0	0	0	0
	57	0	0	0	0	0	0	0	0.00059453	0.000445898	0	0	0	0	0	0	0	0.000148633	0	0	0	0	0	0	0	0
	57.1	0	0	0	0	0	0	0	0	0.000297265	0	0.000148633	0	0	0	0	0	0	0	0	0	0	0	0	0	0
	57.2	0	0	0	0	0	0	0	0.000148633	0.000445898	0.000148633	0	0	0	0	0	0	0	0.000148633	0	0	0	0	0	0	0
	57.3	0	0	0	0	0	0	0.000148633	0.000297265	0.00059453	0.000148633	0	0	0	0	0	0	0	0	0	0	0	0	0	0	0
	57.4	0	0	0	0	0	0	0.000445898	0.000148633	0	0	0.000148633	0	0	0	0	0	0.000148633	0	0	0	0	0	0	0	0
	57.5	0	0	0	0	0	0	0	0.000148633	0.000297265	0	0.000297265	0	0	0	0	0	0.000148633	0.000148633	0	0	0	0	0	0	0
	57.6	0	0	0	0	0	0	0.000148633	0.000297265	0	0.000297265	0.000148633	0	0	0	0	0	0	0	0	0	0	0	0	0	0
	57.7	0	0	0	0	0	0	0	0.000148633	0.000297265	0	0.000148633	0	0	0	0	0	0	0	0	0	0	0	0	0	0
	57.8	0	0	0	0	0	0	0	0	0	0	0	0	0.000148633	0	0	0	0	0	0	0	0	0	0	0	0
	57.9	0	0	0	0	0	0.000148633	0	0	0.000148633	0	0	0	0	0	0	0.000148633	0	0	0	0	0	0	0	0	0
	58	0	0	0	0	0	0	0.000148633	0.000297265	0.000297265	0.000148633	0	0	0	0	0	0	0	0	0	0	0	0	0	0	0
	58.1	0	0	0	0	0	0	0	0.000148633	0.000148633	0	0	0	0	0	0	0	0	0	0	0	0	0	0	0	0
	58.2	0	0	0	0	0	0	0	0.00059453	0.00059453	0.000297265	0.000297265	0	0	0	0	0	0	0	0	0	0	0	0	0	0
	58.3	0	0	0	0	0	0	0	0.000445898	0.000297265	0.000148633	0	0.000148633	0	0	0	0	0	0	0	0	0	0	0	0	0
	58.4	0	0	0	0	0	0	0	0.000148633	0.000297265	0	0	0	0	0	0	0	0	0	0	0	0	0	0	0	0
	58.5	0	0	0	0	0	0	0	0.000148633	0.000445898	0	0	0	0	0	0	0	0	0	0	0	0	0	0	0	0
	58.6	0	0	0	0	0	0	0.000148633	0.000148633	0	0	0	0	0	0	0	0	0	0	0	0	0	0.000148633	0	0	0
	58.7	0	0	0	0	0	0	0.000148633	0.00059453	0	0	0.000148633	0.000148633	0	0	0	0	0	0	0	0	0	0	0	0	0
	58.8	0	0	0	0	0	0	0	0.000297265	0	0	0	0	0.000297265	0	0	0	0	0	0	0	0	0	0	0	0
	58.9	0	0	0	0	0	0	0	0.000297265	0	0	0	0.000148633	0	0	0	0	0	0	0	0	0	0	0.000148633	0	0
	59	0	0	0	0	0	0	0.000297265	0.000148633	0.000148633	0	0	0	0	0	0	0	0	0	0	0	0	0	0	0	0
	59.1	0	0	0	0	0	0	0	0	0.000297265	0.000148633	0	0	0	0.000148633	0	0	0	0	0	0	0	0	0	0	0
	59.2	0	0	0	0	0	0	0	0	0.000297265	0.000148633	0	0	0	0	0	0	0	0	0	0	0	0	0	0	0
	59.3	0	0	0	0	0	0	0.000148633	0.000297265	0	0.000297265	0	0	0	0	0	0	0	0.000148633	0	0	0	0	0	0	0
	59.4	0	0	0.000148633	0	0	0	0.000297265	0	0	0	0	0	0	0	0	0	0	0	0	0	0	0	0	0	0
	59.5	0	0.000148633	0	0	0	0	0.000148633	0	0	0	0	0	0	0	0	0	0	0	0	0	0	0	0.000148633	0	0
	59.6	0	0	0	0	0	0	0	0	0	0.000297265	0	0	0	0.000148633	0	0	0	0	0	0	0	0	0	0	0
	59.7	0	0	0	0	0	0	0.000148633	0	0	0	0	0	0	0	0	0	0	0	0	0	0	0	0	0	0
	59.8	0	0	0	0	0	0	0	0	0	0	0	0	0	0	0	0	0	0	0	0	0	0	0	0	0
	59.9	0	0	0	0	0	0	0.000148633	0	0	0	0	0	0	0	0	0	0	0	0	0	0	0	0	0	0
	60	0	0	0	0	0	0	0	0	0	0	0	0	0.000148633	0	0	0	0	0	0	0	0	0	0	0	0
	60.1	0	0	0	0	0	0	0	0	0	0	0	0	0	0	0	0	0	0	0	0	0	0	0	0	0
	60.2	0	0	0	0	0	0	0	0	0.000148633	0	0.000148633	0	0	0	0	0	0	0	0	0	0	0	0	0	0
	60.3	0	0	0	0	0	0	0	0	0	0	0	0	0	0	0	0	0	0	0	0	0	0	0	0.000148633	0
	60.4	0	0	0	0	0	0	0	0	0	0	0	0	0	0	0	0	0	0	0	0	0	0	0	0	0
	60.5	0	0	0	0	0	0	0	0	0	0	0	0	0	0	0	0	0	0	0	0	0	0	0	0	0
	60.6	0	0	0	0	0	0	0	0	0	0	0	0	0	0	0	0	0	0	0	0	0	0	0	0	0
	60.7	0	0	0.000148633	0	0	0	0	0	0	0	0	0	0	0	0	0	0	0	0.000148633	0	0	0	0	0	0
	60.8	0	0	0	0	0	0	0	0	0	0	0	0.000148633	0	0	0	0	0	0	0	0	0	0	0	0	0
	60.9	0	0	0	0	0	0	0.000148633	0	0	0	0	0	0	0	0	0	0	0	0	0	0	0	0	0	0
	61	0	0	0	0	0	0	0	0	0	0	0	0	0	0	0	0	0	0	0	0	0	0	0	0	0
	61.1	0	0	0	0	0	0	0	0	0	0	0	0	0	0	0	0	0	0	0	0	0	0	0	0	0
	61.2	0	0	0	0	0	0	0	0	0	0	0	0	0	0	0	0	0	0	0	0	0	0	0	0	0
	61.3	0	0	0	0	0	0	0	0	0.000148633	0	0	0	0	0	0	0	0	0	0	0	0	0	0	0	0
	61.4	0	0	0	0	0	0	0	0.000148633	0	0	0	0	0	0	0	0	0	0	0	0	0	0	0	0	0
	61.5	0	0	0	0.000148633	0	0	0	0	0	0	0	0	0	0	0	0	0	0	0	0	0	0	0	0	0
	61.6	0	0	0	0	0	0	0	0	0	0	0	0	0	0	0	0	0	0	0	0	0	0	0	0	0
	61.7	0	0	0	0	0	0	0	0	0	0	0	0	0	0	0	0	0	0	0	0	0	0	0	0	0
	61.8	0	0	0	0	0	0	0	0	0	0	0	0	0	0	0	0	0	0	0	0	0	0	0	0	0
	61.9	0	0	0	0	0	0	0	0	0	0	0	0	0	0	0	0	0	0	0	0	0	0	0	0	0
	62	0	0	0	0	0	0	0	0	0	0	0	0	0	0	0	0	0	0	0	0	0	0	0	0	0
	62.1	0	0	0	0	0	0	0	0	0	0	0	0	0	0	0	0	0	0	0	0	0.000148633	0	0	0	0
	62.2	0	0	0	0	0	0	0	0	0	0	0	0	0	0	0	0	0	0	0	0	0	0	0	0	0
	62.3	0	0	0	0	0	0	0	0	0	0	0	0	0	0	0	0	0	0	0	0	0	0	0	0	0
	62.4	0	0	0	0	0	0	0	0	0	0	0	0	0	0	0	0	0	0	0.000148633	0	0	0	0	0	0
	62.5	0	0	0	0	0	0	0	0	0	0	0	0	0	0	0	0	0	0	0	0	0	0	0	0	0
	62.6	0	0	0	0.000148633	0	0	0	0	0	0	0	0	0	0	0	0	0	0	0	0	0	0	0	0	0
	62.7	0	0	0	0	0	0	0	0	0	0	0	0	0	0	0	0	0	0	0	0	0	0	0	0	0
	62.8	0	0	0	0	0	0	0	0	0	0	0	0	0	0	0	0	0	0	0	0	0	0	0	0	0
	62.9	0	0	0	0	0	0	0	0	0	0	0	0	0	0	0	0	0	0	0	0	0	0	0	0	0
	63	0.000148633	0	0	0	0	0	0	0	0	0	0	0	0	0	0	0	0	0	0	0	0	0	0	0	0
	63.1	0	0	0	0	0	0	0	0	0	0	0	0	0	0	0	0	0	0	0	0	0	0	0	0	0
	63.2	0	0	0	0	0	0.000148633	0	0	0	0	0	0	0	0	0	0	0	0	0	0	0	0	0	0	0
	63.3	0	0	0	0	0	0	0	0	0	0	0	0	0	0	0	0	0	0	0	0	0	0	0	0	0
	63.4	0	0	0	0	0	0	0	0	0	0	0	0	0	0	0	0	0	0	0	0	0	0	0	0	0
	63.5	0	0	0	0	0	0	0	0	0	0	0	0	0	0	0	0	0	0	0	0	0	0	0	0	0
	63.6	0	0	0	0	0	0	0	0	0	0	0	0	0	0	0	0	0	0	0	0	0	0	0	0	0
	63.7	0	0	0	0	0	0	0	0	0	0	0	0	0	0	0	0	0	0	0	0	0	0	0	0	0
	63.8	0	0	0	0	0	0	0	0	0	0	0	0	0	0	0	0	0	0	0	0	0	0	0	0	0
	63.9	0	0	0	0	0	0	0	0	0	0	0	0	0	0	0	0	0	0	0	0	0	0	0	0	0
	64	0	0	0	0	0	0	0	0	0	0	0	0	0	0	0	0	0	0	0	0	0	0	0	0	0
	64.1	0	0	0	0	0	0	0	0	0	0	0	0	0	0	0	0	0	0.000148633	0	0	0	0	0	0	0
	64.2	0	0	0	0	0	0	0	0	0	0	0	0	0	0	0	0	0	0	0	0	0	0	0	0	0
	64.3	0	0	0	0	0	0	0	0	0	0	0.000148633	0	0	0	0.000148633	0	0	0	0	0	0.000148633	0	0	0	0
	64.4	0	0	0	0	0	0	0	0.000148633	0	0	0	0	0	0	0	0	0	0	0	0.000148633	0	0	0	0	0
	64.5	0	0	0	0	0	0	0	0	0	0	0	0	0	0	0	0	0	0	0	0	0	0	0	0	0
	64.6	0	0	0	0	0	0	0	0	0	0	0	0	0	0	0	0	0	0	0	0	0	0	0	0	0
	64.7	0	0	0	0	0	0	0	0	0	0	0.000148633	0	0	0	0	0	0	0	0.000148633	0	0	0	0	0	0
	64.8	0	0	0	0	0	0	0.000297265	0.000445898	0	0	0	0	0	0	0	0	0	0	0	0	0	0	0	0	0
	64.9	0	0	0	0	0	0.000148633	0.000148633	0.00059453	0.00178	0	0.00059453	0.000148633	0	0	0	0	0	0	0	0	0	0	0	0	0
	65	0	0	0	0	0	0	0.00104	0.00149	0.00149	0.00193	0.000445898	0	0	0	0	0	0	0	0.000148633	0	0	0.000148633	0	0	0
	65.1	0	0	0.000148633	0	0	0	0.00223	0.00357	0.00223	0.00104	0	0.000445898	0.000297265	0.000148633	0	0	0.000297265	0	0.000148633	0.000148633	0	0	0.000148633	0	0
	65.2	0	0	0.000148633	0	0	0.000148633	0.00163	0.00342	0.00327	0.00119	0.00059453	0.00149	0	0.000148633	0	0	0	0.000148633	0	0	0.000148633	0	0.000148633	0.000297265	0.000148633
	65.3	0	0	0	0	0	0.000297265	0.00178	0.00535	0.00431	0.00253	0.000743163	0.000297265	0.000297265	0	0	0	0.000297265	0.000148633	0.000148633	0.000148633	0	0	0.000148633	0	0.000148633
	65.4	0	0	0	0.000148633	0.000297265	0.000148633	0.00163	0.00386	0.00342	0.00208	0.000743163	0.000297265	0	0	0	0.000297265	0	0	0	0	0	0	0	0	0.000297265
	65.5	0	0	0	0	0	0.000148633	0.00253	0.00728	0.00446	0.00253	0.000743163	0.000891795	0.000148633	0	0	0	0	0	0	0.000297265	0	0	0	0	0.000148633
	65.6	0	0	0	0	0	0	0.00119	0.00416	0.00178	0.00059453	0.000297265	0.000297265	0	0	0.000297265	0	0	0	0.000148633	0	0	0	0	0	0
	65.7	0	0	0	0	0	0.000445898	0.00238	0.00431	0.00401	0.00193	0.00104	0.000297265	0	0.000148633	0.000148633	0	0	0	0	0.000148633	0	0	0	0	0.000148633
	65.8	0	0	0	0	0	0	0.00104	0.00149	0.00193	0.00178	0.000297265	0.000297265	0.000148633	0	0	0	0	0	0	0.000148633	0	0	0	0	0.000297265
	65.9	0	0	0	0	0	0.000148633	0.00253	0.00193	0.00119	0.00104	0.000148633	0.000445898	0.000148633	0	0	0.000297265	0	0	0	0	0.000148633	0	0	0	0
	66	0	0	0	0	0	0	0.000891795	0.00059453	0.000148633	0.000445898	0	0.000148633	0	0	0	0	0	0	0.000148633	0	0	0	0	0	0
	66.1	0	0	0	0	0	0	0.000297265	0.000743163	0.000148633	0	0	0	0	0	0	0	0	0	0	0	0	0	0	0	0
	66.2	0	0.000297265	0	0	0	0	0.000148633	0.000445898	0.00059453	0.000297265	0.000148633	0.000148633	0	0	0	0	0	0	0	0	0.000148633	0.000148633	0	0	0
	66.3	0	0	0	0	0	0	0.00059453	0.00059453	0.000297265	0.000297265	0	0	0	0	0	0	0	0.000148633	0	0	0	0	0.00059453	0	0
	66.4	0	0	0	0	0	0.000148633	0.00059453	0.000148633	0.000148633	0	0	0	0	0	0	0	0	0	0.000148633	0	0	0	0	0	0
	66.5	0	0	0	0	0	0	0.000445898	0.000148633	0.000445898	0.000297265	0	0	0	0	0	0	0	0	0	0	0.000148633	0	0	0	0
	66.6	0	0	0	0	0	0.000148633	0	0.000297265	0.000445898	0.00059453	0	0	0.000148633	0	0	0	0.000148633	0	0	0	0	0	0.000148633	0	0
	66.7	0	0	0	0	0	0.000148633	0.000743163	0.00059453	0	0.000148633	0.000148633	0.000148633	0.000148633	0	0	0	0	0	0.000148633	0	0	0	0	0	0
	66.8	0	0	0	0	0	0	0.00134	0.00134	0.000891795	0.00059453	0.00059453	0.000445898	0	0	0	0	0	0	0.000297265	0	0	0	0	0	0
	66.9	0	0	0	0	0.000148633	0.00208	0.00431	0.00461	0.00401	0.00163	0.00149	0.00059453	0.000148633	0	0	0.000148633	0	0	0.000148633	0	0.000297265	0	0	0	0
	67	0	0	0	0	0.000743163	0.00312	0.01115	0.01308	0.00699	0.00639	0.00282	0.00193	0.000297265	0.000297265	0	0.000297265	0.000148633	0.00059453	0.000743163	0.000148633	0.000445898	0.000297265	0.000445898	0.000148633	0.000297265
	67.1	0	0	0	0	0.000445898	0.00342	0.01278	0.01798	0.01055	0.00639	0.00431	0.00149	0.00104	0	0.000743163	0.000445898	0.000148633	0.000743163	0.000743163	0.000297265	0.000148633	0.000445898	0.000297265	0.000148633	0.000148633
	67.2	0	0	0	0	0.000148633	0.00416	0.0168	0.02363	0.01308	0.00996	0.00431	0.00163	0.00104	0.00119	0.000891795	0.000297265	0.000445898	0.00059453	0.000445898	0.000297265	0.000445898	0.00059453	0.000445898	0.000445898	0.00059453
	67.3	0	0	0	0.000148633	0.000743163	0.00803	0.02185	0.02913	0.01888	0.01189	0.00624	0.00372	0.00119	0.00059453	0.000891795	0.000148633	0.000891795	0.000297265	0.000148633	0.000297265	0.000445898	0.00059453	0.000445898	0.000445898	0.000297265
	67.4	0	0	0	0.000445898	0.000297265	0.00372	0.01947	0.02334	0.01605	0.00639	0.0055	0.00208	0.00059453	0.000445898	0.00059453	0.000148633	0.000148633	0.000891795	0.000891795	0.00059453	0.000148633	0.000743163	0.000445898	0.000891795	0.000148633
	67.5	0	0	0.000148633	0.000148633	0.00059453	0.00669	0.02423	0.03121	0.02051	0.0104	0.00684	0.00193	0.00178	0.00119	0	0.000445898	0.000148633	0.00104	0.000297265	0.00119	0.000743163	0.000148633	0.000297265	0.00059453	0.000891795
	67.6	0.000148633	0.000148633	0	0.000148633	0.000148633	0.00609	0.01382	0.02185	0.01486	0.00565	0.00327	0.00268	0.000445898	0.000743163	0.000297265	0.000297265	0.000148633	0.000891795	0.00059453	0.000297265	0.00119	0.000297265	0	0.00059453	0.000445898
	67.7	0	0.000297265	0	0	0.000148633	0.0052	0.01174	0.02111	0.01561	0.00654	0.00386	0.00268	0.00059453	0.000445898	0.000445898	0.000297265	0	0.000743163	0.000297265	0.000743163	0.000445898	0.000297265	0.000148633	0.000743163	0.000445898
	67.8	0	0	0.000148633	0.000148633	0.000297265	0.00461	0.01293	0.01828	0.00922	0.00609	0.00386	0.00134	0.00059453	0.00059453	0.000148633	0.000297265	0	0.000297265	0.000445898	0.000445898	0	0.000148633	0.000297265	0	0
	67.9	0	0	0	0	0.000148633	0.00595	0.01442	0.01308	0.01382	0.00669	0.00357	0.00223	0.000743163	0.000445898	0.000445898	0	0.000891795	0.000148633	0.000743163	0.000445898	0	0	0.000148633	0.000297265	0.000297265
	68	0	0	0	0	0	0.00119	0.00268	0.00505	0.00401	0.00193	0.00163	0.000297265	0	0.000148633	0	0.000297265	0	0	0	0	0.000148633	0	0.000148633	0	0
	68.1	0	0	0	0	0	0.000148633	0.000445898	0.00149	0.00119	0.00134	0.000297265	0	0	0	0	0.000297265	0.000297265	0	0	0	0	0	0	0	0
	68.2	0	0	0	0	0	0	0.00149	0.00104	0.000891795	0.000891795	0.000445898	0.000148633	0	0	0	0	0	0	0	0	0	0	0	0	0
	68.3	0	0	0	0	0	0.000743163	0.00104	0.00208	0.00208	0.000891795	0.000148633	0.000297265	0.000445898	0	0	0.000148633	0	0.000297265	0	0	0.000148633	0	0	0.000148633	0
	68.4	0	0	0	0	0	0.000148633	0.00134	0.000891795	0.00134	0.000445898	0.000148633	0.000148633	0.000297265	0	0	0	0	0	0	0	0.000297265	0	0	0.000148633	0
	68.5	0	0	0	0	0	0.000445898	0.000743163	0.00268	0.00134	0.00104	0.000297265	0	0	0	0	0	0	0	0.000148633	0.000148633	0	0	0	0	0
	68.6	0	0.000148633	0	0	0	0.000297265	0.000891795	0.00134	0.00193	0.000891795	0.00059453	0.000297265	0.000297265	0.000148633	0.000148633	0	0	0	0	0	0	0	0	0	0
	68.7	0	0	0	0	0	0	0.00163	0.00163	0.00149	0.00104	0.000297265	0	0	0.000148633	0	0	0	0	0	0	0	0	0	0	0
	68.8	0	0.000148633	0	0	0	0.000297265	0.00104	0.00149	0.00059453	0.00059453	0.000297265	0.000148633	0.000148633	0	0	0	0	0	0	0	0	0.000148633	0	0	0
	68.9	0	0	0	0	0	0	0.00059453	0.00059453	0.000743163	0.000445898	0	0.000148633	0.000297265	0	0	0	0	0	0	0	0	0	0	0	0
	69	0	0	0	0	0	0.000445898	0.000148633	0.00104	0.00059453	0.000445898	0.000148633	0.000148633	0	0	0	0	0	0.000148633	0	0	0	0	0	0.000148633	0
	69.1	0	0	0	0	0	0	0.000148633	0.000743163	0.000297265	0	0.000148633	0.000148633	0	0	0	0	0.000148633	0	0	0	0	0	0	0	0
	69.2	0	0	0	0	0	0	0.000445898	0.000445898	0.000743163	0.00059453	0	0	0	0	0	0	0	0	0	0	0	0	0	0	0
	69.3	0.000148633	0	0	0	0	0	0.00059453	0.00104	0.000297265	0.000445898	0.000148633	0	0.000148633	0	0	0	0.000297265	0	0	0	0	0.000297265	0	0	0
	69.4	0	0	0	0	0	0	0	0.00149	0.000891795	0.000297265	0	0	0	0.000148633	0	0.000297265	0	0	0	0	0	0	0	0	0
	69.5	0	0	0	0	0	0	0.000445898	0.000891795	0.00059453	0.000445898	0.000148633	0.000148633	0	0	0	0	0.000148633	0	0.000148633	0.000148633	0	0.000148633	0	0	0
	69.6	0	0	0	0	0	0	0.000148633	0.00059453	0.000148633	0.000148633	0	0	0	0	0	0	0	0	0	0	0	0	0	0	0
	69.7	0	0	0	0.000148633	0	0	0	0.00059453	0.00059453	0.000445898	0	0	0.000148633	0	0	0	0	0.000148633	0	0	0	0	0	0	0
	69.8	0	0	0	0	0	0	0	0.00104	0.000148633	0	0.000297265	0	0.000148633	0	0	0	0	0	0	0	0	0.000148633	0	0	0
	69.9	0	0	0	0	0	0.000743163	0	0.000445898	0.000743163	0	0	0.000148633	0	0	0	0	0	0.000148633	0	0	0	0	0	0	0
	70	0	0	0	0	0	0	0	0.000297265	0.000297265	0	0	0	0	0	0	0	0	0	0	0	0	0.000148633	0	0	0
	70.1	0	0	0	0	0	0	0	0.000148633	0.00059453	0	0	0	0.000148633	0	0	0	0.000148633	0	0	0	0	0	0	0	0
	70.2	0	0	0	0	0	0	0.000445898	0.000297265	0.000297265	0.000148633	0	0	0	0	0	0	0	0	0	0	0	0	0	0	0
	70.3	0	0	0	0	0	0	0.000148633	0.000445898	0.00059453	0	0.000148633	0	0	0	0	0	0	0	0	0	0	0	0	0	0
	70.4	0	0	0	0	0	0.000148633	0.000148633	0.000148633	0.000445898	0.000148633	0	0	0	0	0	0	0	0	0	0	0	0	0	0	0
	70.5	0	0	0.000148633	0	0	0.000148633	0.000445898	0.00119	0.000297265	0	0.000297265	0.000297265	0	0	0	0	0	0	0	0	0	0	0	0.000148633	0
	70.6	0	0	0	0	0	0	0.000148633	0.000297265	0	0	0	0	0	0	0	0	0	0	0	0	0	0	0	0	0
	70.7	0	0	0	0	0	0	0.000297265	0.000743163	0	0.000148633	0	0	0	0	0	0	0	0	0	0	0	0	0.000148633	0	0
	70.8	0	0	0	0	0	0	0.000148633	0.000148633	0	0	0	0	0	0	0	0	0	0	0	0	0	0	0	0	0
	70.9	0	0	0	0	0	0	0.00059453	0.000297265	0.000148633	0.000148633	0	0	0	0	0	0	0	0	0	0	0	0	0	0	0
	71	0	0	0	0	0	0	0	0	0	0	0	0	0	0	0	0	0	0	0	0	0	0	0	0	0
	71.1	0	0	0	0	0	0	0.000148633	0	0.000148633	0	0	0	0	0	0	0	0	0	0	0	0	0	0	0	0
	71.2	0	0	0	0	0	0	0	0.000148633	0	0	0	0	0	0	0	0	0	0	0.000148633	0	0	0	0	0	0
	71.3	0	0	0	0	0	0	0	0.000148633	0	0	0	0	0	0	0	0	0	0	0	0	0	0	0	0	0
	71.4	0	0	0	0	0	0	0	0.000148633	0.000445898	0.000148633	0.000148633	0	0	0	0	0	0	0	0	0	0	0	0	0	0
	71.5	0	0	0	0.000148633	0	0	0	0	0	0.000148633	0	0	0	0	0	0	0	0	0	0	0	0	0	0	0
	71.6	0	0	0	0	0	0	0	0	0	0	0	0	0	0	0	0	0	0	0	0	0	0	0	0	0
	71.7	0	0	0	0	0	0	0	0	0	0	0	0	0	0	0	0	0	0	0	0	0	0	0	0	0
	71.8	0	0	0	0	0	0	0	0	0	0.000148633	0	0	0	0	0	0	0	0	0	0	0	0	0	0	0
	71.9	0	0	0	0	0	0	0.000148633	0.000148633	0	0	0	0	0	0.000148633	0	0	0	0	0	0	0	0	0	0	0
	72	0	0	0	0	0	0	0	0	0	0	0	0.000148633	0	0	0	0	0	0	0	0	0	0	0	0	0
	72.1	0	0	0	0	0	0	0	0	0.000148633	0	0	0	0	0	0	0	0	0	0	0	0	0	0	0	0
	72.2	0	0	0	0	0	0	0	0.000148633	0	0	0	0	0	0	0	0	0	0	0	0	0	0	0	0	0
	72.3	0	0	0	0	0	0	0	0.000445898	0.000148633	0	0	0	0	0	0	0	0	0	0	0	0	0	0	0	0
	72.4	0	0	0	0	0	0	0	0.000148633	0.000148633	0	0	0	0	0	0	0	0.000148633	0	0	0	0	0	0	0	0
	72.5	0	0	0	0	0	0	0	0.000148633	0	0	0	0	0.000297265	0	0	0	0	0	0	0	0	0	0	0	0
	72.6	0	0	0	0	0	0	0	0	0.000445898	0.000148633	0	0	0	0	0	0	0	0	0	0	0	0	0	0	0
	72.7	0	0	0	0	0	0	0	0.000148633	0	0	0	0	0	0	0	0	0	0	0	0	0	0	0	0	0
	72.8	0	0	0	0	0	0	0	0	0	0	0	0	0	0	0	0	0	0	0	0	0	0	0	0	0
	72.9	0	0	0	0	0	0	0	0.000297265	0	0	0	0	0	0	0	0	0	0	0	0	0	0	0	0	0
	73	0	0	0	0	0	0	0	0.000445898	0.000148633	0	0	0.000148633	0	0	0	0	0	0	0	0	0	0	0	0	0
	73.1	0	0	0	0	0	0	0.000148633	0.000891795	0.000148633	0.000148633	0	0	0	0	0	0	0	0	0	0	0	0	0	0	0
	73.2	0	0	0	0	0	0	0.00059453	0.000445898	0	0.000148633	0	0	0	0	0	0	0	0	0	0	0	0	0	0	0
	73.3	0	0	0	0	0	0	0.000445898	0.000445898	0.00059453	0	0.000148633	0	0	0	0	0	0	0	0	0	0	0.000148633	0	0	0
	73.4	0	0	0	0	0	0.000297265	0.000148633	0.000148633	0	0.000148633	0	0	0	0	0.000148633	0	0	0	0	0	0	0	0	0	0
	73.5	0	0	0	0	0	0.000148633	0.000148633	0.000445898	0	0	0	0	0.000148633	0	0	0	0	0	0	0	0	0	0	0	0
	73.6	0	0	0	0	0	0	0.000297265	0.000297265	0	0	0	0	0	0	0	0	0	0.000148633	0	0	0	0	0	0	0
	73.7	0	0	0	0.000148633	0	0	0	0.000297265	0.000445898	0.000148633	0.000148633	0	0	0	0.000148633	0	0	0	0	0	0	0	0	0	0
	73.8	0	0	0	0	0	0	0.000148633	0.000148633	0	0	0	0.000148633	0	0	0	0	0	0	0	0	0	0	0	0	0
	73.9	0.000148633	0	0	0	0	0	0.000743163	0.000148633	0	0	0	0	0	0	0	0.000148633	0	0	0	0	0	0	0	0	0
	74	0	0	0	0	0	0	0	0	0	0.000148633	0	0	0	0	0	0	0	0	0	0	0	0	0	0	0
	74.1	0	0	0	0	0	0	0	0	0	0	0	0	0	0	0	0	0	0	0	0	0	0	0	0	0
	74.2	0	0.000148633	0	0	0	0	0	0	0	0	0	0	0	0	0	0	0	0	0	0	0	0	0	0	0
	74.3	0	0	0	0	0	0	0	0	0	0	0	0	0	0	0	0	0	0	0	0	0	0	0	0	0
	74.4	0	0	0	0	0	0	0	0	0	0	0	0	0	0	0	0	0	0.000445898	0	0	0	0	0	0	0
	74.5	0	0	0	0	0	0	0	0	0.000148633	0	0	0	0	0	0	0	0	0	0	0	0	0	0	0	0
	74.6	0	0	0	0	0.000148633	0	0	0	0	0	0	0	0	0	0	0	0	0	0	0	0	0	0	0	0
	74.7	0	0	0	0	0	0	0	0	0	0	0	0	0	0	0	0	0	0	0	0	0	0	0	0	0
	74.8	0	0	0	0	0	0	0	0.000148633	0	0	0	0	0	0	0	0	0	0	0	0	0	0	0	0	0
	74.9	0	0	0	0	0	0	0	0	0	0	0	0	0	0	0	0	0	0	0	0	0	0	0	0	0
	75	0	0	0	0	0	0.000148633	0	0	0	0	0	0	0	0	0	0	0	0	0	0	0	0	0	0	0
	75.1	0	0	0	0	0	0	0	0	0	0	0	0	0	0	0	0	0	0	0	0	0	0	0	0	0
	75.2	0	0	0	0	0	0	0	0	0	0	0	0	0	0	0	0	0	0	0	0	0	0	0	0	0
	75.3	0	0	0	0	0	0	0	0	0	0	0	0	0	0	0	0	0	0	0	0	0	0	0	0	0
	75.4	0	0	0	0	0	0	0	0	0	0	0	0	0	0	0	0	0	0	0	0	0	0	0	0	0
	75.5	0	0	0	0	0	0	0	0	0	0	0	0	0	0	0	0	0	0	0	0	0	0	0	0	0
	75.6	0	0	0	0	0	0	0	0	0	0	0	0	0	0	0	0	0	0.000297265	0	0	0	0	0	0	0
	75.7	0	0	0	0	0	0	0	0	0	0	0	0	0	0	0	0	0	0	0	0	0	0	0	0	0
	75.8	0	0	0	0	0	0	0	0	0	0	0	0	0	0	0	0	0	0	0	0	0	0	0	0	0
	75.9	0	0	0	0	0	0	0	0	0	0	0.000148633	0	0	0	0	0	0	0	0	0	0	0	0	0	0
	76	0	0	0	0	0	0	0	0.000445898	0.000148633	0	0	0	0	0	0	0	0	0	0	0	0	0	0	0	0
	76.1	0	0	0	0	0	0	0.000148633	0	0	0.000148633	0	0	0	0	0	0	0	0	0	0	0	0	0	0	0
	76.2	0	0	0	0	0	0.000445898	0.000297265	0	0	0	0	0	0	0	0	0	0	0	0	0	0	0	0	0	0
	76.3	0	0	0	0	0	0.00059453	0	0	0	0	0	0	0	0	0	0	0	0	0	0	0	0	0.000148633	0	0
	76.4	0	0	0	0	0	0.000297265	0.000297265	0	0	0	0	0	0.000148633	0	0.000148633	0.000148633	0	0	0	0	0	0	0	0	0
	76.5	0	0	0	0	0.000148633	0.000743163	0.000297265	0.000148633	0	0	0	0	0	0	0	0	0	0	0	0	0	0.000148633	0	0	0
	76.6	0	0	0	0	0.000148633	0.000445898	0.000297265	0	0	0	0	0.000148633	0	0	0	0	0	0	0	0	0	0	0	0	0
	76.7	0	0	0	0	0	0	0.000148633	0	0	0	0	0	0	0	0	0	0	0	0	0	0	0	0	0	0
	76.8	0	0	0	0	0	0.000297265	0.000148633	0.000148633	0	0	0	0	0	0	0	0	0	0	0	0	0	0	0	0	0
	76.9	0	0	0	0	0	0	0	0	0	0	0	0	0	0	0	0	0	0	0	0	0	0	0	0	0
	77	0	0	0	0	0	0	0	0.000148633	0	0	0	0	0	0	0	0	0	0	0	0	0	0	0	0	0
	77.1	0	0	0	0	0	0	0.000297265	0	0	0	0	0	0	0	0	0	0	0	0	0	0	0	0	0	0
	77.2	0	0	0	0	0	0	0	0	0	0	0	0	0	0	0	0	0	0	0	0	0	0	0	0	0
	77.3	0	0	0	0	0	0	0	0.000148633	0	0	0	0	0	0	0	0	0	0	0	0	0	0	0	0	0
	77.4	0	0	0	0	0	0	0	0.000148633	0	0	0	0	0	0	0	0	0	0	0	0	0	0	0	0	0
	77.5	0	0	0	0	0	0	0	0	0	0	0	0	0	0	0	0	0	0	0	0	0	0	0	0	0
	77.6	0.000148633	0	0	0	0	0	0	0	0	0	0	0	0	0	0	0	0	0	0	0	0	0	0	0	0
	77.7	0	0	0.000148633	0	0	0	0	0	0	0	0	0	0	0	0	0	0	0	0	0	0	0	0	0	0
	77.8	0	0	0	0	0	0	0	0	0	0	0	0	0	0.000148633	0	0	0	0	0	0	0	0	0.000148633	0	0
	77.9	0	0	0	0	0	0	0	0	0	0	0	0	0	0	0	0	0	0	0	0	0	0	0	0	0
	78	0	0	0	0	0	0	0	0	0.000297265	0	0	0	0	0	0	0	0	0	0	0	0	0	0	0	0
	78.1	0	0	0	0	0	0	0	0	0	0	0	0	0	0	0	0	0	0	0	0	0	0	0	0	0
	78.2	0	0	0	0	0	0	0	0	0.000148633	0.000148633	0	0	0.000148633	0.000148633	0	0	0	0	0	0	0	0	0	0	0
	78.3	0	0	0	0	0	0	0	0	0	0	0	0.000148633	0	0.000148633	0	0	0	0	0	0	0	0	0	0	0
	78.4	0	0	0	0	0	0	0	0.000148633	0	0	0	0.000148633	0	0	0.000148633	0.000148633	0.000148633	0	0	0	0	0	0	0	0
	78.5	0	0.000148633	0	0	0	0	0	0	0.000297265	0	0	0	0	0	0	0	0	0	0	0	0	0	0	0	0
	78.6	0	0	0	0	0	0	0.000148633	0	0	0	0	0.000148633	0	0	0	0	0	0	0	0	0	0	0	0	0
	78.7	0	0	0	0	0	0	0	0.000148633	0	0	0	0	0	0	0	0.000148633	0	0	0	0	0	0.000148633	0	0	0
	78.8	0	0	0	0	0	0	0.000148633	0	0	0	0	0	0	0	0	0	0	0.000148633	0	0	0	0	0	0	0.000148633
	78.9	0	0	0	0	0	0	0	0.000148633	0	0	0	0	0	0	0	0.000148633	0	0	0	0	0	0	0	0	0
	79	0	0	0	0	0	0.000148633	0	0	0	0.000297265	0	0.000445898	0	0	0	0	0.000148633	0	0	0	0	0	0	0	0
	79.1	0	0	0	0	0	0	0	0.000148633	0.000297265	0.000297265	0	0.000148633	0	0	0	0	0	0	0	0	0	0	0	0	0
	79.2	0	0	0	0	0	0	0.000148633	0.000148633	0.000297265	0.000148633	0.000148633	0	0	0	0	0	0	0	0	0	0	0	0	0	0
	79.3	0	0.000148633	0	0	0	0	0	0.000445898	0.000148633	0.000148633	0.000148633	0	0	0	0	0	0	0.000148633	0	0	0	0	0	0	0
	79.4	0	0	0	0	0	0	0	0.000148633	0	0.000297265	0	0.000148633	0	0	0	0	0	0	0	0	0	0	0	0	0
	79.5	0	0.000148633	0	0	0	0	0.000148633	0.000891795	0.000445898	0.000148633	0	0	0	0	0	0	0	0.000148633	0	0	0	0	0	0	0
	79.6	0	0	0	0	0	0	0.000148633	0.000297265	0	0.000148633	0.000148633	0	0	0	0	0	0	0.000148633	0	0	0	0	0	0	0
	79.7	0	0	0	0	0	0	0	0	0	0.000297265	0	0	0	0	0.000148633	0	0	0	0	0	0.000148633	0	0.000148633	0	0
	79.8	0	0	0	0	0	0	0.000297265	0.000148633	0	0.000445898	0	0	0	0	0	0	0	0	0	0	0	0.000148633	0	0	0
	79.9	0	0	0	0	0	0.000148633	0	0.000148633	0.000148633	0	0	0	0	0	0	0	0	0	0	0	0	0	0.000148633	0	0
	80	0	0	0	0	0	0	0.000148633	0	0.000148633	0.000148633	0	0.000148633	0	0	0.000148633	0	0.000148633	0	0	0	0	0	0	0	0
	80.1	0	0	0	0	0	0	0.000148633	0	0.000148633	0.000148633	0.000148633	0	0	0	0	0	0	0	0	0	0	0	0	0	0
	80.2	0	0	0	0	0	0	0	0	0	0	0	0	0.000148633	0	0	0	0	0	0	0	0	0	0	0	0
	80.3	0	0	0	0	0	0	0	0	0.000148633	0	0	0	0	0	0	0	0	0	0	0	0	0	0	0	0
	80.4	0	0.000148633	0	0	0	0	0	0.000148633	0.000148633	0.000297265	0	0.000148633	0	0	0	0	0	0.000148633	0	0	0	0.000297265	0	0	0
	80.5	0	0	0	0	0	0.000148633	0	0	0.000148633	0.000297265	0	0	0	0	0	0	0	0	0	0	0	0	0	0	0
	80.6	0	0	0	0.000148633	0	0	0	0.000445898	0.000148633	0.000148633	0	0	0.000148633	0	0	0	0	0	0	0	0	0	0	0	0
	80.7	0	0	0	0	0	0	0.000297265	0	0	0	0.000148633	0	0	0	0.000148633	0	0	0	0	0	0	0	0	0	0
	80.8	0	0	0	0	0	0	0	0.000148633	0	0	0	0	0.000445898	0	0	0	0.000297265	0	0	0	0	0	0	0	0
	80.9	0	0	0	0	0	0	0	0	0	0	0	0	0	0	0	0	0	0	0	0	0	0	0	0	0
	81	0	0	0	0	0	0	0.000445898	0.00119	0.00059453	0.000445898	0	0	0	0	0	0	0	0	0	0.000148633	0	0	0	0	0
	81.1	0	0	0	0	0	0	0.000445898	0.00297	0.00104	0.00059453	0.000148633	0.000148633	0	0.000148633	0	0.000148633	0	0	0	0	0.000297265	0	0	0.000148633	0
	81.2	0	0	0	0	0	0.000297265	0.000891795	0.00208	0.00178	0.000445898	0	0	0	0	0	0	0.000148633	0	0	0	0	0.000297265	0	0	0
	81.3	0	0	0	0	0	0.000148633	0.00149	0.00253	0.00193	0.000743163	0.000148633	0	0	0	0.000148633	0	0.000148633	0	0	0.000445898	0	0	0	0	0.000148633
	81.4	0.000297265	0	0	0	0	0	0.00119	0.00342	0.00119	0.00134	0.000297265	0.000445898	0	0	0	0.000148633	0.000148633	0	0.000148633	0	0.000148633	0	0.000148633	0	0
	81.5	0	0	0	0	0	0.000148633	0.000743163	0.00238	0.00149	0.000891795	0.000297265	0	0	0	0	0	0	0	0	0	0	0	0.000297265	0.000148633	0
	81.6	0	0	0	0	0	0	0.00119	0.00297	0.00178	0.000743163	0.000445898	0.000297265	0	0	0.000148633	0	0	0	0	0	0	0	0.000148633	0	0
	81.7	0	0	0	0	0.000148633	0.000148633	0.000743163	0.00178	0.000891795	0.000445898	0.000445898	0.000148633	0	0	0	0	0	0.000148633	0	0	0	0	0	0.000148633	0
	81.8	0	0	0.000148633	0	0	0.000148633	0.000743163	0.00253	0.00163	0.00134	0.000297265	0	0.000148633	0	0	0	0	0.000148633	0	0.000148633	0	0.000148633	0	0	0
	81.9	0	0	0	0	0	0	0.00163	0.00149	0.00163	0.00104	0.000297265	0	0	0.000297265	0.000148633	0.000297265	0.000148633	0	0	0	0.000148633	0	0	0	0
	82	0	0	0	0	0	0	0.00178	0.00446	0.00149	0.00134	0.000297265	0.00059453	0	0.000148633	0	0.000148633	0	0	0	0	0	0	0	0	0
	82.1	0	0	0	0	0	0.00059453	0.00104	0.00268	0.00297	0.000891795	0.000148633	0.000148633	0	0.000148633	0	0.000297265	0	0	0	0	0.000148633	0	0	0	0
	82.2	0	0	0	0	0	0	0.00163	0.00461	0.00386	0.00119	0.000891795	0.000743163	0.000297265	0.000148633	0	0	0	0	0	0	0	0	0	0	0
	82.3	0	0	0	0	0.000297265	0	0.00268	0.00669	0.00461	0.00268	0.00208	0.00059453	0.000297265	0	0.000148633	0	0	0.000297265	0	0	0	0.000148633	0.000148633	0.000148633	0.000148633
	82.4	0	0	0.000148633	0	0	0.000743163	0.00268	0.00446	0.00327	0.00268	0.00149	0.000891795	0.000148633	0	0.000148633	0	0	0	0.000148633	0	0	0.000148633	0	0	0
	82.5	0	0	0	0	0	0.000297265	0.00357	0.0052	0.00431	0.00253	0.00163	0.000445898	0.000297265	0	0	0.000148633	0	0	0	0.000148633	0	0	0	0.000148633	0.000297265
	82.6	0	0	0	0	0	0	0.00297	0.0058	0.00342	0.00238	0.00149	0.00134	0.000297265	0.000445898	0.000297265	0	0.000297265	0	0.000297265	0.000148633	0.000445898	0	0	0	0
	82.7	0	0	0	0	0	0	0.00178	0.00357	0.00312	0.00193	0.000148633	0.000297265	0.000445898	0	0	0	0.000445898	0	0	0	0	0.000297265	0.000297265	0.000148633	0
	82.8	0	0	0	0	0	0.000297265	0.00193	0.0058	0.00208	0.00149	0.000148633	0.00059453	0.000148633	0	0.000148633	0	0	0	0	0.000148633	0	0	0	0	0
	82.9	0	0	0	0	0	0	0.00149	0.0049	0.00268	0.00238	0.00059453	0.000148633	0	0	0	0.000148633	0	0	0.000148633	0	0	0	0	0	0
	83	0	0	0	0	0	0.000148633	0.00134	0.00342	0.00282	0.00104	0.00059453	0.000148633	0	0	0.000148633	0.000297265	0.000148633	0	0	0.000148633	0.000297265	0	0	0	0
	83.1	0	0	0	0	0	0.000891795	0.00357	0.00446	0.00134	0.000743163	0.000148633	0.000148633	0	0	0	0	0	0	0.000148633	0	0	0	0	0	0
	83.2	0	0	0	0	0.000148633	0.000297265	0.00163	0.00476	0.00253	0.000743163	0.000743163	0.000148633	0	0.000148633	0	0	0	0	0.000297265	0	0	0	0	0	0.000148633
	83.3	0	0	0	0.000148633	0	0.00059453	0.00446	0.00461	0.00386	0.00253	0.000297265	0.000148633	0	0	0	0	0	0	0.000445898	0.000148633	0	0.000148633	0.000297265	0.000297265	0
	83.4	0	0	0	0.000148633	0.000148633	0.000891795	0.00372	0.00461	0.00416	0.00134	0.00119	0	0.000148633	0	0.000148633	0	0	0	0.000297265	0	0	0.000148633	0	0	0
	83.5	0	0	0	0	0	0.00119	0.00357	0.00476	0.00446	0.00119	0.000445898	0.000445898	0.000148633	0.000148633	0.000148633	0	0	0.000148633	0.000148633	0	0.000148633	0.000148633	0	0	0
	83.6	0	0	0	0	0	0.00119	0.00431	0.00624	0.00253	0.00163	0.000148633	0.000148633	0	0	0	0.000148633	0	0	0.000148633	0	0.000445898	0	0	0.000148633	0
	83.7	0	0	0	0	0.000148633	0.000445898	0.00253	0.00253	0.00223	0.00178	0.000891795	0.000297265	0.000148633	0.000148633	0.000297265	0	0	0	0.000297265	0	0	0	0	0	0.000297265
	83.8	0	0	0	0	0	0.00104	0.00416	0.00595	0.00253	0.00163	0.00104	0.000445898	0	0	0.000148633	0	0	0	0	0	0.000148633	0	0	0	0.000148633
	83.9	0	0	0	0	0.000297265	0.000891795	0.00193	0.00282	0.00223	0.00134	0.000445898	0.000148633	0	0	0	0	0	0	0	0	0.000297265	0	0.000148633	0	0.000148633
	84	0	0	0	0	0	0.000445898	0.00104	0.00223	0.00104	0.000445898	0.000297265	0	0	0	0	0	0	0.000148633	0	0	0.000148633	0	0	0.000297265	0.000148633
	84.1	0	0	0	0	0.000148633	0.00193	0.000743163	0.000743163	0.00119	0.000297265	0.000297265	0	0	0	0	0	0	0	0	0.000297265	0	0	0	0.000148633	0
	84.2	0	0	0	0	0	0.000891795	0.00149	0.00104	0.000445898	0	0	0.000148633	0	0	0	0	0	0	0	0	0	0	0	0	0
	84.3	0	0	0	0.000148633	0	0.00134	0.000445898	0.00208	0.00059453	0.000297265	0.000148633	0	0.000148633	0	0.000148633	0	0	0	0	0	0	0	0.000297265	0.000148633	0.000445898
	84.4	0	0	0	0	0.000148633	0.00163	0.00327	0.00104	0.00193	0.000297265	0.000148633	0.000148633	0	0	0	0.000297265	0	0.000148633	0	0	0	0	0	0.000148633	0
	84.5	0	0	0	0	0	0.000891795	0.00119	0.00104	0.00059453	0.000148633	0.000148633	0	0	0.000148633	0	0	0	0	0	0	0	0	0	0	0
	84.6	0	0	0	0	0.000297265	0.00149	0.00238	0.00223	0.000445898	0.00059453	0.000891795	0	0	0	0	0	0.000148633	0	0	0	0	0.000148633	0	0	0
	84.7	0.000148633	0	0	0	0.000148633	0.000445898	0.00104	0.00059453	0.000297265	0.00059453	0	0	0	0	0	0	0	0	0	0.000148633	0	0	0	0	0
	84.8	0	0.000297265	0	0	0	0.000743163	0.00193	0.00149	0.00059453	0.000148633	0.000297265	0	0	0	0	0	0	0	0.000148633	0	0	0	0	0	0
	84.9	0	0	0.000148633	0	0.000148633	0.00059453	0.00119	0.000891795	0.000743163	0	0	0	0	0	0	0	0	0	0	0	0	0	0	0	0
	85	0	0	0	0	0	0.00059453	0.00059453	0.000148633	0.000148633	0.000297265	0	0	0	0	0	0	0	0.000148633	0	0	0.000148633	0	0	0	0
	85.1	0	0	0	0	0	0.000148633	0.000148633	0	0.000297265	0	0	0	0	0	0	0	0	0	0	0.000148633	0	0	0	0	0
	85.2	0	0	0.000148633	0	0	0	0	0	0.000148633	0	0	0	0	0	0	0	0	0	0	0	0	0	0	0	0
	85.3	0	0	0	0	0	0	0.000148633	0.000297265	0.000297265	0	0	0	0	0	0	0	0	0	0	0	0	0	0	0	0
	85.4	0	0	0	0	0	0	0	0.000297265	0	0	0	0	0	0	0	0.000148633	0	0	0	0	0	0	0	0	0
	85.5	0	0	0	0	0	0	0.000148633	0.000148633	0	0	0	0	0	0	0	0	0	0	0	0	0	0	0	0	0
	85.6	0	0	0	0	0	0	0.000148633	0	0.000297265	0	0	0	0	0	0	0	0	0	0	0	0	0	0	0	0
	85.7	0	0	0	0	0	0	0	0	0.000148633	0	0	0	0	0	0	0	0	0	0	0	0	0	0	0	0
	85.8	0	0	0	0	0	0	0	0.000148633	0	0	0	0	0	0	0	0	0	0	0	0	0	0	0	0	0
	85.9	0	0	0	0	0	0	0	0.000148633	0.000148633	0	0	0	0	0	0	0	0	0	0	0	0	0	0	0	0
	86	0	0	0	0	0	0.000148633	0	0.000743163	0.00059453	0.000148633	0	0	0	0	0	0	0	0	0	0	0	0	0	0	0
	86.1	0	0	0	0	0	0.000445898	0.00149	0.00193	0.000445898	0.000297265	0.000297265	0.000148633	0	0	0	0	0	0.000148633	0	0.000297265	0	0	0	0.000148633	0
	86.2	0.000148633	0	0	0	0	0.000148633	0.000148633	0.000445898	0.000891795	0	0	0	0.000297265	0	0	0	0	0	0	0.000148633	0	0	0	0	0
	86.3	0	0	0.000148633	0	0	0.000445898	0.00163	0.00149	0.00134	0.000445898	0.000297265	0.000148633	0.000148633	0.000148633	0.000148633	0	0.000297265	0	0.000148633	0	0	0	0	0	0
	86.4	0	0	0	0	0	0.000445898	0.00223	0.00193	0.00119	0.00059453	0.000148633	0.000445898	0.000445898	0	0.000148633	0	0.000297265	0	0	0.000445898	0	0.000297265	0	0	0
	86.5	0	0	0	0.000148633	0.000148633	0.000148633	0.00282	0.000743163	0.000891795	0.00104	0.000148633	0.000148633	0	0	0	0.000297265	0.000148633	0.000148633	0.000148633	0	0	0	0	0	0
	86.6	0	0	0	0	0	0.000743163	0.00208	0.00163	0.00134	0.000148633	0.000148633	0	0	0.000148633	0	0	0	0.000148633	0	0.000148633	0	0	0	0	0
	86.7	0	0	0	0	0	0.000445898	0.000891795	0.000891795	0.000148633	0.000891795	0.000445898	0.000297265	0	0	0.000148633	0.000148633	0	0.000297265	0.000297265	0.000148633	0	0	0	0	0
	86.8	0	0	0	0	0	0.000445898	0.00119	0.00149	0.00149	0	0.000445898	0	0	0.000445898	0	0	0	0.000297265	0	0	0	0	0	0	0.000148633
	86.9	0	0	0	0	0	0.000148633	0.000148633	0.00193	0.00059453	0.000148633	0	0	0	0	0	0	0.000297265	0.000148633	0	0	0	0	0	0	0.000148633
	87	0	0	0	0.000148633	0	0.000297265	0.000445898	0.00134	0.00059453	0.00059453	0	0	0	0	0	0	0	0	0	0	0	0	0	0	0.000148633
	87.1	0	0	0	0	0	0.000148633	0.00059453	0.000297265	0.000148633	0.000148633	0	0	0	0	0	0	0	0	0	0	0	0	0	0	0
	87.2	0	0	0	0	0	0	0.000297265	0.000148633	0	0	0	0	0	0	0	0	0	0	0.000297265	0	0	0	0	0	0
	87.3	0	0	0	0	0	0	0	0	0.00059453	0	0	0	0	0	0	0	0	0	0.000148633	0	0	0	0	0	0
	87.4	0	0	0	0	0	0.000148633	0	0.000148633	0	0	0.000148633	0	0	0	0	0	0	0	0	0	0	0	0	0	0
	87.5	0	0	0	0.000148633	0	0	0.000148633	0.000148633	0	0	0	0	0	0	0	0	0	0	0	0	0	0	0	0	0
	87.6	0	0	0	0	0	0	0	0	0	0	0	0	0	0	0	0	0	0	0	0	0	0	0	0	0
	87.7	0.000148633	0	0	0	0	0	0.000148633	0	0.000148633	0	0.000148633	0	0	0	0	0	0	0	0	0	0	0	0	0	0
	87.8	0	0	0	0	0	0	0	0.000297265	0	0	0	0	0	0	0	0	0	0	0	0	0	0	0	0	0
	87.9	0	0	0	0	0	0	0	0.000297265	0	0	0	0	0	0	0	0	0	0	0	0	0	0	0	0	0
	88	0	0	0	0	0.000148633	0	0	0	0	0	0	0	0	0	0	0	0	0	0	0	0	0	0	0	0
	88.1	0	0	0	0	0	0	0	0	0.000148633	0	0	0	0	0	0	0	0	0	0	0	0	0	0	0	0
	88.2	0	0	0.000148633	0	0	0	0	0	0	0	0	0	0	0	0	0	0	0	0	0	0	0	0	0	0
	88.3	0	0	0	0	0	0	0	0	0	0	0	0	0	0	0	0	0	0	0	0	0	0	0	0	0.000148633
	88.4	0	0	0	0	0	0	0	0	0	0	0	0	0	0	0	0	0	0	0	0	0	0	0	0	0
	88.5	0	0	0	0	0	0	0	0	0	0	0	0	0	0	0	0	0	0	0	0	0	0	0	0	0
	88.6	0	0	0	0	0	0	0	0	0	0	0	0	0	0	0	0	0	0	0	0	0	0	0	0	0
	88.7	0	0	0	0	0	0	0	0	0	0	0	0	0	0	0.000297265	0	0	0	0	0	0	0	0	0	0
	88.8	0	0	0	0	0	0	0	0	0	0	0	0	0	0	0	0	0	0	0	0	0	0	0	0	0
	88.9	0	0	0	0	0	0	0	0	0	0	0	0	0	0	0	0	0	0	0	0	0	0	0	0	0
	89	0	0	0	0	0	0	0	0	0	0	0	0	0	0	0	0	0	0	0	0	0	0	0	0	0
	89.1	0	0	0	0	0	0	0	0	0	0	0	0	0	0	0	0	0	0	0	0	0	0	0	0	0
	89.2	0	0	0	0	0	0	0	0	0	0	0	0	0	0	0	0	0	0	0	0	0	0	0	0	0
	89.3	0	0	0	0	0	0	0	0	0	0	0	0	0	0	0	0	0	0	0	0	0	0	0	0.000297265	0
	89.4	0	0	0	0	0	0	0	0	0	0	0	0	0	0	0	0	0	0	0	0	0	0	0	0	0
	89.5	0	0	0	0	0	0	0	0	0	0	0	0	0	0	0	0	0	0	0	0	0	0	0	0	0
	89.6	0	0	0	0	0	0.000148633	0	0	0	0	0	0	0	0	0	0	0	0	0	0	0	0	0	0	0
	89.7	0	0	0.000148633	0	0	0	0	0	0	0	0	0	0	0	0	0	0	0	0	0	0	0	0	0	0
	89.8	0	0	0	0	0	0	0	0	0	0	0	0	0	0	0	0	0	0	0	0	0	0	0	0	0
	89.9	0	0	0	0	0	0	0	0	0	0	0	0	0	0	0	0	0	0	0	0	0	0	0	0	0
	90	0	0	0	0	0	0	0	0	0	0	0	0	0	0	0	0	0	0	0	0	0	0	0	0	0
	90.1	0	0	0	0	0	0	0	0	0	0	0	0	0	0	0	0	0	0	0	0	0	0	0	0	0
	90.2	0	0	0	0	0	0	0	0	0	0	0	0	0	0	0	0	0	0	0	0	0	0	0	0	0
	90.3	0	0	0	0	0	0.000148633	0.000148633	0	0	0	0	0	0	0	0	0	0	0	0	0	0	0	0	0	0
	90.4	0	0	0	0	0	0.000148633	0.000148633	0	0	0	0	0	0	0	0	0	0	0.000148633	0	0	0	0	0	0	0
	90.5	0	0	0	0	0	0.000148633	0.000297265	0	0	0	0	0	0	0	0	0	0	0	0	0	0	0	0	0	0
	90.6	0	0	0	0.000148633	0	0.000148633	0	0	0	0	0	0	0	0	0	0	0	0	0	0	0	0	0	0	0
	90.7	0	0	0	0	0	0	0	0	0	0	0	0	0	0	0	0	0	0	0	0	0	0	0	0	0
	90.8	0	0.000148633	0	0	0	0	0	0	0	0	0	0	0	0	0	0	0	0	0	0	0	0	0	0	0
	90.9	0	0	0	0	0	0	0	0	0	0	0	0	0	0	0	0	0	0	0	0	0	0	0	0	0
	91	0	0	0	0	0	0	0	0.000148633	0	0	0	0	0	0	0	0	0	0	0	0	0	0	0	0	0
	91.1	0	0	0	0	0	0	0.000148633	0	0	0	0	0	0	0	0	0	0	0	0	0	0	0	0	0	0
	91.2	0	0	0	0	0	0.000148633	0	0	0	0	0	0	0	0	0	0	0	0	0	0	0	0	0	0	0
	91.3	0	0	0	0	0	0	0.000148633	0	0	0	0	0	0	0	0	0	0	0	0	0	0	0	0	0	0
	91.4	0	0	0.000148633	0	0	0	0	0.000148633	0	0.000148633	0	0	0	0	0	0	0	0	0	0	0	0	0	0	0
	91.5	0	0	0	0	0	0	0	0	0	0	0	0	0	0	0	0	0	0	0	0	0.000148633	0	0	0	0
	91.6	0	0	0	0	0	0	0	0	0	0	0	0	0	0	0	0	0	0	0	0	0	0	0	0	0
	91.7	0	0	0	0	0	0	0	0	0	0	0	0	0	0	0	0	0	0	0	0	0	0	0	0	0
	91.8	0	0	0	0	0	0	0	0	0	0.000148633	0	0	0	0	0	0	0	0.000148633	0	0	0	0	0	0	0
	91.9	0	0	0	0	0	0	0	0	0	0	0	0	0	0	0	0	0	0	0	0	0	0	0	0	0
	92	0	0	0	0	0.000148633	0	0	0	0.000148633	0	0	0	0	0	0	0	0	0	0	0	0	0	0	0	0
	92.1	0.000148633	0	0	0	0	0	0	0.000297265	0	0	0	0	0	0	0	0	0	0	0	0	0	0	0	0	0
	92.2	0	0	0	0	0	0.000297265	0	0	0.000148633	0	0	0	0	0	0	0	0	0	0	0	0	0	0	0	0
	92.3	0	0	0	0	0	0	0	0.000148633	0.000148633	0	0.000148633	0	0	0	0	0	0	0	0	0	0	0	0	0	0
	92.4	0	0	0	0	0	0	0.000148633	0.000297265	0.000148633	0	0	0	0	0	0	0	0	0	0	0	0	0	0	0	0
	92.5	0	0	0	0	0	0	0.000148633	0	0	0	0	0	0	0	0	0	0	0	0	0.000148633	0	0	0	0	0
	92.6	0	0	0	0	0	0	0	0.000148633	0	0	0.000297265	0	0	0.000297265	0	0	0	0	0	0	0	0	0	0	0
	92.7	0	0	0	0	0	0	0	0	0.000148633	0	0	0	0	0	0	0	0	0	0	0	0	0	0	0	0
	92.8	0	0	0	0	0	0	0	0.000891795	0.000148633	0	0	0	0	0	0	0	0.000148633	0	0.000148633	0	0	0	0	0	0
	92.9	0	0	0	0	0	0	0.000148633	0.000148633	0.000148633	0	0	0	0	0.000148633	0	0	0	0	0	0	0	0	0	0	0
	93	0	0	0	0	0	0	0.000148633	0.000743163	0.00059453	0	0.000297265	0	0	0	0.000148633	0	0	0	0	0	0	0	0	0	0
	93.1	0	0	0	0	0	0.000297265	0.00059453	0.00163	0.000148633	0.00059453	0.000148633	0	0	0	0	0.000148633	0	0	0	0	0	0	0	0	0
	93.2	0	0	0	0	0	0.000148633	0.00119	0.00297	0.00119	0.000445898	0.000148633	0.000148633	0	0	0	0	0.000297265	0	0	0	0	0	0	0	0
	93.3	0	0	0	0	0	0	0.000891795	0.00119	0.00193	0.000743163	0.000148633	0	0	0	0	0	0	0	0	0	0	0.000148633	0	0	0
	93.4	0	0	0	0	0	0	0.000743163	0.0058	0.00193	0.00119	0.000743163	0	0.000297265	0	0.000148633	0	0	0	0	0	0	0	0	0	0.000148633
	93.5	0	0.000148633	0.000148633	0	0	0.000297265	0.00119	0.00163	0.00134	0.00119	0.000297265	0	0	0	0	0	0	0	0	0	0	0	0	0	0
	93.6	0	0	0	0	0	0	0.00178	0.00223	0.00312	0.000891795	0.000445898	0.000148633	0.000148633	0.000297265	0	0.000148633	0	0	0	0	0	0	0	0	0
	93.7	0	0	0	0.000148633	0	0	0.00059453	0.00268	0.00134	0.00119	0.000445898	0.000148633	0	0.000148633	0	0	0.000297265	0.000148633	0	0.000297265	0	0	0	0	0
	93.8	0	0	0	0	0	0.000148633	0.00059453	0.00134	0.000891795	0.000891795	0.000891795	0.000148633	0	0	0	0	0	0.000148633	0.000148633	0	0	0.000148633	0	0	0
	93.9	0	0	0	0	0	0	0.00119	0.00178	0.00163	0.000297265	0	0	0	0	0	0	0.000148633	0.000297265	0	0	0.000148633	0	0	0	0
	94	0	0	0	0	0	0.000148633	0.000743163	0.00104	0.00178	0.00104	0.000148633	0	0	0	0	0	0	0	0	0	0	0	0	0	0
	94.1	0	0	0	0	0	0	0.000148633	0.000743163	0.00059453	0	0	0	0	0	0	0	0	0	0	0	0	0	0	0	0
	94.2	0	0	0	0	0	0	0	0.000297265	0	0.000148633	0	0	0	0	0	0	0	0	0	0	0	0	0	0	0
	94.3	0	0	0	0	0	0	0	0.000445898	0	0.000445898	0	0	0	0	0	0	0	0	0	0	0	0	0	0	0
	94.4	0	0	0	0	0	0.000148633	0.000148633	0.000148633	0.000148633	0	0	0.000148633	0	0	0	0	0	0	0	0	0	0	0	0	0
	94.5	0	0	0	0	0	0.000148633	0.000148633	0.000297265	0	0.000445898	0	0	0	0	0	0	0	0	0	0	0	0	0	0	0.000148633
	94.6	0	0.000148633	0	0	0	0	0.000297265	0.000148633	0.000297265	0.000445898	0	0	0	0	0	0	0	0	0	0	0.000148633	0	0	0	0
	94.7	0	0	0	0	0	0	0	0.000445898	0.000148633	0.000148633	0	0	0	0	0	0	0	0	0	0	0	0	0	0	0
	94.8	0	0	0	0	0	0	0.000148633	0.000148633	0	0.000148633	0.000148633	0	0	0	0	0	0	0	0	0	0	0	0	0	0.000148633
	94.9	0	0	0	0	0	0	0	0.000148633	0.00059453	0.000148633	0.000148633	0	0	0	0.000148633	0	0	0	0	0	0	0	0	0	0
	95	0	0	0	0	0	0	0.000148633	0.000148633	0.000148633	0.000148633	0	0	0	0	0	0	0	0	0	0	0	0	0	0	0
	95.1	0	0	0	0	0	0	0	0.00104	0.000297265	0	0	0	0	0	0	0	0	0	0	0	0	0	0	0	0
	95.2	0	0	0	0	0	0.000148633	0.000148633	0.000445898	0.00059453	0	0	0	0	0	0	0	0	0	0	0	0.000148633	0	0	0	0
	95.3	0	0	0	0.000148633	0	0.000148633	0.000148633	0.000743163	0.000445898	0.000297265	0.000148633	0.000297265	0	0	0	0	0	0	0	0	0	0	0	0	0
	95.4	0	0	0	0	0	0	0.000743163	0.00104	0.00059453	0	0	0	0	0	0	0	0	0	0	0	0	0	0	0	0
	95.5	0	0	0	0	0	0	0.00104	0.000445898	0.000148633	0	0	0	0	0	0	0	0	0	0	0	0	0	0	0	0
	95.6	0	0	0	0	0	0	0.000148633	0.000891795	0.000445898	0.000445898	0.000297265	0	0	0	0	0	0	0	0	0	0	0	0	0	0.000148633
	95.7	0	0	0	0	0	0	0.000148633	0.000445898	0.000148633	0.000297265	0.000297265	0	0	0	0	0	0	0	0	0	0	0	0	0	0
	95.8	0	0	0	0	0	0	0.000445898	0.00059453	0.000297265	0.000445898	0	0	0	0	0	0	0	0.000148633	0	0	0.000148633	0	0	0	0
	95.9	0	0	0	0	0	0.000148633	0.000743163	0.000445898	0.000743163	0.00059453	0.000148633	0	0	0	0	0	0	0.000148633	0.000148633	0	0	0	0	0	0
	96	0	0	0	0	0	0	0.00193	0.00297	0.00163	0.000297265	0.00059453	0	0.000148633	0	0	0	0	0.000148633	0.000297265	0	0	0	0	0	0
	96.1	0	0	0	0	0	0	0.00104	0.00372	0.00312	0.000743163	0.000445898	0	0	0	0.000148633	0	0.000297265	0	0	0.000148633	0	0	0	0.000148633	0
	96.2	0.000148633	0	0	0	0	0	0.00253	0.00401	0.00268	0.00223	0.000743163	0.000743163	0.000297265	0.000148633	0.000148633	0	0.000148633	0.000148633	0.000297265	0	0	0.000148633	0	0	0.000297265
	96.3	0	0.000148633	0	0	0	0.000148633	0.00208	0.00699	0.00401	0.00282	0.00119	0.00119	0	0.000445898	0.000445898	0.000148633	0.00059453	0.000445898	0.000297265	0.000297265	0.000297265	0.000148633	0	0	0.000445898
	96.4	0	0.000148633	0	0	0.000148633	0.000891795	0.00238	0.00699	0.00609	0.00342	0.00163	0.000445898	0.000297265	0.000148633	0	0.000148633	0.000148633	0.00119	0.000148633	0	0.000297265	0.000148633	0	0.000148633	0
	96.5	0	0	0	0	0	0.000148633	0.00297	0.0049	0.00386	0.00282	0.00134	0.000297265	0.000297265	0	0	0.000148633	0.00059453	0.000445898	0	0.000148633	0.000445898	0.000148633	0	0	0
	96.6	0	0	0	0.000148633	0	0.00059453	0.00268	0.00788	0.00609	0.00357	0.00208	0.00104	0	0.000148633	0	0.000148633	0.000297265	0.000148633	0.000445898	0.000297265	0	0.000148633	0	0.000148633	0.000148633
	96.7	0.000148633	0.000148633	0	0	0.000297265	0.000445898	0.00193	0.00401	0.00639	0.00163	0.00104	0.00059453	0.000148633	0.000148633	0	0	0	0	0.000743163	0.000297265	0.000148633	0	0	0	0.000148633
	96.8	0	0	0	0	0	0	0.00104	0.00416	0.00357	0.00342	0.00208	0.000148633	0.000891795	0.000148633	0	0.000297265	0.000148633	0.000148633	0	0	0.000297265	0	0.000148633	0	0
	96.9	0	0	0	0	0	0.000148633	0.00208	0.00357	0.00446	0.00119	0.00193	0.000297265	0	0.000148633	0	0.000148633	0.000148633	0.000148633	0.000445898	0	0	0	0	0	0
	97	0	0	0	0	0	0.000148633	0.00149	0.00505	0.00282	0.00238	0.000297265	0.000445898	0.000148633	0.000297265	0.000148633	0	0	0.000297265	0	0.000297265	0	0	0.000148633	0	0
	97.1	0	0	0	0.000148633	0	0.000297265	0.00297	0.00297	0.00268	0.00104	0.000297265	0	0	0	0.000148633	0	0.000148633	0	0	0	0	0	0	0	0
	97.2	0	0	0	0	0.000148633	0.00059453	0.00282	0.0049	0.000891795	0.000743163	0.000297265	0	0	0	0	0	0	0	0	0	0	0	0	0	0
	97.3	0	0	0	0	0.000297265	0.000297265	0.00312	0.00565	0.00327	0.00178	0.000743163	0.000297265	0.000148633	0	0	0.000148633	0	0	0.000297265	0	0.000297265	0.000445898	0	0	0
	97.4	0	0	0	0	0	0.00149	0.0052	0.0052	0.00282	0.00119	0.00104	0	0	0.000297265	0	0.000297265	0	0	0	0	0	0.000148633	0.000148633	0	0.000297265
	97.5	0	0	0	0.000297265	0	0.00059453	0.00401	0.0052	0.00342	0.000743163	0.00178	0.000148633	0	0	0	0	0.000148633	0	0.000148633	0	0	0	0	0	0
	97.6	0	0	0	0	0	0.000148633	0.00535	0.00773	0.00342	0.00149	0.000445898	0.000148633	0.000445898	0	0	0.000148633	0	0.000148633	0	0	0	0.000148633	0.000148633	0	0.000297265
	97.7	0	0	0	0	0	0.00119	0.00386	0.00446	0.00223	0.00119	0.000743163	0	0	0	0.000297265	0.000148633	0	0	0	0	0.000148633	0.000148633	0.000445898	0	0.000148633
	97.8	0	0	0	0	0	0.00059453	0.00386	0.00535	0.00268	0.00178	0.000297265	0.000445898	0.000148633	0.000148633	0	0	0.000148633	0.000148633	0	0	0.000148633	0	0	0.000148633	0
	97.9	0	0	0	0	0	0.000297265	0.00268	0.00461	0.00342	0.000891795	0.000148633	0.000297265	0.000148633	0	0	0	0.000148633	0	0	0.000148633	0.000148633	0	0	0	0
	98	0	0	0	0	0.00059453	0.000445898	0.00119	0.00461	0.00178	0.00059453	0.000445898	0	0.000148633	0	0	0.000148633	0	0.000148633	0	0.000148633	0	0	0	0	0
	98.1	0	0	0	0	0	0.000148633	0.000891795	0.00193	0.000445898	0.000445898	0	0	0	0	0	0	0	0	0	0	0.000148633	0	0	0	0
	98.2	0	0	0	0	0	0.000148633	0.000148633	0.000148633	0	0	0	0	0	0	0	0	0	0	0	0	0	0	0	0	0
	98.3	0	0.000148633	0	0	0	0.000148633	0.000445898	0.000148633	0	0.000148633	0	0	0	0	0	0	0	0	0	0	0	0	0	0	0
	98.4	0	0	0	0	0	0	0.000148633	0.00059453	0.000148633	0	0	0	0	0	0	0	0	0	0	0	0	0	0	0	0
	98.5	0	0.000148633	0	0	0	0.000148633	0	0.000297265	0.000148633	0	0	0	0	0	0	0	0	0	0	0	0	0	0	0	0
	98.6	0	0	0	0	0	0	0	0.00059453	0.00059453	0.00059453	0	0	0	0	0	0	0	0	0	0	0	0	0	0	0
	98.7	0	0	0	0	0	0	0	0.000445898	0.000148633	0	0	0	0	0	0	0	0	0	0	0	0	0	0	0	0
	98.8	0	0	0	0	0	0	0.000445898	0.000445898	0.000148633	0.000297265	0	0	0	0	0.000148633	0	0	0	0	0	0	0	0	0	0
	98.9	0	0	0	0	0	0	0	0.000445898	0	0.000148633	0	0	0	0	0	0	0	0	0	0	0	0	0	0	0
	99	0	0	0	0.000148633	0	0	0	0	0.000148633	0	0	0	0	0	0	0	0	0	0	0	0	0	0	0	0
	99.1	0	0	0	0	0	0	0	0.000148633	0	0	0	0	0	0	0	0	0	0	0	0	0	0	0	0	0
	99.2	0	0	0	0	0	0	0	0	0	0	0	0	0	0	0	0	0	0	0	0	0.000148633	0	0	0	0
	99.3	0	0	0	0	0	0	0.000148633	0.000148633	0	0	0	0	0	0	0	0	0	0	0	0	0	0	0	0	0
	99.4	0	0	0	0	0	0	0	0	0.000148633	0.000148633	0	0	0	0	0	0	0	0	0	0	0	0	0	0	0
	99.5	0	0.000148633	0	0	0	0	0	0	0.000148633	0	0	0.000148633	0	0	0	0	0	0	0	0	0	0	0	0	0
	99.6	0	0	0	0	0	0	0	0	0	0	0	0	0	0	0	0	0	0	0	0	0	0	0	0	0
	99.7	0	0	0	0	0	0	0	0	0	0	0	0	0	0	0	0	0	0	0	0	0	0	0	0	0
	99.8	0	0	0	0	0	0	0	0	0	0	0	0	0	0	0	0	0	0	0	0	0	0	0	0	0
	99.9	0	0	0	0	0	0	0	0	0	0	0	0	0	0	0	0	0	0	0	0	0	0	0	0	0
	100	0	0	0	0	0	0	0	0	0	0	0	0	0	0	0	0	0	0	0	0	0	0.000148633	0	0	0
	100.1	0	0	0	0	0	0	0	0.000148633	0	0	0	0	0	0	0	0	0	0	0	0	0	0	0	0	0.000148633
	100.2	0	0	0	0	0	0	0	0	0	0	0	0	0	0	0	0	0	0	0	0	0	0	0	0	0
	100.3	0	0	0	0	0	0	0	0	0.000148633	0	0	0	0	0	0	0	0	0	0	0	0	0	0	0	0
	100.4	0	0	0	0	0	0	0	0	0	0	0	0	0	0	0	0	0	0	0	0	0	0	0	0	0
	100.5	0	0	0	0	0	0	0	0	0	0	0	0	0	0	0	0	0	0	0	0	0	0	0	0	0
	100.6	0	0	0	0	0	0	0	0	0	0	0	0	0	0	0.000297265	0	0	0	0	0	0	0	0	0	0
	100.7	0	0	0	0	0	0	0	0	0.000297265	0	0	0	0	0	0	0	0	0	0	0	0	0	0	0	0
	100.8	0	0	0	0	0	0	0	0	0	0	0	0	0	0	0	0	0	0	0	0	0	0	0	0	0
	100.9	0	0	0	0	0	0	0	0	0	0	0	0	0	0	0	0	0	0	0	0	0	0	0	0	0
	101	0	0	0	0	0	0	0	0	0	0	0	0	0	0	0	0	0	0	0	0	0	0	0	0	0
	101.1	0	0	0	0	0	0	0	0	0	0	0	0	0	0	0	0	0	0	0	0	0	0	0	0	0
	101.2	0	0	0	0	0	0	0	0.000148633	0	0	0	0	0	0	0	0	0	0	0	0	0	0	0	0	0
	101.3	0	0	0	0	0	0	0	0	0	0	0	0	0	0	0	0	0	0	0	0	0	0	0	0	0
	101.4	0	0	0	0	0	0	0	0	0	0	0	0	0	0	0	0	0	0	0	0	0	0	0	0	0
	101.5	0	0	0	0	0	0	0	0	0	0	0	0	0	0	0	0	0	0	0	0	0	0	0	0	0
	101.6	0	0	0	0	0	0	0	0	0	0	0	0	0	0	0	0	0	0	0	0	0	0	0	0	0
	101.7	0	0	0	0	0	0	0	0	0	0	0	0	0	0	0	0	0	0	0	0	0	0	0	0	0
	101.8	0	0	0	0	0	0	0	0	0	0	0	0	0	0	0	0	0	0	0	0	0	0	0	0	0
	101.9	0	0	0	0.000148633	0	0	0	0	0	0	0	0	0	0	0	0	0	0	0	0	0	0	0	0	0
	102	0	0	0	0	0	0	0	0	0	0	0	0	0	0	0	0	0	0	0	0	0	0	0	0	0
	102.1	0	0	0	0	0	0	0	0	0	0	0	0	0	0	0	0	0	0.000148633	0	0	0	0	0	0	0
	102.2	0	0	0	0	0	0	0	0	0	0	0	0	0	0	0	0	0	0	0	0	0	0	0	0	0
	102.3	0	0	0	0	0	0	0	0	0.000148633	0	0	0	0	0	0	0	0	0	0	0	0	0	0	0	0
	102.4	0	0	0	0	0	0	0	0	0	0	0	0	0	0	0	0	0	0	0	0	0	0	0	0	0
	102.5	0	0	0	0	0	0	0	0	0	0	0	0.000148633	0	0	0	0	0	0	0	0	0	0	0	0	0
	102.6	0	0	0	0	0	0	0	0	0	0	0	0	0	0	0	0	0	0	0	0	0	0	0	0	0
	102.7	0	0	0	0	0	0	0	0	0	0	0	0	0	0	0	0	0	0	0	0	0	0	0	0	0
	102.8	0	0	0.000148633	0	0	0	0	0.000148633	0	0	0	0	0	0	0	0	0	0	0	0	0	0	0	0	0
	102.9	0	0	0	0	0	0	0	0	0.000148633	0	0	0	0	0	0	0	0	0	0	0	0	0	0	0	0
	103	0	0	0	0	0	0	0	0	0	0	0	0	0	0	0	0	0	0	0	0	0	0	0	0	0
	103.1	0	0	0	0	0	0	0	0.000148633	0	0	0	0	0	0	0	0	0	0	0	0	0	0	0	0	0
	103.2	0	0	0	0	0	0	0	0	0	0	0	0	0	0	0	0	0	0	0	0	0	0	0	0	0
	103.3	0	0	0	0	0	0	0	0	0	0	0	0	0	0	0	0	0	0	0	0	0	0	0	0	0
	103.4	0	0	0	0.000148633	0	0	0	0	0	0	0	0	0	0	0	0	0	0	0	0	0	0	0	0	0
	103.5	0	0	0	0	0	0	0	0	0	0	0	0	0	0	0	0	0	0	0	0	0	0	0	0	0
	103.6	0	0	0	0	0	0	0	0	0	0	0	0	0	0	0	0	0	0	0	0	0	0	0	0	0
	103.7	0	0	0	0	0	0	0	0	0	0	0	0	0	0	0	0	0	0	0	0	0	0	0	0	0
	103.8	0	0	0.000148633	0.000148633	0	0	0	0	0	0	0	0	0	0	0	0	0	0	0	0	0	0	0	0	0
	103.9	0	0	0	0	0	0	0	0	0	0	0.000148633	0	0	0	0	0	0	0	0	0	0	0	0	0	0
	104	0	0	0	0	0	0	0	0	0	0	0	0	0	0	0	0	0	0	0	0	0	0	0	0	0
	104.1	0	0	0	0	0	0	0	0	0	0	0	0	0	0	0	0	0	0	0	0	0	0	0	0	0
	104.2	0	0	0	0	0	0	0	0	0	0	0	0	0	0	0	0	0	0	0	0	0	0	0	0	0
	104.3	0	0	0	0	0	0	0	0	0	0	0	0	0	0	0	0	0	0	0	0	0	0	0	0	0
	104.4	0	0	0	0	0	0	0	0	0	0	0	0	0	0	0	0	0	0	0	0	0	0	0	0	0
	104.5	0	0	0	0	0	0.000148633	0	0	0	0	0	0	0	0	0	0	0	0	0	0	0	0	0	0	0
	104.6	0	0	0	0	0	0.000148633	0	0	0	0	0	0	0	0	0	0	0	0	0	0	0	0	0	0	0
	104.7	0	0	0	0	0	0	0	0	0	0	0	0	0	0	0	0	0	0	0	0	0	0	0	0	0
	104.8	0	0	0	0	0	0	0	0	0	0	0	0	0	0	0.000148633	0	0	0	0	0	0	0	0	0	0
	104.9	0	0	0	0	0	0	0	0	0	0.000148633	0	0	0	0	0	0	0	0	0	0	0	0	0	0	0
	105	0	0	0	0	0	0	0.000148633	0	0	0	0	0	0	0	0	0	0	0	0	0	0	0	0	0	0
	105.1	0	0	0	0	0	0	0	0.000148633	0	0	0	0	0	0	0	0	0	0	0	0	0	0	0	0	0
	105.2	0	0	0	0	0	0	0	0	0	0	0	0	0	0	0	0	0	0	0	0	0	0	0	0	0
	105.3	0	0	0	0.000148633	0	0	0	0	0	0	0	0	0	0	0	0	0	0	0	0	0	0	0	0	0
	105.4	0	0	0	0	0	0	0	0	0	0.000148633	0	0	0	0	0	0	0	0	0	0	0	0	0	0	0
	105.5	0	0	0	0	0	0	0.000148633	0	0.000445898	0	0	0	0	0	0	0	0	0	0	0	0	0	0	0	0
	105.6	0	0	0	0	0	0	0	0	0	0	0	0.000297265	0	0	0	0	0	0	0	0.000148633	0	0.000148633	0	0	0
	105.7	0	0	0	0	0	0	0	0.000148633	0	0	0	0	0	0	0	0	0	0	0	0	0	0	0	0	0
	105.8	0	0	0	0	0	0	0	0	0	0	0	0	0	0	0	0	0	0	0	0	0	0	0	0	0
	105.9	0	0	0	0	0	0	0	0	0.000148633	0	0	0	0	0	0	0	0	0	0	0	0	0	0	0	0
	106	0	0	0	0	0	0	0	0	0.000297265	0	0	0	0	0	0	0	0	0	0	0	0	0	0	0	0
	106.1	0	0	0.000148633	0	0	0	0	0	0	0.000148633	0	0	0	0	0	0	0	0	0	0	0	0	0	0	0
	106.2	0	0	0	0	0	0.000148633	0	0	0	0	0	0	0	0	0	0	0	0	0	0	0	0	0	0.000148633	0
	106.3	0	0	0	0	0	0	0	0.00059453	0.000148633	0.000297265	0	0	0	0	0	0	0	0.000148633	0	0	0	0	0	0	0
	106.4	0	0	0	0	0	0	0	0.000148633	0	0.000148633	0	0	0	0	0	0	0	0	0	0	0	0	0	0	0
	106.5	0	0	0	0	0	0	0	0	0	0	0.000148633	0	0	0	0.000148633	0	0	0	0	0	0	0	0	0	0
	106.6	0	0.000148633	0	0	0	0	0.000148633	0.000148633	0.000297265	0	0.000297265	0	0	0	0	0	0	0	0	0	0	0	0	0	0
	106.7	0	0	0	0	0	0	0	0	0.000297265	0.000148633	0	0.000148633	0	0	0	0	0	0	0	0	0	0.000148633	0	0	0
	106.8	0	0	0	0	0	0	0	0.000148633	0	0.000148633	0	0.000148633	0	0	0	0	0	0	0	0	0	0	0	0	0
	106.9	0	0	0	0	0	0	0	0.000297265	0	0.00059453	0	0	0	0	0	0	0	0	0	0	0	0	0	0	0
	107	0	0	0	0	0	0	0	0.000148633	0.000148633	0.000148633	0	0	0	0	0.000148633	0	0	0	0	0	0	0	0	0	0
	107.1	0	0	0	0	0	0	0	0	0	0	0.000297265	0	0	0	0	0	0	0	0	0	0	0	0	0	0
	107.2	0	0	0	0	0	0	0	0	0	0.000148633	0	0	0	0	0	0	0	0	0	0	0	0	0	0	0
	107.3	0	0	0	0	0	0	0	0.000297265	0	0	0	0	0	0	0	0	0	0	0	0	0	0	0	0	0
	107.4	0	0	0	0	0	0	0	0.000148633	0.000148633	0	0	0	0	0	0	0	0	0	0	0	0	0	0	0	0
	107.5	0	0	0	0	0	0	0	0	0	0.000148633	0	0	0	0	0	0	0	0	0	0	0	0	0	0	0
	107.6	0	0	0.000148633	0	0	0	0	0	0	0	0	0.000148633	0	0	0	0	0	0	0	0	0	0	0	0	0
	107.7	0	0	0	0	0	0	0.000148633	0	0.000148633	0.000148633	0	0	0	0	0	0	0	0	0	0	0	0	0	0	0
	107.8	0.000297265	0	0	0	0	0.000148633	0.000148633	0.000297265	0	0	0	0	0	0	0	0	0	0	0	0	0	0	0	0	0
	107.9	0	0	0	0	0	0	0	0.000148633	0	0	0	0	0	0	0	0	0	0	0	0	0	0	0	0	0
	108	0	0	0	0	0	0	0	0.000148633	0.000297265	0.000297265	0	0	0	0	0	0	0	0	0	0.000148633	0	0	0	0	0
	108.1	0	0	0	0	0	0	0	0.000297265	0.00059453	0.000148633	0	0.000148633	0	0	0	0	0	0	0	0	0	0	0.000148633	0	0
	108.2	0	0	0	0	0	0	0.00059453	0.00059453	0.000445898	0.000445898	0.000148633	0.000148633	0	0	0	0	0	0	0.000148633	0.000148633	0	0	0	0	0
	108.3	0	0.000148633	0	0	0	0	0	0.00119	0.00104	0.000743163	0	0.000297265	0	0.000148633	0	0	0	0	0	0	0.000148633	0.000148633	0	0	0.000148633
	108.4	0	0	0	0	0	0	0.000148633	0.000891795	0.000891795	0.000743163	0.000148633	0	0.000148633	0	0.000445898	0	0	0	0.000148633	0	0	0.000148633	0.000148633	0	0
	108.5	0	0	0	0	0	0	0.000445898	0.00104	0.00059453	0.000297265	0.000891795	0.000445898	0	0	0	0	0.000297265	0	0	0	0	0.000148633	0.000148633	0.000148633	0
	108.6	0	0	0	0	0	0	0.000297265	0.00149	0.00178	0.000891795	0.000148633	0.000297265	0	0	0	0	0.000297265	0.000445898	0.000297265	0	0.000148633	0.000297265	0.000297265	0	0
	108.7	0.000297265	0	0	0	0	0	0.000148633	0.00238	0.00193	0.00134	0.000148633	0	0	0	0	0	0	0.000297265	0	0	0	0	0.000148633	0	0
	108.8	0	0	0	0	0	0	0.000148633	0.00134	0.00178	0.000445898	0	0.00059453	0.000297265	0.000297265	0	0	0	0	0	0	0.000148633	0	0	0	0
	108.9	0	0	0	0	0	0.000148633	0.000891795	0.00059453	0.00193	0.000891795	0.000445898	0.000148633	0	0.000148633	0	0	0	0.000148633	0.000148633	0.000297265	0	0	0	0	0
	109	0	0	0	0	0	0.000445898	0.000891795	0.00134	0.00134	0.00119	0.00059453	0.000148633	0.000148633	0	0	0	0	0	0	0.000148633	0	0	0	0.000148633	0
	109.1	0	0	0	0	0	0.00059453	0.00238	0.00297	0.00223	0.00104	0.000891795	0.000445898	0	0	0	0	0	0	0.000148633	0	0	0	0	0.000297265	0
	109.2	0	0	0	0	0	0.000891795	0.00208	0.00461	0.00223	0.000445898	0.00059453	0.000148633	0	0	0	0	0	0	0.000148633	0	0	0	0	0	0.000148633
	109.3	0	0	0	0	0.000148633	0.000743163	0.00535	0.00431	0.00401	0.000743163	0.00119	0	0.000297265	0.000148633	0	0.000148633	0.000297265	0.000148633	0	0	0	0	0	0	0.000148633
	109.4	0	0	0	0	0.000148633	0.00208	0.0058	0.00981	0.00684	0.00134	0.00163	0.000445898	0.000297265	0	0.000148633	0	0	0	0	0.000445898	0	0.000148633	0	0.000148633	0
	109.5	0	0	0	0	0.000148633	0.00297	0.0055	0.00773	0.00446	0.000743163	0.000891795	0.000148633	0.000148633	0	0	0	0	0	0	0	0.000148633	0.000148633	0.000297265	0.000148633	0.000445898
	109.6	0	0	0	0	0	0.00193	0.00684	0.00817	0.0058	0.00253	0.00119	0.000445898	0	0	0	0.000148633	0	0	0.000148633	0	0	0.000297265	0.000148633	0.000297265	0.000148633
	109.7	0	0	0	0	0	0.00327	0.00758	0.01026	0.00758	0.00178	0.000743163	0.000148633	0	0	0	0.000148633	0.000148633	0.000445898	0	0	0.000148633	0.000445898	0.000297265	0	0
	109.8	0	0.000148633	0	0	0	0.000743163	0.00565	0.00862	0.00357	0.00134	0.00059453	0	0	0	0.000297265	0	0	0.000148633	0	0	0	0	0	0	0
	109.9	0	0	0	0	0.000148633	0.000891795	0.00431	0.0104	0.00476	0.00223	0.000891795	0.000297265	0	0	0	0	0	0	0	0	0	0	0.000148633	0	0
	110	0.000148633	0	0.000148633	0.000297265	0	0.000891795	0.00386	0.00535	0.00253	0.00059453	0.00059453	0	0	0	0	0.000148633	0.000148633	0	0	0	0	0.000148633	0	0.000148633	0
	110.1	0	0	0	0.000148633	0.000148633	0.000297265	0.00208	0.00372	0.00134	0.00163	0	0	0	0	0	0.000148633	0	0	0	0	0.000148633	0	0	0	0
	110.2	0.000148633	0	0	0	0.000148633	0	0.000148633	0.000445898	0.000148633	0.000148633	0	0	0	0	0	0	0	0	0	0	0	0	0	0	0
	110.3	0	0	0	0	0	0	0.000148633	0.000148633	0.000297265	0.000148633	0	0	0	0	0	0	0	0	0.000148633	0	0	0	0	0	0
	110.4	0	0.000148633	0	0	0	0.000148633	0.00104	0.00104	0.00059453	0.000148633	0.000148633	0	0	0	0	0	0	0	0.000148633	0	0	0	0	0.000148633	0
	110.5	0	0	0.000148633	0	0	0	0.00059453	0.000148633	0.000445898	0.000148633	0.000148633	0	0	0	0	0	0	0	0	0	0	0	0.000148633	0	0.000148633
	110.6	0	0	0	0	0	0	0.00059453	0.000445898	0.000148633	0	0.000148633	0.000148633	0	0	0	0	0	0	0	0	0	0	0	0	0
	110.7	0	0	0	0	0	0.000297265	0.00119	0.00059453	0.000148633	0.000148633	0	0	0	0	0	0	0	0	0	0	0	0	0	0	0
	110.8	0.000297265	0	0.000148633	0	0	0	0.000445898	0.000148633	0.00059453	0.000148633	0.000148633	0	0	0	0	0	0	0	0	0	0	0	0	0	0
	110.9	0	0	0	0	0.000148633	0.000148633	0.000743163	0.00059453	0.000743163	0.000148633	0.000297265	0	0	0	0	0	0	0	0	0	0	0	0.000148633	0.000297265	0
	111	0	0	0	0	0	0	0	0.000297265	0	0.000148633	0	0	0	0	0	0	0	0	0	0	0	0	0	0	0
	111.1	0	0	0	0	0	0	0.000148633	0.000148633	0.00059453	0	0.000148633	0	0	0.000148633	0	0	0.000297265	0	0	0	0	0	0	0	0
	111.2	0	0	0	0	0	0	0	0.000148633	0	0	0	0	0	0	0	0	0	0	0	0	0	0	0	0.000148633	0
	111.3	0	0	0	0	0	0.000297265	0	0	0	0	0	0	0	0	0	0	0	0	0	0	0	0	0	0	0
	111.4	0	0	0	0	0	0	0.000297265	0.000148633	0	0	0	0	0	0	0	0	0	0	0	0	0	0	0	0	0.000148633
	111.5	0	0	0	0	0	0	0.000297265	0.000148633	0	0	0.000297265	0	0	0	0	0	0	0	0	0	0	0	0	0	0
	111.6	0	0	0	0	0	0.000148633	0	0.000297265	0	0	0	0	0	0	0	0	0	0	0	0.000148633	0	0	0	0	0
	111.7	0	0	0	0	0	0	0	0.000445898	0	0	0.000148633	0	0	0	0	0	0	0	0	0	0	0	0	0	0
	111.8	0	0	0	0	0	0.000148633	0.000445898	0	0.000445898	0	0	0	0	0	0.000148633	0	0	0	0	0	0	0	0	0	0
	111.9	0	0	0	0	0	0.000445898	0.000743163	0	0.000148633	0	0	0	0	0	0	0	0	0	0	0	0.000148633	0	0	0	0.000148633
	112	0	0	0.000148633	0	0.000297265	0.00297	0.00446	0.00149	0.00104	0.00134	0.000148633	0.000148633	0.000297265	0	0.000148633	0.000148633	0.000148633	0.000297265	0	0.000148633	0	0.000148633	0	0.000297265	0
	112.1	0.000148633	0.000148633	0.000297265	0.000743163	0.000891795	0.00654	0.00713	0.00639	0.0049	0.00104	0.000148633	0.000445898	0	0	0	0.000743163	0.000297265	0.00059453	0.000297265	0.000297265	0.000148633	0.000148633	0.000148633	0.000148633	0
	112.2	0.000297265	0	0	0.00059453	0.00134	0.00817	0.01144	0.00788	0.00327	0.00193	0.000891795	0.000297265	0	0.00059453	0	0.000297265	0	0.00059453	0.000743163	0.000148633	0.00059453	0.000148633	0	0.000297265	0.000148633
	112.3	0.000445898	0.000297265	0	0.000445898	0.000891795	0.01249	0.02155	0.01278	0.00669	0.00253	0.00163	0.00059453	0.00104	0.000297265	0	0.000148633	0.000445898	0.00119	0.000148633	0.000148633	0.000148633	0.000148633	0.000297265	0	0.000297265
	112.4	0.00149	0.000445898	0.000297265	0.00149	0.00342	0.0214	0.03002	0.01858	0.00758	0.00401	0.00223	0.00104	0.000743163	0.000445898	0.000445898	0.000743163	0.000743163	0.000891795	0.000743163	0.00134	0.000743163	0.000148633	0.000297265	0.000297265	0.000891795
	112.5	0.000891795	0.000891795	0.00059453	0.000743163	0.00134	0.01546	0.02438	0.01516	0.00684	0.00238	0.00134	0.000297265	0.000743163	0.000743163	0.000891795	0.000445898	0.000891795	0.00059453	0.000148633	0.000445898	0.00059453	0.000891795	0.000445898	0.00059453	0.000148633
	112.6	0.000743163	0.000148633	0.000743163	0.00134	0.00282	0.0217	0.02319	0.01962	0.00847	0.00595	0.00327	0.000445898	0.000297265	0.000891795	0.000297265	0.00059453	0.00104	0.00104	0.00104	0.00134	0.00059453	0	0.000445898	0.000148633	0.000148633
	112.7	0.00163	0.000148633	0.000297265	0.00134	0.00268	0.01828	0.02096	0.01932	0.00922	0.00357	0.00104	0.00119	0.00119	0.00119	0.000891795	0.00059453	0.000445898	0.000743163	0.00059453	0.000891795	0.000148633	0.000743163	0.000445898	0.000743163	0.000445898
	112.8	0.000297265	0	0.000445898	0.00119	0.00178	0.01353	0.01694	0.01382	0.00639	0.00238	0.000891795	0.00149	0.000445898	0.000297265	0.000743163	0.00059453	0.00059453	0.000891795	0.00104	0.00134	0.000148633	0.000297265	0.000297265	0.000148633	0
	112.9	0.00119	0.000297265	0	0.000743163	0.00119	0.01576	0.01813	0.0162	0.00669	0.00208	0.00104	0.00163	0.000445898	0.000297265	0.000891795	0.000445898	0.000445898	0.000297265	0.00059453	0.00119	0.000743163	0	0.00059453	0.000297265	0.00059453
	113	0.000445898	0	0	0.000297265	0.00327	0.01308	0.01442	0.01249	0.00416	0.00253	0.00104	0.000297265	0.00059453	0.000297265	0.000148633	0	0.00059453	0.000445898	0.00059453	0.000891795	0.000891795	0.000297265	0.000148633	0.000148633	0.000297265
	113.1	0.000445898	0	0	0.000891795	0.000297265	0.00386	0.00505	0.00416	0.00149	0.00059453	0.000297265	0.000445898	0.000297265	0	0.00059453	0	0	0	0.000297265	0	0.000148633	0.000297265	0.000148633	0	0
	113.2	0	0	0	0	0	0.000297265	0.000743163	0.000743163	0.000297265	0	0.000148633	0.000445898	0	0	0.000148633	0	0	0	0	0.000297265	0.000148633	0	0	0	0
	113.3	0	0	0	0	0	0.00119	0.000445898	0.000743163	0	0.000297265	0	0	0	0	0.000297265	0	0	0.000148633	0	0.000148633	0	0	0	0	0
	113.4	0	0	0	0.000148633	0	0.00119	0.00104	0.00149	0.00059453	0	0.000445898	0	0	0	0	0.000148633	0	0	0	0	0	0	0	0	0
	113.5	0.000148633	0	0	0.000148633	0	0.000891795	0.00119	0.000891795	0.00059453	0.000148633	0.000148633	0	0	0.000148633	0	0	0	0	0.000148633	0	0	0	0	0	0
	113.6	0	0	0	0	0	0.000891795	0.000891795	0.00059453	0.000743163	0	0.000148633	0	0	0	0	0	0	0.000297265	0	0	0	0	0	0.000297265	0
	113.7	0	0	0	0	0	0.00059453	0.00059453	0.00104	0.000743163	0.00059453	0.000297265	0	0	0	0.000148633	0.000148633	0	0	0.000148633	0	0.000148633	0	0.000297265	0	0
	113.8	0	0.000148633	0	0	0	0.000891795	0.000743163	0.00059453	0.00059453	0	0.000148633	0.000148633	0	0	0	0	0	0	0	0	0	0	0	0.000148633	0
	113.9	0	0	0	0	0	0.000445898	0.00208	0.00119	0.00059453	0	0	0	0	0	0.000148633	0	0.000297265	0.000148633	0.000148633	0	0	0	0	0	0
	114	0	0	0	0	0	0.00104	0.000297265	0.000891795	0.000445898	0	0.000148633	0	0	0	0	0	0	0	0	0	0	0	0	0	0
	114.1	0	0	0	0	0	0.000297265	0.00059453	0	0	0	0	0	0	0	0	0	0	0	0	0.000297265	0	0	0	0	0
	114.2	0	0	0	0	0	0	0.000148633	0	0.000148633	0	0	0	0	0	0	0	0	0.000148633	0	0	0	0	0	0	0
	114.3	0	0	0	0	0.000148633	0	0	0	0.000148633	0	0	0	0	0	0	0	0	0	0	0	0	0	0.000148633	0	0
	114.4	0	0	0	0	0.000148633	0.000148633	0	0	0.000148633	0.000148633	0	0	0	0	0	0	0	0	0	0	0	0	0	0	0
	114.5	0	0.000148633	0	0.000148633	0	0	0	0	0.000148633	0	0	0	0	0	0	0	0	0	0	0	0	0	0	0	0
	114.6	0	0	0	0	0	0	0.000297265	0.000297265	0.000148633	0	0	0	0	0	0	0	0	0	0	0	0	0	0	0	0
	114.7	0	0	0	0	0	0	0.000148633	0	0	0	0	0	0	0	0	0	0	0	0	0	0	0	0	0	0
	114.8	0	0	0	0	0	0	0.00059453	0	0	0	0	0	0	0	0	0	0	0	0	0	0	0	0	0	0
	114.9	0	0	0	0	0	0.000297265	0.000148633	0.000148633	0	0	0	0	0	0	0	0	0	0	0	0	0	0	0	0	0.000148633
	115	0	0	0	0	0	0	0	0.000148633	0.000148633	0	0	0	0	0	0	0	0	0	0	0	0	0	0	0	0
	115.1	0	0	0	0	0	0	0	0	0	0	0	0	0	0	0	0	0	0	0	0	0	0	0	0	0
	115.2	0	0	0	0	0	0	0	0	0	0	0	0	0	0	0.000148633	0	0	0	0	0	0	0	0	0	0
	115.3	0	0	0	0	0	0	0	0	0	0	0	0	0	0	0	0	0	0	0	0	0	0	0	0	0
	115.4	0	0	0	0	0	0	0	0	0	0	0	0	0	0	0	0	0	0	0	0	0	0	0	0	0
	115.5	0	0	0	0	0	0	0.000148633	0	0	0	0	0	0	0	0	0	0	0	0	0	0.000148633	0	0	0	0
	115.6	0	0	0	0	0	0	0	0.000148633	0	0	0	0	0	0	0	0	0	0	0	0	0	0	0	0	0
	115.7	0	0	0	0	0	0	0	0.000148633	0	0	0	0	0	0	0	0	0	0	0	0	0	0	0	0	0
	115.8	0	0	0	0	0	0	0	0	0	0	0	0	0	0	0	0	0	0	0	0	0	0	0	0	0
	115.9	0	0	0	0	0	0	0	0	0	0	0	0	0	0	0	0.000148633	0	0	0	0	0	0	0	0	0.000148633
	116	0	0	0	0	0	0.000148633	0	0	0	0	0	0	0	0	0	0	0	0	0	0	0	0	0	0	0.000148633
	116.1	0	0	0.000148633	0	0	0	0	0	0	0	0	0	0	0.000148633	0	0	0	0	0	0	0	0	0	0	0
	116.2	0	0.000148633	0	0	0	0	0	0	0.000148633	0	0	0	0	0	0	0	0	0	0	0	0	0	0	0	0
	116.3	0	0	0	0	0	0	0	0	0	0	0	0	0	0	0	0	0	0	0	0	0	0	0	0	0
	116.4	0	0	0	0	0	0	0	0	0	0	0	0	0	0	0	0	0	0	0	0	0	0	0	0	0
	116.5	0	0	0	0	0	0	0	0	0	0	0	0	0	0	0	0	0	0	0	0	0	0	0	0	0
	116.6	0	0	0	0	0	0	0.000148633	0	0	0	0	0	0	0	0	0	0	0	0	0	0	0	0	0	0
	116.7	0	0	0	0	0	0	0	0	0	0	0	0	0	0	0	0	0	0	0	0	0	0	0	0	0
	116.8	0	0	0	0	0	0	0	0	0	0	0	0	0	0	0	0	0	0	0	0	0	0	0	0	0
	116.9	0	0	0	0	0	0	0	0	0	0	0	0	0	0	0	0	0	0	0	0	0	0	0	0	0
	117	0	0	0	0	0	0	0	0	0	0	0	0	0	0	0	0	0	0	0	0	0	0	0	0	0
	117.1	0	0	0	0	0	0	0	0	0	0	0	0	0	0	0	0	0	0	0	0	0	0	0	0	0
	117.2	0	0	0	0	0	0	0	0	0	0	0	0	0	0	0	0	0	0	0	0	0	0	0	0	0
	117.3	0	0	0	0	0	0	0	0	0	0	0	0	0	0	0	0	0	0	0	0	0	0	0	0	0.000297265
	117.4	0	0	0	0	0	0	0	0	0.000297265	0	0	0	0.000148633	0	0	0	0	0	0	0	0	0	0	0	0
	117.5	0	0	0	0	0	0	0	0	0	0	0	0	0	0	0	0	0	0	0	0	0	0	0	0	0.000148633
	117.6	0	0	0	0	0	0	0	0	0	0	0	0	0	0	0	0	0	0	0	0	0	0	0	0	0
	117.7	0	0	0	0	0	0	0	0	0	0	0	0	0	0	0	0	0	0	0	0	0	0	0	0	0
	117.8	0	0	0.000148633	0	0	0	0	0	0	0	0	0	0	0	0	0	0	0	0	0	0	0	0	0	0
	117.9	0	0	0	0	0	0	0	0	0	0	0	0	0	0	0	0	0	0	0	0	0	0.000148633	0	0	0
	118	0	0	0	0	0	0	0	0	0	0	0	0	0	0	0	0	0	0	0	0	0	0	0	0	0
	118.1	0	0	0	0	0	0	0	0.000148633	0	0	0	0	0	0	0	0	0	0	0	0	0	0	0	0	0
	118.2	0	0	0	0	0	0	0	0	0	0	0	0	0	0	0	0	0	0	0	0	0	0	0	0	0
	118.3	0	0	0	0	0	0	0	0	0	0	0	0	0	0	0	0	0	0	0	0	0	0	0	0	0
	118.4	0	0	0	0	0	0	0	0	0	0	0	0	0	0	0	0	0	0	0	0	0	0	0	0.000148633	0
	118.5	0.000148633	0	0	0	0	0	0	0	0	0	0	0	0	0	0	0	0	0	0	0	0	0	0	0	0
	118.6	0	0	0	0	0	0	0.000148633	0	0.000148633	0	0	0	0	0	0	0	0	0	0	0	0	0	0	0	0
	118.7	0	0	0	0	0	0	0	0	0	0	0	0	0.000297265	0	0	0	0	0	0	0	0	0	0	0	0
	118.8	0	0	0	0	0	0	0	0	0	0	0	0	0	0	0	0	0	0	0	0	0	0	0	0	0
	118.9	0	0	0	0	0	0	0	0	0	0.000148633	0	0	0	0	0	0	0	0	0	0	0	0	0	0	0
	119	0	0	0	0	0	0	0	0	0	0	0	0	0	0	0	0	0	0.000148633	0	0	0	0	0	0	0
	119.1	0	0	0	0	0	0	0	0	0	0	0	0	0	0	0	0	0	0	0	0	0	0	0	0	0
	119.2	0	0	0	0	0	0	0	0	0	0	0	0	0	0	0	0	0	0	0	0	0	0	0	0	0
	119.3	0	0	0	0	0	0	0	0	0	0	0	0	0	0	0	0	0	0	0	0	0	0	0	0	0
	119.4	0.000148633	0	0	0	0	0	0	0	0	0	0.000148633	0	0	0	0	0	0	0	0	0	0	0	0	0	0
	119.5	0	0	0	0	0	0	0	0	0	0	0	0	0	0	0	0	0	0	0	0	0	0	0	0	0
	119.6	0	0	0	0	0	0	0	0	0	0	0	0	0	0	0	0	0	0	0	0	0	0	0	0	0
	119.7	0	0	0	0	0	0	0	0	0	0	0	0	0	0	0	0	0	0	0	0	0	0	0	0	0
	119.8	0	0	0	0	0	0	0	0	0	0	0	0	0	0	0	0	0	0	0	0	0	0	0	0	0
	119.9	0	0	0	0	0	0	0	0	0	0.000297265	0	0	0	0	0	0	0	0	0	0	0	0	0	0	0
	120	0	0	0	0	0	0	0	0	0	0	0	0	0	0.000148633	0	0	0	0	0	0	0	0	0	0	0
	120.1	0.000148633	0	0	0	0	0	0	0	0	0	0	0.000148633	0	0	0	0	0	0	0	0	0	0	0	0	0
	120.2	0	0	0	0	0	0	0	0	0	0	0.000148633	0	0	0	0.000148633	0.000148633	0	0	0	0	0	0	0	0	0
	120.3	0	0	0	0	0	0	0	0	0	0	0	0	0	0	0	0	0	0	0	0	0	0	0	0	0
	120.4	0	0	0	0	0	0	0.000148633	0.000148633	0	0	0	0	0	0	0	0	0	0	0	0	0	0	0	0	0
	120.5	0	0	0	0	0	0	0	0.000148633	0.000445898	0	0	0	0.000148633	0	0	0	0	0	0	0	0	0	0	0	0
	120.6	0	0	0	0.000148633	0	0	0	0	0.00059453	0.000148633	0	0	0	0	0	0	0	0	0	0	0	0	0.000148633	0	0
	120.7	0	0	0	0	0	0	0	0.000297265	0	0.000148633	0	0	0	0	0	0	0	0	0	0	0	0	0	0	0
	120.8	0	0	0	0	0	0	0	0	0.000297265	0.000297265	0	0.000148633	0	0	0	0	0	0	0.000148633	0	0	0	0	0	0
	120.9	0	0	0	0	0	0	0	0.000445898	0	0.000148633	0	0	0	0	0	0	0	0	0	0	0	0	0	0	0
	121	0	0	0	0	0	0	0	0	0	0.000148633	0.000148633	0	0	0.000148633	0	0	0	0	0	0	0	0	0	0	0
	121.1	0	0	0	0	0	0	0	0	0.000297265	0.000148633	0	0	0	0	0	0	0	0	0	0	0	0	0	0	0
	121.2	0	0	0	0	0	0	0	0	0	0.000148633	0	0	0	0	0	0	0	0	0	0	0	0	0	0	0
	121.3	0	0	0	0	0	0	0.000148633	0.000148633	0	0	0	0	0	0	0	0	0	0	0	0	0	0	0	0	0
	121.4	0	0.000148633	0	0	0	0	0	0	0	0	0	0	0	0	0	0	0	0	0	0	0	0	0	0	0
	121.5	0	0	0	0	0	0	0	0	0.000148633	0	0	0	0	0	0	0	0	0	0	0	0	0	0	0	0
	121.6	0	0	0	0	0	0	0	0	0	0	0	0	0	0	0	0	0.000148633	0	0	0	0	0	0	0	0
	121.7	0	0	0	0	0	0	0	0.000148633	0	0	0	0.000148633	0	0	0	0	0	0	0	0	0	0	0	0	0
	121.8	0	0	0	0	0	0	0	0	0	0	0	0	0	0	0	0	0	0	0	0	0	0	0	0	0
	121.9	0	0	0	0	0	0	0	0.000148633	0.000148633	0	0	0	0	0	0	0	0	0	0	0	0	0	0	0	0
	122	0	0	0	0	0	0	0	0.000297265	0.000297265	0	0	0	0	0	0	0	0	0	0	0	0	0	0	0	0
	122.1	0	0	0	0	0	0	0.000148633	0.000297265	0	0.000297265	0	0	0	0	0	0	0	0	0	0	0	0	0	0	0
	122.2	0	0	0	0	0	0.000148633	0.000148633	0.000743163	0	0	0	0	0	0	0	0	0	0	0	0	0	0	0	0	0
	122.3	0	0	0	0	0	0	0.00059453	0.000743163	0.000148633	0	0	0	0	0	0	0	0	0	0	0	0	0	0	0	0
	122.4	0	0	0	0	0	0	0.000445898	0.00134	0.000445898	0.000445898	0	0	0	0	0	0	0	0	0	0	0	0	0	0	0
	122.5	0	0	0	0	0	0	0.00059453	0.000891795	0.00119	0.00059453	0.000297265	0	0	0	0	0	0	0	0	0	0	0	0	0	0
	122.6	0	0	0	0	0	0	0.000445898	0.00149	0.00119	0.000445898	0.000445898	0	0	0	0	0	0	0	0	0	0	0	0	0	0
	122.7	0	0	0	0	0	0.000297265	0.000445898	0.00253	0.00149	0.00119	0.000297265	0	0	0	0	0	0	0	0	0	0	0.000148633	0	0	0
	122.8	0	0	0	0	0	0	0.000743163	0.00059453	0.000743163	0.000297265	0	0	0.000148633	0	0.000148633	0	0	0	0	0	0	0	0	0	0
	122.9	0	0	0	0	0	0	0.000148633	0.000891795	0.000743163	0.000148633	0	0	0	0	0	0	0	0	0	0	0	0	0	0	0
	123	0	0	0	0	0	0	0.000297265	0.000891795	0.00104	0.000297265	0	0.000148633	0	0	0	0	0	0	0	0	0	0	0	0.000148633	0
	123.1	0	0	0	0	0	0	0.00059453	0.00178	0.000297265	0	0.000297265	0	0	0	0	0	0	0	0	0	0	0	0	0	0
	123.2	0	0	0	0	0	0	0	0	0	0.000148633	0	0.000297265	0	0	0	0	0	0	0	0	0	0	0	0.000148633	0
	123.3	0	0	0	0	0	0	0	0.000148633	0	0.000148633	0	0	0	0	0	0	0	0	0	0	0.000148633	0	0	0	0
	123.4	0	0	0	0	0	0	0.000148633	0.000445898	0.000297265	0	0.000297265	0	0	0	0	0	0	0	0	0	0	0	0	0.000148633	0
	123.5	0	0	0	0.000148633	0	0.000148633	0.000297265	0.000743163	0.000297265	0	0	0	0	0	0	0	0	0	0	0	0.000148633	0	0	0	0
	123.6	0	0	0	0	0	0	0	0.000891795	0.000148633	0	0	0	0	0	0	0	0	0	0	0	0	0	0	0	0
	123.7	0	0	0	0	0	0	0	0.000743163	0.000297265	0.000148633	0.000148633	0	0	0	0	0	0	0	0	0	0	0	0	0	0
	123.8	0	0	0	0	0	0	0.000148633	0.000148633	0.000148633	0.000445898	0	0	0	0	0	0	0	0	0	0	0	0	0	0.000148633	0
	123.9	0	0	0	0	0	0	0.000445898	0.000148633	0.000148633	0	0	0	0.000148633	0	0	0	0	0	0	0	0	0	0	0	0.000148633
	124	0	0	0	0	0	0	0.000297265	0.000297265	0.000297265	0	0	0	0	0	0	0	0	0	0	0	0	0	0	0.000297265	0
	124.1	0	0	0	0	0	0	0.000148633	0.000297265	0.000148633	0	0	0.000148633	0	0.000148633	0.000148633	0	0	0	0	0	0	0	0	0	0
	124.2	0	0	0	0	0	0.000148633	0	0	0.000148633	0	0.000148633	0	0	0	0	0	0	0	0	0	0.000148633	0	0	0	0
	124.3	0	0.000148633	0	0	0	0	0	0	0	0	0	0	0	0	0	0	0	0	0	0	0	0	0	0	0
	124.4	0	0	0	0	0	0	0	0.000148633	0	0	0	0	0	0	0	0	0	0	0	0	0	0	0	0	0
	124.5	0	0	0	0	0	0	0	0	0.000297265	0	0	0	0	0	0	0	0	0	0	0	0	0	0	0	0
	124.6	0	0	0	0	0	0	0.000148633	0	0	0	0	0	0	0	0	0	0	0	0	0	0	0	0	0	0
	124.7	0.000148633	0	0	0	0	0	0.000148633	0.000445898	0.000445898	0	0	0	0	0	0	0	0	0	0	0	0	0	0	0	0
	124.8	0	0	0	0	0	0	0.000148633	0.000148633	0.000148633	0	0	0	0	0	0	0	0	0	0	0.000148633	0	0	0	0	0
	124.9	0	0	0	0	0	0	0.000148633	0.000297265	0	0	0	0	0	0	0	0	0	0	0	0	0	0	0	0	0
	125	0	0	0	0	0	0	0	0	0	0	0.000148633	0	0	0	0	0	0	0	0	0	0	0	0	0	0
	125.1	0	0	0	0	0	0	0	0	0	0	0	0	0	0	0	0	0	0	0	0	0	0	0	0	0
	125.2	0	0	0	0	0	0	0	0.000297265	0	0	0	0	0	0	0	0	0	0	0	0	0	0	0	0	0
	125.3	0	0	0	0	0	0	0	0	0	0	0	0	0	0	0	0	0	0	0	0	0	0	0	0	0
	125.4	0	0	0	0	0	0	0.000148633	0	0.000297265	0	0	0	0	0	0	0	0	0	0	0	0	0	0	0	0
	125.5	0	0	0	0	0	0	0	0	0	0	0	0	0	0	0	0	0	0	0	0	0	0	0	0	0
	125.6	0	0	0	0	0	0	0	0	0	0	0	0	0	0	0	0	0	0	0	0	0	0	0	0	0
	125.7	0	0	0	0	0	0	0.000148633	0	0	0	0	0	0	0	0	0	0	0	0	0	0	0	0	0	0
	125.8	0	0	0	0	0	0	0	0	0	0.000148633	0	0	0	0	0	0	0	0	0	0	0	0	0	0	0
	125.9	0	0	0	0	0	0	0	0	0	0	0	0	0	0	0	0	0	0	0	0	0	0	0	0	0
	126	0	0.000148633	0	0	0	0	0	0.000148633	0	0	0	0	0	0	0	0	0	0	0	0	0	0	0	0	0
	126.1	0	0.000148633	0	0	0	0	0	0	0	0	0	0	0	0	0	0	0	0	0	0	0	0	0	0	0
	126.2	0	0.000297265	0	0	0	0	0	0	0	0	0	0	0	0	0	0	0	0	0	0	0	0	0	0	0
	126.3	0	0	0	0	0.000148633	0	0	0	0	0	0	0	0	0	0.000148633	0	0	0	0	0	0	0	0	0	0
	126.4	0	0	0	0	0	0	0	0	0	0	0	0	0	0	0	0	0	0	0	0	0	0	0	0	0
	126.5	0	0	0	0	0	0	0	0	0	0.000297265	0	0	0	0	0	0.000445898	0	0	0	0	0	0	0	0	0
	126.6	0	0	0.000148633	0	0	0	0	0	0	0	0	0	0	0	0	0	0	0	0	0	0.000148633	0	0	0	0.000148633
	126.7	0	0	0	0	0	0	0	0	0	0	0	0.000148633	0	0	0	0.000148633	0	0	0	0	0	0	0	0	0
	126.8	0	0	0	0	0	0	0	0.000148633	0	0	0	0	0	0	0	0	0	0.000148633	0	0	0	0	0	0	0
	126.9	0	0	0	0	0	0	0	0	0	0	0	0	0	0	0	0	0	0.000148633	0	0	0	0	0	0	0
	127	0	0	0	0	0	0.000148633	0	0	0	0	0	0	0	0	0	0	0	0.000297265	0.000297265	0	0	0	0.000148633	0	0
	127.1	0	0	0	0	0	0	0	0	0.000148633	0.000297265	0	0	0	0	0.000148633	0	0	0	0	0	0	0.000148633	0	0	0
	127.2	0	0	0	0	0	0.000148633	0	0.000148633	0	0	0	0	0	0	0	0	0	0	0	0.000297265	0	0.00059453	0	0	0
	127.3	0	0	0	0	0	0	0	0	0	0	0	0	0	0	0.000297265	0	0	0	0	0	0.000297265	0.000148633	0.000148633	0	0
	127.4	0	0	0	0	0	0	0.000148633	0	0	0.000148633	0.000148633	0.000297265	0.000148633	0.000148633	0	0	0.000148633	0	0	0.000148633	0.000148633	0.000148633	0	0.000148633	0.000148633
	127.5	0	0	0	0	0	0.000148633	0	0	0	0.000148633	0	0.000148633	0	0	0	0.000148633	0	0.000297265	0.000148633	0	0.000148633	0.000297265	0	0.000297265	0.000445898
	127.6	0	0	0	0	0	0	0	0	0.000297265	0	0	0	0.000297265	0.000297265	0	0	0.000148633	0	0	0.00059453	0	0.000148633	0.000297265	0.000297265	0.000445898
	127.7	0	0	0	0	0	0	0	0	0	0	0	0.000297265	0	0	0.000148633	0.000148633	0	0	0.000297265	0.000148633	0.000148633	0.00059453	0	0.000148633	0.000297265
	127.8	0	0	0	0	0	0	0	0	0.000148633	0	0.000297265	0	0.000297265	0	0.000148633	0.000297265	0.000148633	0	0.000148633	0	0.000148633	0	0	0.000297265	0.000148633
	127.9	0	0	0	0	0	0	0.000297265	0.000891795	0	0	0	0.000297265	0.000148633	0.000148633	0.000148633	0	0.000148633	0.000297265	0.000297265	0	0	0	0.000148633	0.000148633	0.00059453
	128	0	0	0	0	0	0	0	0	0	0.000148633	0	0	0	0	0.000297265	0	0	0	0.000148633	0.000297265	0	0	0.000148633	0.000148633	0.000297265
	128.1	0	0	0	0	0	0.000148633	0	0	0	0	0	0	0.000148633	0	0	0	0	0.000297265	0	0	0	0	0	0	0
	128.2	0	0	0	0	0	0	0	0	0	0	0	0	0	0	0	0	0	0	0	0	0.000148633	0	0.000297265	0	0
	128.3	0	0	0	0	0	0	0	0	0	0	0	0	0	0	0	0	0	0	0	0	0	0	0	0	0
	128.4	0	0	0	0	0	0	0	0	0	0	0	0	0	0	0	0	0	0	0	0	0	0	0	0	0
	128.5	0	0	0	0	0	0	0	0	0	0	0	0	0	0	0	0	0	0	0	0	0	0	0	0	0
	128.6	0	0	0	0	0	0	0	0	0	0	0	0	0	0	0	0	0	0	0	0	0	0	0	0	0
	128.7	0	0	0	0	0	0	0	0	0	0	0	0	0	0	0	0	0	0	0	0	0	0	0	0	0
	128.8	0	0	0	0	0	0	0	0	0	0	0	0	0	0	0	0	0	0	0	0	0	0	0	0	0
	128.9	0	0	0	0	0	0	0	0	0	0	0	0	0	0	0	0	0	0	0	0	0	0	0	0	0
	129	0	0	0	0	0	0	0	0.000148633	0	0	0.000148633	0	0	0	0	0	0	0	0	0	0	0	0.000148633	0	0
	129.1	0	0	0	0	0	0	0	0	0	0	0	0	0	0	0	0	0	0	0	0	0	0	0	0	0
	129.2	0	0	0	0	0	0	0	0	0	0	0	0	0	0	0	0	0	0	0.000148633	0	0	0	0	0	0
	129.3	0	0	0	0	0	0	0	0	0	0	0	0	0	0	0.000148633	0.000148633	0	0	0	0.000148633	0	0	0	0	0
	129.4	0	0	0	0	0	0	0	0	0	0	0	0	0	0	0	0	0	0	0	0	0	0	0	0	0
	129.5	0	0	0	0	0	0	0	0	0	0.000148633	0	0	0	0	0	0	0	0	0	0	0	0	0	0	0
	129.6	0	0	0	0	0	0	0	0	0	0	0	0	0	0	0	0	0	0	0	0	0	0	0	0	0.000148633
	129.7	0	0	0	0	0	0	0	0	0	0	0	0	0	0	0	0	0	0	0	0	0	0	0	0	0
	129.8	0	0	0	0	0	0	0	0	0	0	0	0	0	0	0	0	0	0	0	0	0	0	0	0	0
	129.9	0	0	0	0	0	0	0	0	0	0	0	0	0	0	0	0	0	0	0	0	0	0	0	0	0
	130	0	0	0	0	0	0	0	0	0	0	0	0	0	0	0	0	0	0.000148633	0	0	0	0	0	0	0
	130.1	0	0	0	0	0	0	0	0	0	0	0	0	0	0	0	0	0	0	0	0	0	0	0	0	0
	130.2	0	0	0	0	0	0	0	0	0	0	0	0	0	0	0	0	0	0	0	0	0	0	0	0	0
	130.3	0	0	0	0	0	0	0	0	0	0	0	0	0	0	0	0	0	0	0	0	0	0	0	0	0
	130.4	0	0	0	0	0	0	0	0	0	0	0	0	0	0	0	0	0	0	0	0	0	0	0	0	0
	130.5	0	0	0	0	0	0	0	0	0	0	0	0	0	0	0	0	0	0	0	0	0	0	0	0	0
	130.6	0	0	0	0	0	0	0	0	0	0	0	0	0	0	0	0	0	0	0	0	0	0	0	0	0
	130.7	0	0	0	0	0	0.000148633	0	0	0	0	0	0	0	0	0	0	0	0	0	0	0	0	0	0	0
	130.8	0	0	0	0	0	0	0	0	0	0	0	0	0	0	0	0	0	0	0	0	0	0	0	0	0
	130.9	0	0	0	0	0	0	0	0	0	0	0	0	0	0	0	0	0	0	0	0	0	0	0	0	0
	131	0	0	0	0	0	0	0	0	0	0	0	0	0	0	0	0	0	0	0	0	0	0	0	0	0
	131.1	0	0	0	0	0	0	0	0	0	0	0	0	0	0	0	0	0	0	0	0	0	0	0	0	0
	131.2	0	0	0	0	0	0	0	0	0	0	0.000148633	0	0	0	0	0	0	0	0	0	0	0	0	0	0
	131.3	0	0	0	0	0	0	0	0	0	0	0	0	0	0	0	0	0	0	0.000148633	0	0	0	0	0	0
	131.4	0	0	0	0	0	0	0	0	0	0	0	0	0	0	0	0	0	0	0	0	0	0	0	0	0
	131.5	0	0	0	0	0	0	0	0	0	0	0	0	0	0	0	0	0	0	0	0	0	0	0	0	0
	131.6	0	0	0.000148633	0	0	0	0	0	0	0	0	0	0	0	0	0	0	0	0	0	0	0	0	0	0
	131.7	0	0	0	0	0	0	0	0	0	0	0	0	0	0	0	0	0	0	0	0	0	0	0	0	0
	131.8	0	0	0	0	0	0	0	0	0	0	0	0	0	0	0	0	0	0	0	0	0	0	0	0	0
	131.9	0	0	0.000148633	0	0	0	0	0	0	0	0	0	0	0	0	0	0	0	0	0	0	0	0	0	0
	132	0	0	0	0	0	0.000148633	0	0	0	0	0	0	0	0	0	0	0	0	0	0	0	0	0	0	0
	132.1	0	0	0	0	0	0	0	0	0	0	0	0	0	0	0	0	0	0	0	0	0	0	0	0	0
	132.2	0	0	0	0	0	0	0	0	0	0	0	0	0	0	0	0	0	0	0	0	0	0	0	0	0
	132.3	0	0	0	0	0	0	0	0	0	0	0	0	0	0	0	0	0	0	0	0	0	0	0	0	0
	132.4	0	0	0	0	0	0	0	0.000148633	0.000148633	0	0.000297265	0	0	0	0	0	0	0	0	0	0	0	0	0	0
	132.5	0	0	0	0	0	0	0	0.000148633	0	0	0	0.000148633	0	0	0	0	0	0	0	0	0	0	0	0	0
	132.6	0	0	0	0	0	0	0	0.000148633	0	0	0	0	0	0	0	0	0	0	0	0	0	0	0	0	0
	132.7	0	0	0	0	0	0	0	0	0	0	0	0	0	0	0	0	0	0	0	0	0	0	0	0	0
	132.8	0.000148633	0	0	0	0	0	0	0	0	0	0	0	0	0	0	0	0	0	0	0	0	0	0	0	0
	132.9	0	0	0	0	0	0	0	0	0	0	0	0	0	0	0	0	0	0	0	0	0	0	0	0	0
	133	0	0	0	0	0	0	0	0.000148633	0	0	0	0	0	0	0	0	0	0	0	0	0	0	0	0	0
	133.1	0	0	0	0	0	0	0	0.000148633	0	0	0	0	0	0	0	0	0	0	0	0	0	0	0	0	0
	133.2	0	0	0	0	0	0	0	0	0	0	0	0	0	0	0	0	0	0	0	0	0	0	0	0	0
	133.3	0	0	0	0	0	0	0	0	0.000148633	0	0	0	0	0	0	0	0	0	0	0	0	0	0	0	0
	133.4	0	0	0	0	0	0	0	0.000148633	0	0.000148633	0	0	0	0	0	0	0	0	0	0	0	0	0	0	0
	133.5	0	0	0	0	0	0	0	0	0	0	0	0	0	0	0	0	0	0	0	0	0	0	0	0	0
	133.6	0	0	0	0	0	0	0	0	0	0	0	0	0	0	0	0.000148633	0	0	0	0	0	0	0	0	0
	133.7	0	0	0	0	0	0	0	0	0.000297265	0	0	0	0	0	0	0	0	0.000148633	0	0	0	0	0	0	0
	133.8	0	0	0	0	0	0	0	0	0	0	0	0	0	0	0	0	0	0	0	0	0	0	0	0	0
	133.9	0	0	0	0	0.000148633	0	0.000297265	0	0	0	0	0	0	0	0	0	0	0	0	0	0	0.000148633	0	0	0
	134	0	0	0	0	0	0	0	0	0	0	0	0	0	0	0	0	0	0	0	0	0	0	0	0	0
	134.1	0	0	0	0	0	0	0.000148633	0	0	0.000148633	0	0.000148633	0	0	0	0	0	0	0	0	0	0	0	0	0
	134.2	0	0	0	0	0	0	0	0	0.000297265	0	0	0	0	0	0	0	0	0	0	0	0	0	0	0	0
	134.3	0	0	0	0	0	0	0	0.000148633	0	0	0	0	0	0	0	0	0	0	0	0	0	0	0	0	0
	134.4	0	0	0	0	0	0	0	0	0.000148633	0	0	0	0	0	0	0	0.000148633	0	0	0.000148633	0	0	0	0	0
	134.5	0	0	0	0	0	0	0	0.00104	0.000148633	0.000148633	0	0	0	0	0	0	0	0	0	0	0.000148633	0	0	0	0
	134.6	0.000148633	0	0	0	0	0	0	0.000148633	0	0.000148633	0.000297265	0	0	0	0	0	0	0	0.000297265	0.000148633	0	0	0	0	0
	134.7	0	0	0	0	0	0	0.000297265	0.000148633	0.000297265	0.000297265	0	0	0	0	0	0	0.000148633	0	0	0	0	0	0	0	0
	134.8	0	0	0	0	0	0	0	0.000148633	0.00059453	0.000148633	0	0	0	0	0	0	0	0	0.000297265	0	0.000297265	0	0	0	0
	134.9	0.000148633	0	0	0	0	0	0.000148633	0.000297265	0.000148633	0.000297265	0	0	0	0	0	0	0	0	0	0	0	0	0	0	0
	135	0	0	0	0	0	0	0.000148633	0.000297265	0.000297265	0.000148633	0	0	0	0	0	0	0	0	0	0	0	0	0	0	0
	135.1	0	0	0	0	0	0	0.000445898	0.000297265	0	0.000148633	0	0	0	0	0	0	0	0	0	0	0	0.000148633	0	0	0
	135.2	0	0	0	0	0	0	0	0.000297265	0.000148633	0	0	0	0	0	0	0	0	0	0	0	0	0	0	0	0
	135.3	0	0	0	0	0	0	0	0	0	0	0	0	0	0	0	0	0	0	0	0	0	0	0	0	0
	135.4	0	0	0	0	0	0	0	0	0	0	0	0	0	0	0	0	0	0	0	0	0	0	0	0	0
	135.5	0	0	0	0	0	0	0	0.000445898	0	0	0	0	0	0	0	0	0	0	0	0	0	0	0	0	0
	135.6	0	0	0	0	0	0	0	0	0.000148633	0	0	0	0	0	0	0	0	0	0	0	0	0	0	0	0
	135.7	0	0	0	0	0	0	0	0.000148633	0	0.000148633	0	0	0	0	0	0	0	0	0	0	0	0	0	0	0
	135.8	0	0	0	0	0	0	0	0	0	0	0	0	0	0	0	0	0	0	0	0	0	0	0	0	0
	135.9	0	0	0	0	0	0	0	0.000148633	0	0	0	0	0	0	0	0	0	0	0	0	0	0	0	0	0
	136	0	0	0	0	0	0	0	0	0.000148633	0.000297265	0	0	0	0	0	0	0	0	0	0	0	0	0	0	0
	136.1	0	0	0	0	0	0	0	0	0	0	0	0	0	0	0	0	0	0	0	0	0	0	0	0	0
	136.2	0	0	0	0	0	0	0	0.000148633	0	0	0	0	0	0	0	0	0	0	0	0	0	0	0	0	0
	136.3	0	0	0	0	0	0	0	0	0	0	0	0	0	0	0	0	0	0	0	0	0	0	0	0	0
	136.4	0	0	0	0	0	0	0	0	0	0.000148633	0	0.000148633	0	0	0	0	0	0	0	0	0	0	0	0	0
	136.5	0	0	0	0	0	0	0	0	0	0	0	0	0	0	0	0	0	0	0	0	0	0	0	0	0
	136.6	0	0	0	0	0	0	0	0	0	0	0	0	0	0	0	0	0	0	0	0	0	0	0	0	0
	136.7	0	0	0	0	0	0	0	0	0	0	0	0	0	0	0	0	0	0	0	0	0	0	0	0	0
	136.8	0	0	0	0	0	0.000148633	0	0	0	0	0	0	0	0	0	0	0	0	0	0	0	0	0	0	0
	136.9	0	0	0	0	0	0	0	0	0	0	0	0	0	0	0	0	0	0	0	0	0	0	0	0	0
	137	0	0	0	0	0	0	0	0	0	0	0	0	0	0	0	0	0	0	0	0	0	0	0	0	0
	137.1	0	0	0	0	0.000148633	0	0	0	0	0	0	0	0	0	0	0	0	0.000148633	0	0	0	0	0	0	0
	137.2	0	0.000148633	0	0	0	0	0	0	0	0	0	0	0	0	0	0	0	0	0	0	0	0	0	0	0
	137.3	0	0	0	0	0	0	0	0	0	0	0	0	0	0	0	0	0	0	0	0	0	0	0.000148633	0	0
	137.4	0	0	0	0	0	0	0	0	0	0	0	0	0	0	0	0	0	0	0	0	0	0	0	0	0
	137.5	0	0	0	0	0	0	0	0	0	0	0	0	0	0.000148633	0	0	0	0	0	0	0	0	0	0	0
	137.6	0	0	0	0	0	0	0	0	0.000148633	0	0	0	0	0	0	0	0	0	0	0	0	0	0	0	0
	137.7	0	0	0	0	0	0	0	0	0.000148633	0.000148633	0	0	0	0	0	0	0	0	0	0	0	0	0	0	0
	137.8	0	0	0	0	0	0	0	0	0	0	0	0	0	0	0	0	0	0	0	0	0	0	0	0	0
	137.9	0	0	0	0	0	0	0	0	0	0	0	0	0	0	0	0	0	0	0	0	0	0	0	0	0
	138	0	0	0	0	0	0	0	0	0	0	0	0	0	0	0	0	0	0	0	0	0	0	0	0	0
	138.1	0	0	0	0	0	0	0	0	0	0	0	0	0	0	0	0	0	0	0	0	0	0	0	0	0
	138.2	0	0	0	0	0	0	0	0	0	0	0	0	0	0	0	0	0	0	0	0	0	0	0	0	0
	138.3	0	0	0	0	0	0	0	0	0	0	0	0	0	0	0.000148633	0.000148633	0	0	0	0	0	0.000148633	0	0	0
	138.4	0	0	0	0	0	0	0	0	0	0	0	0	0	0	0	0	0.000148633	0	0	0	0	0	0	0	0
	138.5	0	0	0.000148633	0	0	0	0	0.000297265	0	0	0.000148633	0	0	0	0	0	0	0	0	0	0	0	0	0	0
	138.6	0	0	0	0	0	0	0	0	0	0	0	0	0	0	0.000148633	0	0	0	0	0	0	0	0	0	0
	138.7	0	0	0	0	0	0	0	0	0	0	0	0	0	0	0.000148633	0	0	0	0	0	0	0	0	0	0
	138.8	0	0	0	0	0	0	0	0	0	0	0	0	0	0	0	0.000148633	0	0	0	0	0	0	0	0	0
	138.9	0	0	0	0	0	0	0	0	0.000148633	0	0	0	0	0	0	0	0	0	0	0	0	0	0	0	0
	139	0	0	0	0	0	0	0.000148633	0	0	0	0	0	0	0	0	0	0	0	0	0	0	0	0	0	0
	139.1	0	0	0	0	0	0	0	0	0	0	0	0	0	0	0	0	0	0	0	0	0	0	0	0	0
	139.2	0	0	0	0	0.000148633	0	0	0	0	0	0	0	0	0	0	0.000148633	0	0	0	0	0	0	0	0	0
	139.3	0	0	0	0	0	0	0	0	0	0	0	0	0	0	0	0	0	0	0	0	0	0	0	0	0
	139.4	0	0	0	0	0	0	0	0	0	0	0	0	0	0	0	0	0	0	0	0	0	0	0	0	0
	139.5	0	0	0	0	0	0	0	0	0	0	0	0	0	0	0	0.000148633	0	0.000148633	0	0	0	0	0	0	0
	139.6	0	0	0	0	0	0	0	0	0	0	0	0	0	0	0	0	0	0	0	0	0	0	0	0	0
	139.7	0	0	0	0	0	0	0	0	0	0	0	0	0	0	0	0.000148633	0	0	0	0	0	0	0	0	0
	139.8	0	0	0	0	0	0	0	0	0	0	0	0	0	0	0	0	0	0.000297265	0	0	0.000148633	0	0	0	0
	139.9	0	0	0	0	0	0	0	0	0	0	0	0	0	0	0	0	0.000148633	0	0	0	0	0	0	0	0
	140	0	0	0	0	0	0	0	0	0	0	0	0	0	0	0	0	0	0.000148633	0	0.000148633	0	0	0	0	0
	140.1	0	0	0	0	0	0.000148633	0	0	0	0	0	0	0	0	0	0	0	0	0	0	0	0	0	0	0
	140.2	0	0	0	0	0	0	0	0	0	0	0	0	0	0	0	0	0	0	0	0	0	0	0	0	0
	140.3	0	0	0	0	0	0	0	0	0	0	0	0	0	0	0	0	0	0	0	0	0	0	0	0	0
	140.4	0	0	0	0	0	0	0	0	0	0	0	0	0	0	0	0	0	0	0	0	0	0	0	0	0
	140.5	0	0	0	0	0	0	0	0	0	0	0	0	0	0	0.000148633	0	0	0	0	0	0	0	0	0	0
	140.6	0	0	0	0	0	0	0	0	0	0	0	0	0	0	0	0	0	0	0	0.000148633	0	0	0	0	0
	140.7	0	0	0	0	0	0	0	0	0	0	0	0	0	0	0	0	0	0	0	0	0	0	0	0	0
	140.8	0	0	0	0	0	0	0	0	0	0	0	0	0	0	0	0	0	0	0	0	0	0	0	0	0
	140.9	0	0	0.000148633	0	0	0	0	0	0	0	0	0	0	0	0	0	0	0	0	0	0	0	0	0	0
	141	0	0	0	0	0	0	0	0	0	0	0	0	0	0	0	0	0	0	0	0	0	0	0	0	0
	141.1	0	0	0	0	0	0	0	0	0	0	0	0	0	0	0	0	0	0	0	0	0	0	0	0	0
	141.2	0	0	0	0	0	0	0	0.000148633	0	0	0	0	0.000148633	0	0	0	0	0	0	0	0	0	0	0	0
	141.3	0	0	0	0	0	0	0	0.000148633	0.000148633	0	0.000148633	0	0	0	0	0	0	0	0	0	0	0	0	0	0
	141.4	0	0	0	0	0	0	0	0	0	0	0	0	0	0	0	0	0	0	0	0	0	0	0	0.000148633	0
	141.5	0	0	0	0	0	0	0	0	0	0	0	0	0	0	0	0	0	0	0	0	0	0	0	0	0
	141.6	0.000148633	0	0	0	0	0	0	0	0	0	0	0	0	0	0	0	0	0	0	0	0	0	0	0	0
	141.7	0	0	0	0	0	0	0	0	0	0	0	0	0	0	0	0	0	0	0	0	0	0	0	0	0
	141.8	0	0	0	0	0	0	0	0	0	0	0	0	0	0	0	0	0	0	0	0	0	0	0	0	0
	141.9	0	0	0	0	0	0	0	0	0	0	0	0	0	0	0	0	0	0	0	0	0	0	0	0	0
	142	0	0	0	0	0	0	0	0	0	0	0	0	0	0	0	0	0	0	0	0	0	0	0	0	0
	142.1	0	0	0	0	0	0	0	0	0	0	0	0	0	0	0	0	0	0	0	0	0	0	0	0	0
	142.2	0	0	0	0	0	0	0	0	0	0	0	0	0	0	0	0	0	0	0	0	0	0	0	0	0
	142.3	0	0	0	0	0	0	0	0	0	0	0	0	0	0	0	0	0	0	0	0	0	0	0	0	0
	142.4	0	0	0	0	0	0	0	0	0	0	0	0	0	0	0	0	0	0	0	0	0	0	0	0	0
	142.5	0	0	0	0	0	0	0	0	0	0	0	0	0	0	0	0	0	0	0	0	0	0	0	0	0
	142.6	0	0	0	0	0	0	0	0	0	0	0	0	0	0	0.000148633	0	0	0	0	0	0	0	0	0	0
	142.7	0	0	0	0	0	0	0	0	0	0	0	0	0	0	0	0	0	0	0	0	0	0	0	0	0
	142.8	0	0	0	0	0	0	0	0	0	0	0	0	0	0	0	0	0	0	0	0	0	0	0	0	0
	142.9	0	0	0	0	0	0	0	0	0	0	0	0	0	0	0	0	0	0	0	0	0	0	0	0	0
	143	0	0	0	0	0	0	0	0	0	0	0	0	0	0	0	0	0	0	0	0	0	0.000148633	0	0	0
	143.1	0	0	0	0	0	0	0	0	0	0	0	0	0	0	0	0	0	0	0	0	0	0	0	0	0
	143.2	0	0	0	0	0	0	0	0	0	0	0	0	0	0	0	0	0	0	0	0	0	0	0	0	0
	143.3	0	0	0	0	0	0	0	0	0	0	0	0	0	0	0	0	0	0	0	0	0	0	0	0	0
	143.4	0	0	0	0	0	0	0	0	0	0	0	0	0	0	0	0	0	0	0	0	0	0	0	0	0
	143.5	0	0	0	0	0	0	0	0	0	0	0	0	0	0	0	0	0	0	0	0	0	0	0	0	0
	143.6	0.000148633	0.000148633	0	0	0	0	0	0	0	0	0	0	0	0	0	0	0	0	0	0	0	0	0	0	0
	143.7	0	0	0	0	0	0	0	0	0	0	0	0	0	0	0	0	0	0	0	0	0	0	0.000148633	0	0
	143.8	0	0	0	0	0	0	0	0	0	0	0	0	0	0	0	0	0	0	0	0	0	0	0	0	0
	143.9	0	0	0	0	0	0	0	0	0	0	0	0	0	0	0	0	0	0	0	0	0	0	0	0	0
	144	0	0	0	0	0	0	0	0	0	0	0	0	0	0	0	0	0	0	0	0	0	0	0	0	0
	144.1	0	0	0	0	0	0	0	0	0	0	0	0	0	0	0	0	0	0	0	0	0	0	0	0	0
	144.2	0	0	0	0	0	0	0	0	0	0	0	0	0	0	0	0	0	0	0	0	0	0	0	0	0
	144.3	0	0	0	0	0	0	0	0	0	0	0	0	0	0	0	0	0	0	0	0	0	0	0	0	0
	144.4	0	0	0	0	0	0	0	0	0	0	0	0	0	0	0	0	0	0	0	0	0	0	0	0	0.000148633
	144.5	0.000148633	0	0	0	0	0	0	0	0	0	0	0	0	0	0	0	0	0	0	0	0	0	0	0	0
	144.6	0.000148633	0	0	0	0	0	0	0	0	0	0	0	0	0	0	0	0	0	0	0	0	0	0	0	0
	144.7	0	0	0	0	0	0	0	0	0	0	0	0	0	0	0	0	0	0	0	0	0	0	0	0	0
	144.8	0	0	0	0	0	0	0	0	0	0	0	0	0	0	0	0	0	0	0	0	0	0	0	0	0
	144.9	0	0	0	0	0	0	0	0	0	0	0	0	0	0	0	0	0	0	0	0	0	0	0	0	0
	145	0	0	0	0	0	0	0	0	0	0	0	0	0	0	0.000148633	0	0.000148633	0	0	0	0	0	0	0	0
	145.1	0	0	0	0	0	0	0	0	0	0	0	0	0	0	0	0	0	0	0	0	0	0	0	0	0
	145.2	0	0	0	0	0	0	0	0	0	0	0	0	0	0	0	0	0	0	0	0	0	0	0	0	0
	145.3	0	0	0	0	0	0	0	0	0	0	0	0	0	0	0	0.000148633	0	0	0	0	0	0	0	0	0
	145.4	0	0	0	0	0	0	0	0	0	0	0	0	0	0	0	0	0	0	0	0	0	0	0	0	0
	145.5	0	0	0	0	0	0	0	0	0	0	0	0	0	0	0	0	0	0	0	0	0	0	0	0	0
	145.6	0	0	0	0	0	0	0	0	0	0	0	0	0	0	0	0	0	0	0	0	0	0	0	0	0
	145.7	0	0	0	0	0	0	0	0	0	0	0	0	0	0	0	0	0	0	0	0	0	0	0	0	0
	145.8	0	0	0	0	0	0	0	0	0.000148633	0	0	0	0	0	0	0	0	0	0	0	0	0	0	0	0
	145.9	0	0	0	0	0	0	0	0	0	0	0	0	0	0	0	0	0	0	0	0	0	0	0	0	0
	146	0	0	0	0	0	0	0	0	0	0	0	0	0	0	0	0	0	0.000148633	0	0	0	0	0	0	0
	146.1	0	0	0	0	0	0	0	0	0	0	0	0	0	0	0	0	0	0	0	0	0	0	0	0	0
	146.2	0	0	0	0	0.000148633	0.000297265	0	0	0	0	0.000445898	0.000148633	0	0.000148633	0	0	0	0.000148633	0.000148633	0.000445898	0	0	0	0.000297265	0.000148633
	146.3	0	0	0	0	0.000148633	0.000148633	0	0	0.000148633	0.000148633	0	0	0.000148633	0	0	0	0.000148633	0.000148633	0.000148633	0.000297265	0.000148633	0.000445898	0	0	0.000148633
	146.4	0	0	0	0	0	0.000148633	0.000148633	0.000148633	0.000297265	0	0.000297265	0	0.000297265	0	0.000445898	0.000148633	0.00059453	0.000445898	0.000445898	0	0	0.000148633	0.000297265	0.000445898	0
	146.5	0	0	0	0	0	0.000148633	0	0	0.000148633	0	0.000297265	0.000445898	0.000148633	0.000148633	0	0	0	0	0.000445898	0	0	0	0	0	0
	146.6	0	0	0	0	0	0.000148633	0	0.000148633	0.000148633	0	0.000297265	0	0	0	0	0.000297265	0	0.000445898	0.000148633	0.000148633	0	0.000148633	0	0	0.000445898
	146.7	0	0	0	0	0.000297265	0	0.000148633	0	0.000148633	0.000148633	0	0.000297265	0	0	0.000148633	0.000148633	0.000297265	0	0	0	0.000445898	0.00059453	0.000297265	0.00059453	0
	146.8	0	0	0	0	0.000297265	0	0	0.000297265	0	0.000148633	0.000148633	0	0	0	0.000148633	0.000148633	0	0.000148633	0.000297265	0	0	0.000148633	0.00059453	0.000297265	0.000743163
	146.9	0	0	0	0	0.000148633	0	0.000891795	0	0.000445898	0.000445898	0	0.000148633	0.000148633	0.000297265	0.000297265	0.000148633	0	0.000148633	0	0	0.000148633	0	0	0.000148633	0.000148633
	147	0	0	0	0	0	0.000297265	0	0	0	0	0	0.000148633	0	0.000297265	0	0.000148633	0.000297265	0.000148633	0.000148633	0	0.000297265	0	0.000148633	0	0.000148633
	147.1	0	0	0	0	0	0	0	0	0	0	0	0	0	0.000148633	0.000148633	0	0	0	0	0	0.000297265	0	0	0	0.000297265
	147.2	0	0	0	0	0	0	0	0	0	0.000148633	0.000148633	0.000148633	0	0	0.000148633	0	0	0	0	0	0	0	0	0	0.000148633
	147.3	0	0	0	0	0	0.000148633	0	0	0	0	0	0	0	0	0	0	0.000148633	0	0	0	0	0	0	0	0
	147.4	0	0	0	0	0	0	0	0	0	0	0	0	0	0	0	0	0	0	0	0	0	0	0	0	0
	147.5	0	0	0	0	0	0	0.000148633	0	0	0	0	0	0	0	0	0	0	0	0	0	0	0	0	0	0
	147.6	0	0	0	0	0	0	0	0	0	0.000148633	0	0	0	0	0	0	0	0	0	0	0	0	0	0	0
	147.7	0	0	0	0	0	0	0	0	0	0	0	0	0	0.000148633	0	0	0	0	0	0	0	0	0	0	0
	147.8	0	0	0	0	0	0	0	0	0	0	0	0	0	0	0	0	0	0	0	0	0	0	0	0	0
	147.9	0	0	0	0	0	0	0	0	0	0	0	0	0	0	0	0	0	0	0	0	0	0	0	0	0
	148	0	0	0	0	0	0	0	0	0	0	0	0	0	0	0	0	0	0	0	0	0	0	0	0	0
	148.1	0	0	0	0	0	0	0	0	0.000148633	0	0	0	0	0	0	0	0	0	0	0	0	0	0	0	0
	148.2	0	0	0	0	0	0	0	0	0	0	0	0	0	0	0.000148633	0	0	0	0	0	0	0	0	0	0
	148.3	0	0	0	0	0	0	0	0.000148633	0.000297265	0	0	0	0	0	0	0	0	0	0	0	0	0	0	0	0
	148.4	0	0	0	0	0	0	0	0.000297265	0	0	0	0	0.000148633	0	0	0	0	0	0	0	0	0	0	0.000148633	0
	148.5	0	0	0	0	0	0	0	0.000148633	0.000743163	0	0	0	0	0	0	0	0	0	0	0	0	0	0.000148633	0.000148633	0
	148.6	0	0	0	0	0	0	0.000148633	0.000297265	0.000297265	0	0	0	0	0	0	0	0	0	0	0	0	0	0	0	0
	148.7	0	0	0	0	0	0	0.000148633	0.000148633	0	0	0	0	0	0	0	0	0	0	0	0	0	0	0	0	0
	148.8	0	0	0	0	0	0	0.000148633	0.000445898	0.000148633	0	0	0	0	0.000148633	0	0	0	0	0	0	0	0	0	0	0
	148.9	0	0	0	0	0.000297265	0	0.000743163	0.000891795	0	0.000297265	0	0	0	0	0	0	0	0	0	0	0	0	0.000148633	0	0
	149	0	0	0	0	0	0	0.000148633	0.00059453	0.000148633	0	0	0	0	0	0	0	0	0	0	0	0	0	0	0	0
	149.1	0	0	0	0	0	0.000297265	0.000148633	0	0.000148633	0	0.000148633	0	0	0	0	0	0	0	0	0	0	0	0	0	0
	149.2	0	0	0	0	0	0	0	0.000148633	0	0	0	0	0	0	0	0	0	0	0	0	0	0	0	0	0
	149.3	0	0	0.000148633	0	0	0	0	0	0	0	0	0	0	0	0	0	0	0	0	0	0	0	0	0	0
	149.4	0	0	0	0	0	0	0	0	0	0	0	0	0	0	0	0	0	0	0	0	0	0	0	0	0
	149.5	0	0.000148633	0	0	0	0	0	0	0.000148633	0	0	0	0	0	0	0	0	0	0	0	0	0	0	0	0
	149.6	0	0	0	0	0	0	0	0.00059453	0	0	0.000148633	0	0	0	0	0	0	0	0	0	0	0	0	0	0
	149.7	0	0	0	0	0	0	0.000148633	0	0	0	0	0	0	0	0	0	0	0	0	0	0	0	0	0	0
	149.8	0	0	0	0	0	0	0	0	0	0	0	0	0	0	0	0	0	0	0	0	0	0	0	0	0
	149.9	0	0	0	0	0	0	0	0	0	0	0	0	0	0	0	0	0	0	0	0	0	0	0	0	0
	150	0	0	0	0	0	0	0	0.000148633	0	0	0	0.000148633	0	0	0	0	0	0	0	0	0	0	0	0.000148633	0
	150.1	0	0	0	0	0	0	0	0	0	0	0.000148633	0	0	0	0	0	0	0	0	0	0	0	0	0	0
	150.2	0	0	0	0	0	0	0	0.000148633	0	0	0	0	0	0	0	0	0	0.000148633	0	0	0	0	0	0	0
	150.3	0.000297265	0	0	0	0	0	0	0	0	0	0	0	0	0	0	0	0	0	0	0	0	0	0	0	0
	150.4	0	0	0	0	0	0	0	0	0	0	0	0	0	0	0	0	0	0	0	0	0	0	0	0	0
	150.5	0.000148633	0	0	0	0	0	0	0	0	0	0	0	0	0	0	0	0	0	0	0	0	0	0	0	0
	150.6	0.000148633	0	0	0	0	0	0	0	0	0	0	0	0	0	0	0	0	0	0	0	0	0.000148633	0	0	0
	150.7	0	0	0	0	0	0	0	0	0	0	0	0	0	0	0	0	0	0	0	0	0	0	0	0	0
	150.8	0	0	0	0	0	0	0	0	0	0	0	0	0	0	0	0.000148633	0	0	0	0	0	0	0	0	0
	150.9	0	0.000148633	0	0	0	0	0	0	0	0	0	0	0	0	0	0	0	0	0	0	0	0	0	0	0
	151	0	0	0	0	0	0	0.000148633	0	0.000148633	0	0	0	0	0	0	0	0	0	0	0	0	0	0	0	0
	151.1	0	0	0	0	0	0	0	0.000148633	0	0	0	0	0	0	0	0	0	0	0	0	0	0	0	0	0
	151.2	0	0	0	0	0	0	0	0	0	0	0	0	0	0	0	0	0	0	0	0	0	0	0	0	0
	151.3	0	0	0	0	0	0	0	0	0	0	0	0	0	0	0	0	0	0	0	0	0	0	0	0	0
	151.4	0	0	0	0	0	0	0	0	0	0	0	0.000148633	0	0	0	0	0	0	0	0	0	0	0	0	0
	151.5	0	0.000148633	0	0	0	0	0	0	0	0	0	0	0	0	0	0	0	0	0	0	0	0	0.000148633	0	0
	151.6	0	0	0	0	0	0	0	0.000148633	0	0.000148633	0	0	0	0	0.000148633	0	0	0	0	0	0	0	0	0	0
	151.7	0	0	0	0	0	0	0	0	0	0	0	0	0	0	0	0	0	0	0	0	0	0	0	0	0
	151.8	0	0	0	0	0	0	0	0	0	0	0	0	0	0	0	0	0	0	0	0	0	0	0	0	0
	151.9	0	0	0	0	0	0	0	0.000297265	0	0	0	0	0	0	0	0	0	0	0	0	0	0	0	0	0
	152	0	0	0	0	0	0	0	0	0	0	0	0	0	0	0	0	0	0	0	0	0	0	0	0	0
	152.1	0	0	0	0	0	0	0	0	0	0	0	0	0	0	0	0	0	0	0	0	0	0	0	0	0
	152.2	0	0	0	0	0	0	0	0	0	0.000148633	0	0	0	0	0	0	0	0	0	0	0	0	0	0	0
	152.3	0	0	0	0	0	0	0	0.000148633	0	0	0	0	0	0	0	0	0	0	0	0	0	0	0	0	0
	152.4	0	0	0	0	0	0	0	0	0	0	0	0	0	0	0	0	0	0	0	0.000297265	0	0	0	0	0
	152.5	0	0	0	0	0	0	0.000148633	0.000297265	0	0.000297265	0	0	0	0	0	0	0	0	0	0	0	0	0	0	0
	152.6	0	0	0	0	0	0	0.000445898	0.000148633	0.000297265	0	0.000297265	0	0	0	0	0.000148633	0	0	0	0	0	0	0	0	0
	152.7	0	0	0	0	0	0.000148633	0	0.000297265	0.000297265	0	0	0	0	0	0	0	0	0	0	0	0	0	0	0	0
	152.8	0	0	0	0	0	0	0.000297265	0.000297265	0.000445898	0	0	0	0	0.000148633	0	0	0	0	0	0	0	0	0	0	0
	152.9	0	0.000148633	0	0	0.000148633	0	0.000445898	0.000148633	0	0	0.000148633	0	0	0	0	0	0	0	0	0	0	0	0	0	0
	153	0	0.000148633	0	0	0	0	0	0.000148633	0.000743163	0.000148633	0	0	0	0	0	0	0.000148633	0	0	0	0	0	0	0	0
	153.1	0	0	0	0	0	0	0	0.000148633	0	0	0	0	0	0	0	0	0	0	0	0	0	0	0.000148633	0	0
	153.2	0	0	0	0	0	0	0	0.000148633	0.000148633	0.000148633	0	0	0	0	0	0	0	0	0	0	0	0	0	0	0
	153.3	0	0	0	0	0	0	0.000148633	0	0	0	0	0	0	0	0	0	0	0	0	0	0	0	0	0	0
	153.4	0	0	0.000148633	0	0	0	0	0	0	0	0	0	0	0	0	0	0	0	0	0	0	0	0	0	0
	153.5	0	0	0	0	0	0	0	0.000148633	0.000148633	0	0	0	0	0	0	0	0	0	0	0	0	0	0	0	0
	153.6	0	0	0	0	0	0	0.000148633	0	0	0	0	0	0	0	0	0	0	0	0	0	0	0	0	0	0
	153.7	0	0	0	0	0	0	0.000297265	0	0	0	0	0	0	0	0	0	0	0	0	0	0	0	0	0	0
	153.8	0	0	0	0	0	0	0	0	0	0	0	0	0	0	0	0	0	0	0	0	0	0	0	0	0
	153.9	0	0	0	0	0	0	0	0.000148633	0	0	0.000148633	0	0	0	0	0	0	0	0	0	0	0	0	0	0
	154	0	0	0	0	0	0	0.000297265	0	0	0	0	0	0	0	0	0	0	0	0.000148633	0	0	0	0	0	0
	154.1	0	0	0	0	0	0	0.000148633	0.000297265	0.000148633	0	0	0	0	0	0	0	0	0	0	0	0	0	0	0	0
	154.2	0	0	0	0	0	0	0	0	0	0	0	0	0	0	0	0	0	0	0	0	0	0	0	0	0
	154.3	0	0	0	0	0	0	0	0	0	0	0	0	0	0	0	0	0	0	0	0	0	0	0	0	0
	154.4	0	0	0	0	0	0	0	0	0	0	0	0	0	0	0	0	0	0	0	0	0	0	0	0	0
	154.5	0	0	0.000148633	0	0	0	0	0	0	0	0	0	0	0	0	0	0	0	0	0	0	0	0	0	0
	154.6	0	0	0	0	0	0	0	0	0	0	0	0	0	0	0	0	0	0	0	0	0	0	0	0	0
	154.7	0	0	0	0	0	0	0	0	0	0	0	0	0	0	0	0	0	0	0	0	0	0	0	0	0
	154.8	0	0	0	0	0	0	0	0.000148633	0.000148633	0	0	0	0	0	0	0	0	0	0	0	0	0	0	0	0
	154.9	0	0	0	0	0	0	0	0	0	0	0	0	0.000148633	0	0	0	0	0	0	0	0	0	0	0	0.000148633
	155	0	0	0	0	0	0	0	0	0	0.000148633	0	0	0	0	0	0	0	0	0	0	0	0	0.000148633	0	0
	155.1	0	0	0	0	0	0	0	0	0	0	0	0	0	0	0	0	0	0	0	0	0	0	0	0	0
	155.2	0	0	0	0	0	0	0	0.000148633	0.000148633	0	0	0	0	0	0	0	0	0	0	0	0	0	0	0	0
	155.3	0	0	0	0	0	0	0	0	0	0	0	0	0	0	0	0	0	0	0	0	0	0	0	0	0
	155.4	0	0	0	0.000148633	0	0	0	0	0	0	0	0	0	0	0	0	0	0	0	0	0	0	0	0	0
	155.5	0	0	0	0	0	0	0	0	0	0	0	0	0	0	0	0	0	0	0	0	0	0	0	0	0
	155.6	0	0	0.000148633	0	0	0	0	0	0	0	0	0	0	0	0	0	0	0	0	0	0	0	0	0	0
	155.7	0	0	0	0	0	0	0	0	0	0	0	0	0	0	0	0	0	0	0	0	0	0	0	0	0
	155.8	0	0	0	0	0	0	0	0	0	0	0	0	0	0	0	0	0	0	0	0	0	0	0	0.000148633	0
	155.9	0	0	0	0.000148633	0	0	0.000148633	0	0	0	0	0	0	0	0	0	0	0	0	0	0	0	0	0	0
	156	0	0	0	0.000148633	0	0	0	0	0	0	0	0	0	0	0	0	0	0	0	0	0	0	0	0	0.000148633
	156.1	0	0.000148633	0	0	0	0	0	0	0	0	0	0	0	0	0	0	0	0	0	0	0	0	0	0	0
	156.2	0	0	0	0.000148633	0	0	0	0	0	0	0	0	0	0	0	0	0	0	0	0	0	0	0	0	0
	156.3	0	0	0	0	0	0	0	0	0	0	0	0	0	0	0	0	0	0	0	0	0	0	0	0	0
	156.4	0	0	0	0	0	0	0	0	0	0	0	0	0	0	0	0	0	0	0	0	0	0	0	0	0
	156.5	0	0	0	0	0	0	0	0	0	0	0	0.000148633	0	0	0	0	0	0	0	0	0	0	0	0	0
	156.6	0	0	0	0	0	0	0	0	0	0	0	0	0	0	0	0	0	0	0	0	0	0	0	0	0
	156.7	0	0.000148633	0.000148633	0	0	0	0	0	0	0	0	0	0	0	0	0	0	0	0	0	0	0	0	0	0
	156.8	0	0	0	0	0	0	0	0	0	0	0	0	0	0	0	0	0	0	0	0	0	0	0	0	0
	156.9	0	0	0	0	0	0	0	0	0	0	0	0	0	0	0	0	0	0	0	0	0	0	0	0	0
	157	0	0	0	0	0	0	0	0	0	0	0	0	0	0	0	0	0	0	0	0	0	0	0	0	0
	157.1	0	0	0	0	0	0	0	0	0	0	0	0	0	0	0	0	0	0	0	0	0	0	0	0	0
	157.2	0	0	0	0	0	0	0	0.000148633	0	0	0	0	0	0	0	0	0	0	0	0	0	0	0	0	0
	157.3	0	0	0.000148633	0	0	0	0	0	0	0	0	0	0	0	0	0	0	0	0	0	0	0	0	0	0
	157.4	0	0	0	0	0	0	0	0	0	0	0	0	0	0	0	0	0	0	0	0	0	0	0	0	0
	157.5	0	0	0	0	0	0	0	0	0	0	0	0	0	0	0	0	0	0	0	0	0	0	0.000148633	0	0
	157.6	0	0	0	0	0	0	0	0	0	0	0	0	0	0	0	0	0	0.000148633	0	0	0	0	0	0	0
	157.7	0	0	0	0	0	0	0	0	0	0	0	0	0	0	0	0	0	0	0	0	0	0	0	0	0
	157.8	0	0	0	0	0	0	0	0	0	0	0	0	0	0	0	0	0	0	0	0	0	0	0	0	0
	157.9	0	0	0	0	0	0	0	0	0	0	0	0	0	0	0	0	0	0	0	0	0	0	0	0	0
	158	0	0	0	0	0	0	0	0	0	0	0	0	0	0	0	0	0	0	0	0	0	0	0	0	0
	158.1	0	0	0	0	0	0	0	0	0	0	0	0	0	0	0	0	0	0	0	0	0	0	0	0	0
	158.2	0	0	0	0	0	0	0	0	0	0	0	0	0	0	0	0	0	0	0	0	0	0	0	0	0
	158.3	0	0	0	0	0	0	0	0	0	0	0.000148633	0	0	0	0	0	0	0	0	0	0	0	0	0	0
	158.4	0	0	0	0	0	0	0	0	0	0	0	0	0	0	0	0	0	0	0	0	0	0	0	0	0
	158.5	0	0	0	0	0	0	0	0	0	0	0	0	0	0	0	0	0	0	0	0	0	0	0	0	0
	158.6	0	0	0	0	0	0	0.000148633	0	0	0	0	0	0	0	0	0	0	0	0	0	0	0	0.000148633	0	0
	158.7	0	0	0	0	0	0	0	0	0	0	0	0	0	0	0	0	0	0	0	0	0	0	0	0	0
	158.8	0	0	0	0	0	0	0	0	0	0	0	0	0	0	0	0	0	0	0	0	0	0	0	0	0
	158.9	0	0	0	0	0	0	0	0	0	0	0	0	0	0	0	0	0	0	0	0	0	0	0	0	0
	159	0	0	0	0	0	0	0	0	0	0	0	0	0	0	0	0	0	0	0	0	0	0	0	0	0
	159.1	0	0	0	0	0	0	0	0	0	0	0	0	0	0	0	0	0	0	0	0	0	0	0	0	0
	159.2	0	0	0	0	0	0	0	0	0	0	0	0	0	0	0	0	0	0	0	0	0	0	0	0	0
	159.3	0	0	0	0	0	0	0	0	0	0	0	0	0	0	0	0	0	0	0	0	0	0	0	0	0
	159.4	0	0	0	0	0	0	0	0	0	0	0	0	0	0	0	0	0	0	0	0	0	0	0	0	0
	159.5	0	0	0	0	0	0	0	0	0	0	0	0	0	0	0	0	0	0	0	0	0	0	0	0	0
	159.6	0	0	0	0	0	0	0	0.000148633	0	0	0	0	0	0	0	0	0.000148633	0	0	0	0	0	0	0	0
	159.7	0	0	0	0	0	0	0	0	0	0	0	0	0	0	0	0	0	0	0	0	0	0	0	0	0
	159.8	0.000148633	0	0	0	0	0	0	0	0	0	0	0	0	0	0	0	0	0	0	0	0	0	0	0	0
	159.9	0	0	0	0	0	0	0	0	0	0.000148633	0	0	0	0	0	0	0	0	0	0	0	0	0	0	0
	160	0	0	0	0	0	0	0	0	0	0	0	0	0	0	0	0	0	0	0	0	0	0	0	0	0
	160.1	0	0	0	0	0	0	0	0	0	0	0	0	0	0	0	0	0	0	0	0	0	0	0	0	0
	160.2	0	0	0	0	0	0	0	0	0	0	0	0	0	0	0	0	0	0	0	0	0	0	0	0	0
	160.3	0	0	0	0	0	0	0	0	0	0	0	0	0	0	0	0	0	0	0	0	0	0	0	0	0
	160.4	0	0	0	0	0	0	0	0	0	0	0	0	0	0	0	0	0	0	0	0	0	0	0	0	0
	160.5	0	0	0	0	0	0	0	0	0	0	0	0	0	0	0	0	0	0	0	0	0	0	0	0	0
	160.6	0	0	0	0	0	0	0	0	0	0	0	0	0	0	0	0	0	0	0	0	0	0	0	0	0
	160.7	0	0	0	0	0	0	0.000148633	0	0	0	0	0	0	0	0	0	0	0	0	0	0	0	0	0	0
	160.8	0	0	0	0	0	0	0	0.000148633	0	0	0	0	0	0	0	0	0	0	0	0	0	0	0	0	0
	160.9	0	0	0	0	0	0	0	0	0	0	0	0	0	0	0	0	0	0	0	0	0	0	0	0	0
	161	0	0	0	0	0	0	0	0	0	0	0	0	0	0	0	0	0	0	0	0	0	0.000148633	0	0	0
	161.1	0	0	0	0	0	0	0	0	0	0	0	0	0	0	0	0	0	0	0	0.000148633	0	0	0	0	0
	161.2	0	0	0	0	0	0	0	0	0	0	0	0	0	0	0	0	0	0	0	0	0.000148633	0	0	0	0
	161.3	0	0	0	0	0	0	0	0	0	0	0	0	0	0	0	0	0	0	0	0	0	0	0	0	0
	161.4	0	0	0	0	0	0	0	0	0	0	0	0	0	0	0	0	0	0	0	0	0	0	0	0	0
	161.5	0	0	0	0	0	0	0	0	0	0	0	0	0	0	0	0	0	0	0	0	0	0	0	0	0
	161.6	0	0	0	0	0	0	0	0.000148633	0	0	0	0	0	0	0	0	0	0	0	0	0	0	0	0	0
	161.7	0.000148633	0.000148633	0	0	0	0	0	0	0.000148633	0	0	0	0	0	0	0	0	0	0	0	0	0	0	0	0
	161.8	0.000148633	0	0	0	0	0	0	0	0	0.000148633	0	0	0	0	0	0	0	0	0	0	0	0	0	0	0
	161.9	0	0	0	0	0	0	0	0	0	0	0	0	0	0	0	0	0	0	0	0	0	0	0	0	0
	162	0	0	0	0	0	0	0	0	0	0	0	0	0	0	0	0	0	0	0	0	0	0	0	0	0
	162.1	0	0	0	0	0	0	0	0.000148633	0	0	0	0	0	0	0	0	0	0	0	0	0	0	0	0	0
	162.2	0	0	0	0	0	0	0	0	0	0	0	0	0	0	0	0	0	0	0	0	0	0	0	0	0
	162.3	0	0	0	0	0	0	0	0	0	0	0	0	0	0	0	0	0	0	0	0	0	0	0	0	0
	162.4	0	0	0	0	0	0	0	0	0	0	0	0	0	0	0	0	0	0	0	0	0	0	0	0	0
	162.5	0	0	0	0	0	0	0	0	0	0	0	0	0	0	0	0	0	0	0	0	0	0	0	0	0
	162.6	0	0	0	0	0	0	0	0	0	0	0	0	0	0	0	0	0	0	0	0	0	0	0	0	0
	162.7	0	0	0	0	0	0	0	0	0	0	0	0	0	0	0	0	0	0	0	0	0	0	0	0	0
	162.8	0	0	0	0	0	0	0	0	0	0	0	0	0	0	0	0	0	0	0	0	0	0	0	0	0
	162.9	0	0	0	0	0	0	0	0	0	0	0	0	0	0	0	0	0	0	0	0	0	0	0	0	0
	163	0	0	0	0	0	0	0	0	0	0	0	0	0	0	0	0	0	0	0	0	0	0	0	0	0
	163.1	0.000148633	0	0.000148633	0	0	0	0	0	0	0	0	0	0	0	0	0	0	0	0	0	0	0	0	0	0
	163.2	0	0	0	0	0	0	0	0	0	0	0	0	0	0	0	0	0	0	0	0	0	0	0	0	0
	163.3	0	0	0	0	0	0	0	0	0	0	0	0	0	0	0	0	0	0	0	0	0	0	0	0	0
	163.4	0	0	0	0	0	0	0	0	0	0	0	0	0	0	0	0	0	0	0	0	0	0	0	0	0
	163.5	0	0	0	0	0	0	0	0	0	0	0	0	0	0	0	0	0	0	0	0	0	0	0	0	0
	163.6	0	0	0	0	0	0	0	0	0	0	0	0	0	0	0	0	0	0	0	0	0	0	0	0	0
	163.7	0	0	0	0	0	0.000297265	0.000148633	0	0	0	0	0	0.000148633	0	0	0	0	0	0	0	0	0	0	0	0
	163.8	0	0	0	0	0	0	0	0	0	0	0	0	0	0	0	0	0	0	0	0	0	0	0	0	0
	163.9	0	0	0	0	0	0	0	0	0.000148633	0	0	0	0	0	0	0	0	0	0	0	0	0	0	0	0
	164	0	0	0	0	0	0	0	0	0.000148633	0	0	0	0	0	0	0	0	0	0	0	0	0	0	0	0
	164.1	0	0	0	0	0	0	0	0	0.000148633	0	0	0	0	0	0	0	0	0	0	0	0	0	0	0	0
	164.2	0	0	0	0	0	0	0	0	0	0	0	0	0	0	0	0	0	0	0	0	0	0	0	0	0
	164.3	0.000148633	0.000148633	0	0	0	0	0.000148633	0	0.000148633	0	0	0	0	0	0	0	0	0	0	0	0	0	0	0	0
	164.4	0	0	0	0	0	0	0	0	0	0	0	0	0	0	0	0	0	0	0	0	0	0	0	0	0
	164.5	0	0	0	0	0	0	0	0	0	0	0	0	0	0	0	0	0	0	0	0	0	0	0	0	0
	164.6	0	0	0	0	0	0	0	0	0	0	0	0	0	0	0	0	0.000148633	0	0	0	0	0	0	0	0
	164.7	0	0	0	0	0	0	0.000148633	0	0	0	0	0	0	0	0	0	0	0	0	0	0	0	0	0	0
	164.8	0	0	0	0	0	0	0	0	0	0	0	0	0	0	0	0	0	0	0	0	0	0	0	0	0
	164.9	0	0	0	0	0	0	0	0	0	0	0	0	0	0	0	0	0	0	0	0	0	0	0	0	0
	165	0	0.000297265	0	0	0	0	0	0	0	0	0	0	0	0	0	0	0	0	0	0	0	0	0	0	0
	165.1	0	0	0	0	0	0	0	0	0	0	0	0	0	0	0	0	0	0	0	0	0	0	0	0	0
	165.2	0	0	0	0	0	0	0	0	0	0	0	0	0	0	0	0	0	0	0	0	0	0	0	0	0
	165.3	0	0	0	0	0	0	0	0	0	0	0	0	0	0	0	0	0	0	0	0	0	0	0	0	0
	165.4	0	0	0	0	0	0	0	0	0	0	0	0	0	0	0	0	0	0	0	0	0	0	0	0	0
	165.5	0	0	0	0	0	0	0	0	0	0	0	0	0	0	0	0	0	0	0	0	0	0	0	0	0
	165.6	0	0	0	0	0	0	0	0	0	0	0	0	0	0	0	0	0	0	0	0	0	0	0	0	0
	165.7	0	0	0	0	0	0	0	0	0	0	0	0	0	0	0	0	0	0	0	0	0	0	0	0	0
	165.8	0	0	0	0	0	0	0	0	0	0	0	0	0	0	0	0	0	0	0	0	0	0	0	0	0
	165.9	0	0	0	0	0	0	0	0	0	0	0	0	0	0	0	0	0	0	0	0	0	0	0	0	0
	166	0	0	0	0	0	0	0	0	0	0	0	0	0	0	0	0	0	0	0	0	0	0	0	0	0
	166.1	0	0	0	0	0	0	0	0	0	0	0	0	0	0	0	0	0	0	0	0	0	0	0	0	0
	166.2	0	0	0	0	0	0	0	0	0	0	0	0.000148633	0	0	0	0	0	0	0.000148633	0	0	0	0	0	0
	166.3	0	0	0	0	0	0	0	0	0	0	0	0	0	0	0	0	0	0	0	0	0	0	0	0	0
	166.4	0	0	0	0	0	0	0	0	0	0	0	0	0	0	0	0	0	0	0	0	0	0	0	0	0
	166.5	0	0	0	0	0	0	0	0	0	0	0	0	0	0	0	0	0	0	0	0	0	0	0	0	0
	166.6	0	0	0	0	0	0	0	0	0	0	0	0	0	0	0	0	0	0	0	0	0	0	0	0	0
	166.7	0	0	0	0	0	0	0	0	0	0	0	0	0	0	0	0	0	0	0	0	0	0	0	0	0
	166.8	0	0	0	0	0	0	0	0	0	0	0	0	0	0	0	0	0	0	0.000148633	0	0	0	0	0	0
	166.9	0	0	0	0	0	0	0	0	0	0	0	0	0	0	0	0	0	0	0	0	0	0	0	0	0
	167	0	0	0	0	0	0	0	0	0	0	0	0	0	0	0	0	0	0	0	0	0	0	0	0	0
	167.1	0	0	0	0	0	0	0	0	0	0	0	0	0	0	0	0	0	0	0	0	0	0	0	0	0
	167.2	0	0	0	0	0	0	0	0	0	0	0	0	0	0	0	0	0	0	0	0	0	0	0	0	0
	167.3	0	0	0	0	0	0	0	0.000297265	0	0	0	0	0	0	0	0	0	0	0	0	0	0	0	0.000148633	0
	167.4	0	0	0	0	0	0	0	0	0	0	0.000148633	0	0	0	0	0	0	0	0	0	0	0	0	0	0
	167.5	0	0	0	0	0	0	0	0	0	0	0	0	0	0	0	0	0	0	0	0	0	0	0	0	0
	167.6	0	0	0	0	0	0	0	0	0	0	0	0	0	0	0	0	0.000148633	0	0	0	0	0	0.000148633	0	0
	167.7	0	0	0	0	0	0	0	0	0	0	0	0	0	0	0	0	0	0	0	0	0	0	0	0	0
	167.8	0	0	0	0	0	0	0	0	0	0	0	0	0	0	0	0	0	0	0	0	0	0	0	0	0
	167.9	0	0	0	0	0	0	0	0	0	0	0	0	0	0	0	0	0	0	0	0	0	0	0	0	0
	168	0	0	0	0	0	0	0	0	0	0	0	0	0	0	0	0	0	0	0	0	0	0	0	0	0
	168.1	0	0	0	0	0	0	0	0	0	0	0	0	0	0	0.000148633	0.000148633	0	0	0	0	0	0	0	0	0
	168.2	0	0	0	0	0	0	0	0	0	0	0.000148633	0	0	0	0	0	0	0	0	0	0	0	0	0	0
	168.3	0	0.000148633	0	0	0	0	0	0	0	0.000148633	0	0	0	0	0	0	0	0	0	0	0	0	0	0	0
	168.4	0	0	0	0	0	0	0	0	0	0	0	0	0	0	0	0	0	0	0	0	0	0	0	0	0
	168.5	0	0	0	0	0	0	0	0	0	0	0	0	0	0	0	0	0	0	0	0	0	0	0	0	0
	168.6	0	0	0	0	0	0	0	0	0	0	0	0	0	0	0	0	0	0	0	0	0	0	0	0	0
	168.7	0	0	0	0	0	0	0	0	0	0	0	0	0	0	0	0	0	0	0	0	0	0	0	0	0
	168.8	0	0	0	0	0	0	0	0	0	0	0	0	0	0.000148633	0	0	0	0	0	0	0	0	0	0	0
	168.9	0	0	0	0	0	0	0	0	0	0	0	0	0	0	0	0	0	0	0	0	0	0.000148633	0	0	0
	169	0	0	0	0	0.000148633	0	0	0	0	0	0	0	0	0	0	0	0	0	0	0	0	0	0	0	0
	169.1	0	0	0	0	0	0	0	0	0	0	0	0	0	0	0	0	0	0	0	0	0	0	0	0	0
	169.2	0	0	0	0	0	0	0	0	0	0	0	0	0	0	0	0	0	0	0	0	0	0	0	0	0
	169.3	0	0	0	0	0	0	0	0	0	0	0	0	0	0	0	0	0	0	0	0	0	0	0	0	0
	169.4	0	0	0	0	0	0	0	0	0	0	0	0	0.000148633	0	0	0	0	0	0	0	0	0	0	0	0
	169.5	0	0	0	0	0	0	0	0	0	0.000148633	0	0	0	0	0	0	0	0	0	0	0	0	0	0	0
	169.6	0	0	0	0	0	0	0.000148633	0	0	0	0	0	0	0	0	0	0	0	0	0	0	0	0.000148633	0	0
	169.7	0	0	0	0	0	0	0	0	0	0	0	0	0	0	0	0	0	0	0	0	0	0	0	0	0
	169.8	0	0	0	0	0	0	0	0	0	0	0	0	0	0	0	0	0	0	0	0	0	0	0	0	0
	169.9	0	0	0	0.000148633	0	0	0	0	0	0	0	0	0	0	0	0	0	0	0	0	0	0	0	0	0
	170	0.000148633	0	0	0	0	0	0	0	0	0	0	0	0	0	0	0	0	0	0	0	0	0	0	0	0
	170.1	0	0	0	0	0	0	0	0	0	0	0	0	0	0	0	0	0	0	0	0	0	0	0	0	0
	170.2	0	0	0	0	0	0	0	0	0	0	0	0	0	0	0	0	0	0	0	0	0	0	0	0	0
	170.3	0	0	0	0	0	0	0	0	0	0	0	0	0	0	0	0	0	0	0	0	0	0	0	0	0
	170.4	0	0	0	0	0	0	0	0	0	0	0	0	0	0	0	0	0	0	0	0	0	0	0	0	0
	170.5	0	0	0	0	0	0	0	0	0	0	0	0	0	0	0	0	0	0	0	0	0	0	0	0	0
	170.6	0	0	0	0	0	0	0	0	0	0	0	0	0	0	0	0	0	0	0	0	0	0	0	0	0
	170.7	0	0	0	0	0	0	0	0	0	0	0	0	0	0	0	0	0	0	0	0	0	0	0	0	0
	170.8	0	0	0	0	0	0	0	0	0	0	0	0	0	0	0.000148633	0	0	0	0	0	0	0	0	0	0
	170.9	0	0	0	0	0	0	0	0	0	0	0	0	0	0	0	0	0	0	0	0	0	0	0	0	0
	171	0	0	0	0	0	0	0	0	0	0	0	0	0	0	0	0	0	0	0	0	0	0	0	0	0
	171.1	0	0	0	0	0	0	0	0	0	0	0	0	0	0	0	0	0	0	0	0	0	0	0	0	0
	171.2	0	0	0	0	0	0	0	0	0	0	0	0	0	0	0	0	0	0	0	0	0	0	0	0	0
	171.3	0	0	0	0	0	0	0	0	0	0	0	0	0	0	0	0	0	0	0	0	0	0	0	0.000148633	0
	171.4	0	0	0	0	0	0	0	0	0	0	0	0	0	0	0	0	0	0	0	0	0	0	0	0	0
	171.5	0	0	0	0	0	0	0	0	0	0	0	0	0	0	0	0	0	0	0	0	0	0	0	0	0
	171.6	0	0	0	0	0	0	0	0	0	0	0	0	0	0	0	0	0	0	0	0.000148633	0	0	0	0	0
	171.7	0	0	0	0	0	0	0	0	0	0	0	0	0	0	0.000148633	0	0	0	0	0	0	0	0	0	0
	171.8	0	0	0	0	0	0	0	0	0	0	0	0	0	0	0	0	0	0	0	0	0	0	0	0	0
	171.9	0	0	0	0	0	0	0	0	0	0	0	0	0	0	0	0	0	0	0	0	0	0	0	0	0
	172	0	0	0	0	0	0	0	0	0	0	0	0	0	0	0	0	0	0	0	0	0	0	0	0	0
	172.1	0	0	0	0	0	0	0	0	0	0	0	0	0	0	0	0	0	0	0	0	0	0	0	0	0
	172.2	0	0	0	0	0	0	0	0	0	0	0	0	0	0	0	0	0	0	0	0	0	0	0	0	0
	172.3	0	0	0	0	0	0	0	0	0	0.000148633	0	0	0	0	0	0	0	0	0	0	0	0	0	0	0
	172.4	0	0	0	0	0	0	0	0	0	0	0	0	0	0	0	0	0	0	0	0	0	0	0	0	0
	172.5	0	0	0	0	0	0	0	0	0	0	0	0	0	0	0	0	0	0	0	0	0	0	0	0	0
	172.6	0	0	0	0	0	0	0	0	0	0	0	0	0	0	0	0	0	0	0	0	0	0	0	0	0
	172.7	0	0	0	0	0	0	0	0	0	0	0	0	0	0	0	0	0	0	0	0	0	0	0	0	0
	172.8	0	0	0	0	0	0	0	0	0.000148633	0	0	0	0	0	0	0	0	0	0	0	0	0	0	0	0
	172.9	0	0.000148633	0	0	0	0	0	0	0	0	0	0	0	0	0	0	0	0	0	0	0	0	0	0	0
	173	0	0.000148633	0	0	0	0	0	0	0	0	0	0	0	0	0	0	0	0	0	0	0	0	0	0	0
	173.1	0	0	0	0	0	0	0	0	0	0	0	0	0	0	0	0	0	0	0	0	0	0	0	0	0
	173.2	0	0	0	0	0	0	0	0	0	0	0	0	0	0	0	0	0	0	0	0	0	0	0	0	0
	173.3	0	0	0	0	0	0	0	0	0	0	0	0	0	0	0	0	0	0	0	0	0	0	0	0	0
	173.4	0	0	0	0	0	0	0	0	0	0	0	0	0	0	0	0	0	0	0	0	0	0	0	0	0
	173.5	0	0	0.000148633	0	0	0	0	0	0	0	0	0	0	0	0	0	0	0	0	0	0	0	0	0	0
	173.6	0	0	0.000148633	0	0	0	0	0	0	0	0	0	0	0	0	0	0	0	0	0	0	0	0	0	0
	173.7	0	0	0	0	0	0	0	0	0	0	0	0	0	0	0	0	0	0	0	0	0	0	0	0	0
	173.8	0	0	0	0	0	0	0	0	0	0	0	0	0	0	0	0	0	0	0	0.000148633	0	0	0	0	0
	173.9	0	0	0	0	0	0	0	0	0	0	0	0	0	0	0	0	0	0	0	0	0	0	0	0	0
	174	0	0	0	0	0	0	0	0	0	0	0	0	0	0	0	0	0	0	0	0	0	0	0	0	0
	174.1	0	0	0	0	0	0	0	0	0	0	0	0	0	0	0	0	0	0	0	0	0	0	0	0	0
	174.2	0	0	0	0	0	0	0	0	0	0	0	0	0	0	0	0	0	0	0	0	0	0	0	0	0
	174.3	0	0	0	0	0	0	0	0	0	0	0	0	0	0	0	0	0	0	0	0	0	0	0	0	0
	174.4	0	0	0	0	0	0	0	0	0	0	0	0	0	0	0	0	0	0	0	0	0	0	0	0	0
	174.5	0	0	0	0	0	0	0	0	0	0	0	0	0	0	0	0	0	0	0	0	0	0	0	0	0
	174.6	0	0	0.000148633	0	0	0	0	0	0	0	0	0	0	0	0	0	0	0	0.000148633	0	0	0	0	0	0
	174.7	0	0	0	0	0	0	0	0	0	0	0	0	0	0	0	0	0	0	0	0	0	0	0	0	0
	174.8	0	0	0	0	0	0	0	0	0	0	0	0	0	0	0	0	0	0	0	0	0	0	0	0	0
	174.9	0	0	0	0	0	0	0	0	0	0	0	0	0	0	0	0	0	0	0	0	0	0	0	0	0
	175	0	0	0	0	0	0	0	0	0	0	0	0	0	0	0	0	0	0	0	0	0	0	0	0	0
	175.1	0	0	0	0	0	0	0	0	0	0	0	0	0	0	0	0	0	0	0	0	0	0	0	0	0
	175.2	0	0	0	0	0	0	0	0	0	0	0	0	0	0	0	0	0	0	0	0	0	0	0	0	0
	175.3	0	0	0	0	0	0	0	0	0	0	0	0	0	0	0	0	0	0	0	0	0	0	0	0	0
	175.4	0	0	0	0	0	0	0	0	0	0	0	0	0	0	0	0	0	0	0	0	0	0	0	0	0
	175.5	0	0	0	0	0	0	0	0	0	0	0	0	0	0	0	0	0	0	0	0	0	0	0	0	0
	175.6	0	0	0	0	0	0	0	0	0	0	0	0	0	0	0	0	0	0	0	0	0	0	0	0	0
	175.7	0	0	0	0.000148633	0	0	0	0	0	0	0	0	0	0	0	0	0	0	0	0	0	0	0	0	0
	175.8	0	0	0	0	0	0	0	0	0	0	0	0	0	0	0	0	0	0	0	0	0	0	0	0	0
	175.9	0	0	0	0	0	0	0	0	0	0	0	0	0	0	0	0	0	0	0	0	0	0	0	0	0
	176	0	0	0	0	0	0	0	0	0	0	0	0	0	0	0	0	0	0	0	0	0	0	0	0	0
	176.1	0	0	0.000148633	0	0	0	0	0	0	0	0	0	0	0	0	0	0	0	0	0	0	0	0	0	0
	176.2	0	0	0	0	0	0	0	0	0	0	0	0	0	0	0	0	0	0	0	0	0	0	0	0	0
	176.3	0	0	0	0	0	0	0	0	0	0	0	0	0	0	0	0	0	0	0	0	0	0	0	0	0
	176.4	0	0	0	0	0	0	0	0	0	0	0	0	0	0	0	0	0	0	0	0	0	0	0	0	0
	176.5	0	0	0	0	0	0	0	0	0	0	0	0	0	0	0	0	0	0	0	0	0	0	0	0	0
	176.6	0	0	0	0	0	0	0	0	0	0	0	0	0	0	0	0	0	0	0	0	0	0	0	0	0
	176.7	0	0	0	0	0	0	0	0	0	0	0	0	0	0	0	0	0	0	0	0	0	0	0	0	0
	176.8	0	0	0	0	0	0	0	0	0	0	0	0	0	0	0	0	0	0	0	0	0	0	0	0	0
	176.9	0	0	0	0	0	0	0	0	0	0	0	0.000148633	0	0	0	0	0	0	0	0	0	0	0	0	0
	177	0	0	0	0	0	0	0	0	0	0	0	0	0	0	0	0.000148633	0	0	0	0	0	0	0	0	0
	177.1	0	0	0	0	0	0	0	0	0	0	0	0	0	0	0	0	0	0	0	0	0	0	0	0	0
	177.2	0	0	0	0	0	0	0	0	0	0	0	0	0	0	0	0	0	0	0	0	0	0	0	0	0
	177.3	0	0	0	0	0	0	0	0	0	0	0	0	0	0	0	0	0	0	0	0	0	0	0	0	0.000148633
	177.4	0	0.000148633	0	0	0	0	0.000148633	0	0	0	0	0	0	0	0	0	0	0	0	0	0	0	0	0	0
	177.5	0	0	0	0	0	0	0	0	0	0	0	0	0	0	0	0	0	0	0	0	0	0	0	0	0
	177.6	0	0	0	0	0	0	0	0	0	0	0	0	0	0	0	0	0	0	0	0	0	0	0	0	0
	177.7	0	0	0	0	0	0	0	0	0	0	0	0	0	0	0	0	0	0	0	0	0	0	0	0	0
	177.8	0	0	0	0	0	0	0	0	0	0	0	0	0	0	0	0	0	0	0	0	0	0	0	0	0
	177.9	0	0	0	0	0	0	0	0	0	0	0	0	0	0	0	0	0	0	0	0	0	0	0	0	0.000148633
	178	0	0	0	0	0	0	0	0	0	0	0	0	0	0	0	0	0	0	0	0	0	0	0	0	0
	178.1	0	0	0	0	0	0	0	0.000148633	0	0	0	0	0	0	0	0	0	0	0	0	0	0	0	0	0
	178.2	0	0	0	0	0	0	0	0	0	0	0	0	0	0	0	0	0	0	0	0	0	0	0	0	0
	178.3	0.000148633	0	0	0	0	0.000148633	0.000297265	0.000297265	0.000297265	0.000148633	0	0	0	0	0	0	0	0	0	0	0	0	0	0	0
	178.4	0	0	0	0	0	0	0	0.000148633	0.000148633	0	0	0	0	0	0.000148633	0	0.000148633	0	0	0	0	0	0	0	0
	178.5	0	0	0	0	0	0	0.000743163	0.000743163	0.000297265	0	0	0	0	0	0.000148633	0	0	0	0	0	0	0	0	0	0
	178.6	0	0	0	0	0	0	0.00134	0.00119	0.000297265	0.000148633	0	0	0	0.000148633	0	0	0	0	0	0	0	0	0	0	0
	178.7	0	0	0	0	0	0	0.000445898	0.000891795	0.000445898	0	0.000297265	0	0	0	0	0	0	0	0	0	0	0	0	0	0
	178.8	0	0.000148633	0	0.000148633	0	0	0.00149	0.00178	0.000445898	0	0	0	0	0	0	0	0	0	0	0	0	0.000148633	0	0	0
	178.9	0	0	0	0	0	0.000148633	0.00208	0.00178	0.000445898	0.000148633	0	0	0	0	0	0	0	0	0	0	0.000445898	0	0.000148633	0	0
	179	0	0	0.000148633	0	0.000148633	0.00059453	0.00163	0.00163	0.00059453	0	0	0	0	0	0	0.000148633	0	0	0	0.000148633	0	0	0	0	0
	179.1	0	0	0	0	0	0.00059453	0.00104	0.00178	0.000445898	0.000148633	0	0	0	0.000148633	0	0	0	0	0	0	0	0	0	0	0
	179.2	0	0.000148633	0	0	0	0	0.000743163	0.00119	0.000148633	0.000148633	0.000297265	0	0	0	0	0	0	0	0	0	0.000297265	0	0	0	0.000148633
	179.3	0	0	0	0	0	0.000297265	0.000743163	0.000891795	0.000297265	0.000445898	0.000148633	0	0	0	0	0.000148633	0	0	0	0	0	0	0	0	0
	179.4	0	0	0	0	0	0	0.000445898	0.000297265	0	0	0	0	0	0	0	0	0	0.000148633	0	0	0	0	0	0	0
	179.5	0	0	0	0	0	0	0	0	0	0	0	0	0	0	0	0	0	0	0	0	0	0	0	0	0
	179.6	0	0	0	0	0	0	0	0.000445898	0	0	0	0	0	0	0	0	0	0	0	0	0	0	0	0	0
	179.7	0	0	0.000148633	0	0	0	0	0.000148633	0	0.000148633	0	0	0	0	0	0	0	0	0	0	0	0	0	0	0
	179.8	0	0	0	0	0	0	0.000148633	0.000445898	0	0	0	0	0	0	0	0	0	0	0	0	0	0	0	0	0
	179.9	0	0	0.000148633	0	0	0.000148633	0.000148633	0.000148633	0	0	0	0	0	0	0	0	0	0	0	0	0	0	0	0	0
	180	0	0	0	0	0	0.000148633	0.000445898	0	0	0	0	0	0	0	0	0	0	0	0	0	0	0	0	0	0
	180.1	0	0	0	0	0	0	0.000148633	0.000148633	0	0	0	0	0	0	0	0	0	0	0	0	0	0	0	0	0
	180.2	0	0	0	0	0	0.000148633	0	0.000297265	0	0	0	0	0	0	0	0	0	0	0	0	0	0	0	0	0
	180.3	0	0	0	0	0	0.000148633	0.000148633	0	0	0	0	0	0	0	0	0	0	0	0	0	0	0	0	0	0
	180.4	0	0	0	0	0	0	0	0	0	0	0	0	0	0	0	0	0	0	0	0	0	0	0	0	0
	180.5	0	0	0	0	0	0	0	0	0	0	0	0	0	0	0	0	0	0	0	0	0	0	0	0	0
	180.6	0	0	0	0	0	0	0	0	0	0.000148633	0	0	0	0	0	0	0	0	0	0	0	0	0	0	0
	180.7	0	0	0	0	0	0	0	0.000148633	0	0	0	0	0	0	0	0	0	0	0	0	0	0	0	0	0
	180.8	0	0.000148633	0	0	0	0	0	0	0	0	0	0.000148633	0	0	0	0	0	0	0	0.000148633	0	0	0	0	0
	180.9	0	0	0	0	0	0	0	0	0	0	0	0	0	0	0	0	0	0	0	0	0	0	0	0	0
	181	0	0	0	0	0	0	0	0	0	0	0.000148633	0	0	0	0	0	0	0	0	0	0	0	0	0	0
	181.1	0	0	0	0	0	0	0	0	0	0	0	0	0	0.000148633	0	0	0	0	0	0	0	0	0	0	0
	181.2	0	0	0	0	0	0	0.000148633	0	0	0	0	0	0	0	0	0	0	0	0	0	0	0	0	0	0
	181.3	0	0	0	0	0	0	0	0	0	0	0	0	0	0	0	0	0	0	0	0	0	0	0	0	0
	181.4	0	0	0	0	0	0	0	0	0	0	0	0	0	0	0	0	0	0	0	0	0	0	0	0	0
	181.5	0	0	0.000148633	0	0	0	0	0	0	0	0	0	0	0	0	0	0	0	0	0	0	0	0	0	0
	181.6	0	0	0	0	0	0	0	0	0	0	0	0	0	0	0	0	0	0	0	0	0	0	0	0	0
	181.7	0	0	0	0	0	0	0	0	0	0	0	0	0	0	0	0	0	0	0	0	0	0	0	0	0
	181.8	0	0	0	0	0	0	0	0	0	0	0	0	0	0	0	0	0	0	0	0	0	0	0	0	0
	181.9	0	0	0	0	0	0	0	0	0	0	0	0	0	0	0	0	0	0	0	0	0	0	0	0	0
	182	0	0	0	0	0	0	0	0	0	0	0	0	0	0	0	0	0	0	0	0	0	0	0	0	0
	182.1	0	0	0	0	0	0	0	0	0	0	0	0	0	0	0	0	0	0	0	0	0	0	0	0	0
	182.2	0	0	0	0	0	0	0	0	0	0	0	0	0	0	0	0	0	0	0	0	0	0	0	0	0
	182.3	0	0	0	0	0	0	0	0	0	0	0	0	0	0	0	0	0	0	0	0	0	0	0	0	0
	182.4	0	0	0	0	0	0	0	0	0	0	0	0	0	0	0	0	0	0	0	0	0	0	0	0	0
	182.5	0	0	0	0	0	0	0	0	0	0	0	0	0	0	0	0	0	0	0	0	0	0	0	0	0
	182.6	0	0	0	0	0	0	0	0.000148633	0.000297265	0	0	0	0	0	0	0	0	0	0	0	0	0	0	0	0
	182.7	0	0	0	0	0	0	0	0	0	0	0	0	0	0	0	0	0	0	0	0	0	0	0	0	0
	182.8	0	0	0	0	0	0	0	0	0	0	0	0	0	0	0	0	0	0	0	0	0	0	0	0	0
	182.9	0	0	0	0	0	0	0	0	0	0	0	0	0	0	0	0	0	0	0	0	0	0	0	0	0
	183	0	0	0	0	0	0	0	0	0	0	0	0	0	0	0	0	0	0	0	0	0	0	0	0	0
	183.1	0	0	0	0	0	0	0	0	0	0	0	0	0	0	0	0	0	0	0	0	0	0	0	0	0
	183.2	0	0	0	0	0	0	0	0	0	0	0	0	0	0	0	0	0	0	0	0	0	0	0	0	0
	183.3	0	0	0	0	0	0	0	0	0	0	0	0	0	0	0	0	0	0	0	0	0	0	0	0	0
	183.4	0	0	0	0	0	0	0	0	0	0	0	0	0	0	0	0	0	0	0	0	0	0	0	0	0
	183.5	0	0	0	0	0	0	0	0	0	0	0	0	0	0	0	0	0	0	0	0	0	0	0	0	0
	183.6	0	0	0	0	0	0	0	0	0	0	0	0	0	0	0	0	0	0	0	0	0	0	0.000148633	0	0
	183.7	0	0	0	0	0	0	0	0	0	0	0	0	0	0	0	0	0	0	0	0	0	0	0	0	0
	183.8	0	0	0	0	0	0	0	0	0	0	0	0	0	0.000148633	0	0	0	0	0	0	0	0	0	0	0
	183.9	0	0	0	0	0	0	0	0	0	0	0	0	0	0	0	0	0	0	0	0	0	0	0	0	0
	184	0	0	0	0	0	0	0	0	0	0	0	0	0	0	0	0	0	0	0	0	0	0	0	0	0
	184.1	0	0	0	0	0	0	0	0	0	0	0	0	0	0	0	0	0	0	0	0	0	0	0	0	0
	184.2	0	0	0	0	0	0	0	0	0	0	0	0	0	0	0	0	0	0	0	0	0	0	0	0	0
	184.3	0	0	0	0.000148633	0	0	0	0	0	0	0	0	0	0	0	0	0	0	0	0	0	0	0	0	0
	184.4	0	0	0	0	0	0	0	0	0	0	0	0	0	0	0	0	0	0	0	0	0	0	0	0	0
	184.5	0	0	0	0	0	0	0	0	0	0	0	0	0	0	0	0	0	0	0	0	0	0	0	0	0
	184.6	0	0	0	0	0	0	0	0	0	0	0	0	0	0	0	0	0	0	0	0	0	0	0	0	0
	184.7	0	0	0	0	0	0	0	0	0	0	0	0	0	0	0	0	0	0	0	0	0	0	0	0	0
	184.8	0	0	0	0	0	0	0	0	0	0	0	0	0	0	0	0.000148633	0	0	0	0	0	0	0	0	0
	184.9	0	0	0	0	0	0	0	0	0	0	0	0	0	0	0	0	0	0	0	0	0	0	0	0	0
	185	0	0	0	0	0	0	0	0	0	0	0	0	0	0	0	0	0	0	0	0	0	0	0	0	0
	185.1	0	0	0	0	0	0	0	0	0	0	0	0	0	0	0	0	0	0	0	0	0	0	0	0	0
	185.2	0.000148633	0	0	0	0	0	0	0	0	0	0	0	0	0	0	0	0	0	0	0	0	0	0	0	0
	185.3	0	0	0	0	0	0	0	0	0	0	0	0	0	0	0	0	0	0	0	0	0	0	0	0	0
	185.4	0	0	0	0	0	0	0	0	0	0	0	0	0	0	0	0	0	0	0	0	0	0	0	0	0
	185.5	0	0	0	0	0	0	0	0	0	0	0	0	0	0	0	0	0	0	0	0	0	0	0	0	0
	185.6	0	0	0	0	0	0	0	0	0	0	0	0	0	0	0	0	0	0	0	0	0	0	0	0	0
	185.7	0.000148633	0	0	0	0	0	0	0	0	0	0	0	0	0	0	0	0	0	0	0	0	0	0	0	0
	185.8	0	0	0	0	0	0	0	0	0	0	0	0	0	0	0	0	0	0	0	0	0	0	0	0	0
	185.9	0	0	0	0	0	0	0	0	0	0	0	0	0	0	0	0	0	0	0	0	0	0	0	0	0
	186	0	0	0	0	0	0	0	0	0	0	0	0	0	0	0	0	0	0	0	0	0	0	0	0	0
	186.1	0	0	0	0	0	0	0	0	0	0	0	0	0	0	0	0	0	0	0	0	0	0	0	0	0
	186.2	0	0	0	0	0	0	0	0	0	0	0	0	0	0	0	0	0	0	0	0	0	0	0	0	0
	186.3	0	0	0	0	0	0	0	0	0	0	0	0	0	0	0	0.000148633	0	0	0	0	0	0	0	0	0
	186.4	0	0	0	0	0	0	0	0	0	0	0	0	0	0	0	0	0	0	0	0	0	0	0	0	0
	186.5	0	0	0	0	0	0	0	0	0	0	0	0	0	0	0	0	0	0	0	0	0	0	0	0	0
	186.6	0	0	0	0	0	0	0	0	0	0	0	0	0	0	0	0	0	0	0.000148633	0	0	0	0	0	0
	186.7	0	0	0	0	0	0	0	0	0	0	0	0	0	0	0	0	0	0	0	0	0	0	0	0	0
	186.8	0	0	0	0	0	0	0	0	0	0	0	0	0	0	0	0	0	0	0	0	0	0	0	0	0
	186.9	0	0	0	0	0	0	0	0	0	0	0	0	0	0	0	0	0	0	0	0	0	0	0	0	0
	187	0	0	0	0	0	0	0	0	0	0	0	0	0	0	0	0	0	0	0	0	0	0	0	0	0
	187.1	0	0	0	0	0	0.000148633	0	0	0	0	0	0	0	0	0	0	0	0	0	0	0	0	0	0	0
	187.2	0	0	0	0	0	0	0	0	0	0	0	0	0	0	0	0	0	0	0	0	0	0	0	0	0
	187.3	0	0	0	0	0	0	0	0.000148633	0	0	0	0	0	0	0	0	0	0	0	0	0.000148633	0	0	0	0
	187.4	0	0	0	0	0	0	0	0	0	0	0	0	0	0	0	0	0	0	0	0	0	0	0	0	0
	187.5	0	0	0	0	0	0	0	0	0	0	0	0	0	0	0	0	0	0	0	0	0	0	0	0	0
	187.6	0	0	0	0	0	0	0	0	0	0	0	0	0	0	0	0	0	0	0	0	0	0	0	0	0
	187.7	0	0	0.000148633	0	0	0	0	0	0	0	0	0	0	0	0	0	0	0	0	0	0	0	0	0	0
	187.8	0	0.000148633	0	0	0	0	0	0	0	0	0	0	0	0	0	0	0	0	0	0	0	0	0	0	0
	187.9	0	0	0	0	0	0	0	0	0	0	0	0	0	0	0	0	0	0	0	0	0	0	0	0	0
	188	0	0	0	0	0	0	0	0	0	0	0	0	0	0	0	0	0	0	0	0	0	0	0.000297265	0	0
	188.1	0	0	0	0	0	0	0	0	0	0	0	0	0	0	0	0	0	0	0	0	0	0	0	0	0
	188.2	0	0	0	0	0	0	0	0	0	0	0	0	0	0	0	0	0	0	0	0	0	0	0	0	0
	188.3	0	0	0	0	0	0	0	0	0	0	0	0	0	0	0	0	0	0	0	0	0	0	0	0	0
	188.4	0	0.000148633	0	0	0	0	0	0	0	0	0	0	0	0	0	0	0	0	0	0	0	0	0	0	0
	188.5	0	0	0	0	0	0	0	0	0	0	0	0	0	0	0	0	0	0	0	0	0	0	0	0	0
	188.6	0	0	0	0	0	0	0	0	0	0	0	0	0	0	0	0	0	0	0	0	0	0	0	0	0
	188.7	0	0	0	0	0	0	0	0	0	0	0	0	0	0	0	0	0	0	0	0	0	0	0	0	0
	188.8	0	0	0	0	0	0	0	0	0	0	0	0	0	0	0	0	0	0	0	0	0	0	0	0	0
	188.9	0	0	0	0	0	0	0	0	0	0	0	0	0	0	0	0	0	0	0	0	0	0	0	0	0
	189	0	0	0	0	0	0	0	0	0	0	0	0	0	0	0	0	0	0	0	0	0	0	0	0	0
	189.1	0	0	0	0	0	0	0	0	0	0	0	0	0	0	0	0	0	0	0	0	0	0	0	0	0
	189.2	0	0	0	0	0	0	0	0	0	0	0	0.000148633	0	0	0	0	0	0	0	0	0	0	0	0	0
	189.3	0	0	0	0	0	0	0	0	0	0	0	0	0	0	0	0	0	0.000148633	0	0	0	0	0	0	0
	189.4	0	0	0	0	0	0	0	0	0	0	0	0	0	0	0	0	0	0	0	0.000148633	0	0	0	0	0
	189.5	0	0	0	0	0	0	0	0	0	0	0	0	0	0	0	0	0	0	0	0	0	0	0	0	0
	189.6	0	0	0	0	0	0.000148633	0	0	0	0	0	0	0	0	0	0	0	0	0	0	0	0	0	0	0
	189.7	0	0	0	0.000148633	0	0	0	0	0	0	0	0	0	0	0	0	0	0	0	0	0	0	0	0	0
	189.8	0	0	0	0	0	0	0	0	0	0	0	0	0	0	0	0	0	0	0	0	0	0	0	0	0
	189.9	0	0	0	0	0	0	0	0	0	0	0	0	0	0	0	0	0	0	0	0	0	0	0	0	0
	190	0	0	0	0	0	0	0	0	0	0	0	0	0	0	0	0	0	0	0	0	0	0	0	0	0
	190.1	0	0	0	0	0	0	0	0	0	0	0	0	0	0	0	0	0	0	0	0	0	0	0	0.000148633	0
	190.2	0	0	0	0	0	0	0	0	0	0	0	0	0	0	0	0	0	0	0	0	0	0	0	0	0
	190.3	0	0	0	0	0	0	0	0	0	0	0	0	0	0	0	0	0	0.000148633	0	0	0	0	0	0	0
	190.4	0	0	0	0	0	0	0	0	0	0	0	0	0	0	0	0	0	0	0	0	0	0	0	0	0
	190.5	0	0	0	0	0	0	0	0	0	0	0	0	0	0	0	0	0	0	0	0	0	0	0	0	0
	190.6	0	0	0	0	0	0	0	0	0	0	0	0	0	0	0	0	0	0	0	0	0	0	0	0	0
	190.7	0	0	0	0	0	0	0	0	0	0	0	0	0	0	0	0	0	0	0	0	0	0	0	0	0
	190.8	0	0	0	0	0	0	0	0	0	0	0	0	0	0	0	0	0	0	0	0	0	0	0	0	0
	190.9	0	0	0	0	0	0	0	0	0	0	0	0	0	0.000148633	0	0	0	0	0	0	0	0	0	0	0
	191	0	0	0	0	0	0	0	0	0	0	0	0	0	0	0	0	0	0	0	0	0	0	0	0	0
	191.1	0	0	0	0	0	0	0	0	0	0	0	0	0	0	0	0	0	0	0	0	0	0	0	0	0
	191.2	0	0	0	0	0	0	0	0	0	0	0	0	0	0	0	0	0	0	0	0	0	0	0	0	0
	191.3	0	0	0	0	0	0	0	0	0	0	0	0	0	0	0	0	0	0	0	0	0	0	0	0	0
	191.4	0	0	0	0	0	0	0	0	0	0	0	0	0	0	0	0	0	0	0	0	0	0	0	0	0
	191.5	0	0	0	0	0	0	0	0	0	0	0	0	0	0	0	0	0	0	0	0	0	0	0	0	0
	191.6	0	0	0	0	0	0	0.000148633	0	0	0	0	0	0	0	0	0	0	0.000148633	0	0	0	0	0	0	0
	191.7	0	0	0	0	0.000148633	0	0	0	0	0	0	0	0	0	0	0	0	0	0	0	0	0	0	0	0
	191.8	0	0	0	0	0	0	0	0	0	0	0	0	0	0	0	0	0	0	0	0	0	0	0	0	0
	191.9	0	0	0	0	0	0	0	0	0	0	0	0	0	0	0	0	0	0	0	0	0	0	0	0	0
	192	0	0	0	0	0	0	0	0	0	0	0	0	0	0	0	0	0	0	0	0	0	0	0	0	0
	192.1	0	0	0	0	0	0	0	0	0	0	0	0	0	0	0	0	0	0	0	0	0	0	0	0	0
	192.2	0	0	0	0	0	0	0	0	0	0	0	0	0	0	0	0	0	0	0	0	0	0	0	0	0
	192.3	0	0	0	0	0	0	0	0	0	0	0	0	0	0	0	0	0	0	0	0	0	0	0	0	0
	192.4	0	0	0	0	0	0	0	0	0	0	0	0	0	0	0	0	0	0	0	0	0	0	0	0	0
	192.5	0	0	0	0	0	0	0	0	0	0	0	0	0	0	0	0	0	0	0	0	0	0	0	0	0
	192.6	0	0	0	0	0	0	0	0	0	0	0	0	0	0	0	0	0	0	0	0	0	0	0	0	0
	192.7	0	0	0	0	0	0	0	0	0	0	0	0	0	0	0	0	0	0	0	0	0	0	0	0	0
	192.8	0.000148633	0	0	0	0	0	0	0	0	0	0	0	0.000148633	0	0	0	0.000148633	0	0	0	0	0	0	0	0
	192.9	0	0	0	0	0	0	0	0	0	0	0	0	0	0	0	0	0	0	0	0	0	0	0	0	0
	193	0	0	0	0	0	0	0	0	0	0	0	0	0	0	0	0	0	0	0	0	0	0	0	0	0
	193.1	0	0	0	0	0	0	0	0	0	0	0	0	0	0	0	0	0	0	0	0	0	0	0	0	0
	193.2	0	0	0	0	0	0	0	0	0	0	0	0	0	0	0	0	0	0	0	0	0	0	0	0	0
	193.3	0	0	0	0	0	0	0	0	0	0	0	0	0	0	0	0	0	0	0	0	0	0	0	0	0
	193.4	0	0	0	0	0	0	0	0	0	0	0	0	0	0	0	0	0	0	0.000148633	0	0	0	0	0	0
	193.5	0	0	0	0	0	0	0	0	0	0	0	0	0	0	0	0	0	0	0	0	0	0	0	0	0
	193.6	0	0	0	0	0	0	0	0	0	0	0	0.000148633	0	0	0	0	0	0	0	0	0	0	0	0	0
	193.7	0	0	0	0	0.000148633	0	0	0	0	0	0	0	0	0	0	0	0	0	0	0	0	0	0	0	0
	193.8	0	0	0	0	0	0	0	0	0	0	0	0	0	0	0.000148633	0	0	0	0	0	0	0	0	0	0
	193.9	0	0	0	0	0	0	0	0	0	0	0	0	0	0	0	0	0	0.000148633	0	0	0	0	0	0	0
	194	0	0	0	0	0	0	0	0	0	0	0	0	0	0	0	0	0	0.000148633	0	0	0	0	0	0	0
	194.1	0	0	0	0	0	0	0	0	0.000148633	0	0	0	0	0	0	0	0	0	0.000148633	0	0	0	0	0	0
	194.2	0	0	0	0	0	0	0	0	0	0	0	0	0	0	0	0	0	0	0	0	0	0	0	0	0
	194.3	0	0	0	0	0	0	0	0	0	0	0	0	0	0	0	0	0	0	0	0	0	0	0	0	0
	194.4	0	0	0	0	0	0	0	0	0	0	0	0	0	0	0	0	0.000148633	0	0	0.000148633	0	0	0	0	0
	194.5	0	0	0	0	0	0	0	0	0	0	0	0	0	0	0	0	0	0	0	0	0	0	0	0	0
	194.6	0.000148633	0	0	0	0	0	0.000148633	0	0.000148633	0	0	0	0	0	0	0	0	0	0	0	0	0	0	0	0
	194.7	0	0	0	0	0	0.000148633	0.000148633	0.000148633	0	0	0	0	0	0	0	0	0	0	0	0	0	0	0	0	0
	194.8	0	0	0.000148633	0	0	0	0.000148633	0.000297265	0	0	0	0	0	0.000148633	0	0	0	0	0	0	0	0	0	0	0
	194.9	0	0	0	0	0	0	0	0.000743163	0	0	0	0	0	0	0	0	0	0	0	0	0	0	0	0	0
	195	0	0	0	0	0	0.000148633	0	0	0	0	0	0	0	0	0	0	0	0	0	0	0	0	0	0	0
	195.1	0	0	0	0	0	0	0.000148633	0	0.000148633	0	0	0	0	0	0	0	0	0	0	0	0	0	0.000148633	0	0
	195.2	0	0	0	0	0	0	0.000148633	0	0	0	0	0	0	0	0	0	0	0	0	0	0	0	0	0	0
	195.3	0	0	0	0	0	0	0.000148633	0.000445898	0	0	0	0	0	0	0	0	0	0	0	0	0	0	0	0	0
	195.4	0.000148633	0	0	0	0	0	0	0.000148633	0	0	0	0	0	0	0	0	0	0	0	0	0	0	0	0	0
	195.5	0	0	0	0	0.000297265	0	0	0	0	0	0	0	0	0	0	0	0	0	0	0	0	0	0	0	0.000148633
	195.6	0	0	0	0	0	0	0	0	0	0	0	0	0	0	0	0	0	0	0	0	0	0	0	0	0
	195.7	0	0	0	0	0	0	0	0	0	0	0	0	0	0	0	0	0	0	0	0	0	0	0	0	0
	195.8	0	0	0	0	0	0	0	0	0	0	0	0	0	0	0	0	0	0	0	0	0	0	0	0	0
	195.9	0	0	0	0	0	0	0	0	0	0	0	0	0	0	0	0	0	0	0	0	0	0	0	0	0
	196	0	0	0	0	0	0	0	0	0	0	0	0	0	0	0	0	0	0	0	0	0	0	0	0	0
	196.1	0	0	0	0	0	0	0.000148633	0	0	0	0	0	0	0	0	0	0	0	0	0	0	0	0	0	0
	196.2	0	0	0	0	0	0	0	0	0	0	0	0	0	0	0	0	0	0	0	0	0	0	0	0	0
	196.3	0	0	0	0	0	0	0	0	0	0	0	0	0	0	0	0	0	0	0	0	0	0	0	0	0
	196.4	0	0	0.000148633	0	0	0	0	0	0	0	0	0	0	0	0	0	0	0	0	0	0	0	0.000148633	0	0
	196.5	0	0	0	0	0	0	0	0	0	0	0	0	0	0	0	0	0	0	0	0	0	0	0	0	0
	196.6	0.000148633	0	0	0	0	0	0	0	0.000148633	0	0	0	0	0	0	0	0	0	0	0	0	0	0	0	0
	196.7	0	0	0	0	0.000148633	0.000743163	0.000297265	0.000148633	0.000148633	0	0	0	0	0	0	0	0	0	0	0	0	0	0	0	0
	196.8	0.000148633	0	0	0	0	0.000445898	0.000148633	0.000297265	0	0	0	0.000148633	0	0	0	0	0	0	0	0	0	0	0	0	0
	196.9	0	0	0	0.000297265	0.000891795	0.000891795	0	0	0	0	0	0	0	0	0	0	0	0	0	0	0	0	0	0	0
	197	0	0	0.000148633	0	0.000297265	0.000297265	0.000148633	0.000445898	0	0	0	0	0	0	0	0	0	0	0	0	0	0	0	0	0
	197.1	0	0	0	0.000148633	0.000148633	0.000743163	0	0	0.000148633	0	0.000297265	0	0.000148633	0	0	0	0	0	0	0	0	0	0	0	0
	197.2	0	0.000148633	0	0	0.000445898	0.000445898	0.000445898	0	0.000148633	0	0	0	0	0	0	0	0	0	0	0	0	0	0	0	0
	197.3	0.000148633	0	0	0	0.000297265	0	0	0	0	0	0	0	0	0	0.000148633	0	0	0	0	0	0	0	0	0	0
	197.4	0	0	0	0	0	0	0	0	0	0	0	0	0	0	0	0	0	0	0	0	0	0	0	0	0
	197.5	0	0	0	0	0	0.000148633	0	0	0	0	0	0	0	0	0	0	0	0	0	0	0	0	0	0	0
	197.6	0	0	0	0	0	0	0	0	0	0	0	0	0	0	0	0	0	0	0	0	0	0	0	0	0
	197.7	0	0	0	0	0	0	0	0	0	0	0	0	0	0	0	0	0	0	0	0	0	0	0	0	0
	197.8	0	0	0	0.000148633	0	0	0	0	0	0	0	0	0	0	0	0	0	0	0	0	0	0	0	0.000148633	0
	197.9	0	0	0	0	0.000148633	0	0	0	0	0	0	0	0	0	0	0	0	0	0	0	0	0	0	0	0
	198	0	0	0	0	0	0	0	0.000148633	0	0	0	0	0	0	0	0	0	0	0	0	0	0	0	0	0
	198.1	0	0	0	0	0	0	0	0	0	0	0	0	0	0	0	0	0	0	0	0	0	0	0	0	0
	198.2	0	0	0	0	0	0.000148633	0	0	0	0	0	0	0	0	0	0	0	0	0	0	0	0	0	0	0
	198.3	0.000148633	0	0	0	0	0	0	0	0	0	0	0.000148633	0	0	0	0	0	0	0	0	0	0	0	0	0.000148633
	198.4	0.000148633	0	0	0	0	0	0.000148633	0	0	0	0	0	0	0	0	0	0	0	0	0	0	0	0	0	0
	198.5	0	0	0	0	0.000148633	0	0	0	0	0	0	0	0	0	0	0	0	0	0	0	0	0	0	0	0
	198.6	0	0	0	0	0	0	0.000297265	0	0	0	0	0	0	0	0	0	0	0	0	0	0	0	0	0	0
	198.7	0	0	0	0	0	0	0	0	0	0	0	0	0	0	0	0	0	0	0	0	0	0	0	0	0
	198.8	0	0	0	0	0	0	0	0	0	0.000148633	0	0	0	0	0	0	0	0	0	0	0	0	0	0	0
	198.9	0	0.000148633	0	0	0	0.000148633	0	0	0	0	0	0	0	0	0	0	0	0	0	0	0	0	0	0	0
	199	0	0	0	0	0	0	0	0	0	0	0	0	0	0	0	0	0	0	0	0	0	0	0	0.000148633	0
	199.1	0	0	0	0	0	0	0	0	0	0	0	0	0	0	0	0	0	0	0	0	0	0	0	0	0
	199.2	0	0	0	0	0	0	0	0	0	0	0	0	0	0	0	0	0	0	0	0	0	0	0	0	0
	199.3	0	0	0	0	0	0	0	0	0.000148633	0	0	0	0	0	0	0	0	0	0	0	0	0	0	0	0
	199.4	0	0	0	0	0	0	0	0	0	0	0	0	0	0	0	0	0	0	0	0	0	0	0	0	0
	199.5	0	0	0	0	0	0	0	0	0	0	0	0	0	0	0	0	0	0	0	0	0	0	0	0	0
	199.6	0	0	0	0	0	0	0	0	0	0	0	0	0	0	0	0	0	0	0	0	0	0	0	0	0
	199.7	0	0	0	0	0	0	0	0	0	0	0	0	0	0	0	0	0	0	0	0	0	0	0	0	0
	199.8	0	0	0	0	0	0	0	0	0	0	0	0	0	0	0	0	0	0	0	0	0	0	0	0	0
	199.9	0	0	0	0	0	0	0	0	0	0	0	0	0	0	0	0	0	0	0	0	0	0	0	0	0
	200	0	0	0	0	0	0	0	0	0	0	0	0	0	0	0	0	0.000148633	0	0	0	0	0	0	0	0
	200.1	0	0	0	0	0	0	0	0	0	0	0	0	0	0	0	0	0	0	0	0	0	0	0	0	0
	200.2	0	0	0	0	0	0	0	0	0	0	0	0	0	0	0	0	0.000148633	0	0	0	0	0	0	0	0
	200.3	0	0	0	0	0	0	0	0	0	0	0	0	0	0	0	0	0	0	0	0	0	0	0	0	0
	200.4	0	0	0	0	0	0	0	0	0	0	0	0	0	0	0	0	0	0	0	0	0	0	0.000148633	0	0
	200.5	0	0	0	0	0	0	0	0	0	0	0	0	0	0	0	0	0	0	0	0	0	0	0	0	0
	200.6	0	0	0	0	0	0	0	0	0	0	0	0	0	0	0	0	0	0	0	0	0	0	0	0	0
	200.7	0	0	0	0	0	0	0	0	0	0	0	0	0	0	0	0	0	0	0	0	0	0	0	0	0
	200.8	0	0	0	0	0	0	0	0	0	0	0	0	0	0	0	0	0	0	0	0	0	0	0	0	0
	200.9	0	0	0	0	0	0	0	0	0	0	0	0	0	0	0	0	0	0	0	0	0	0	0	0	0
	201	0	0	0	0	0	0	0	0	0	0	0	0	0	0	0	0	0	0	0	0	0	0	0	0	0
	201.1	0	0	0	0	0	0	0	0	0	0	0	0	0	0	0	0	0	0	0	0	0	0	0	0	0
	201.2	0	0	0	0	0	0	0	0	0	0	0	0	0	0	0	0	0	0	0	0	0	0	0	0	0
	201.3	0	0	0	0	0	0	0	0	0	0	0	0	0	0	0	0	0	0	0	0	0	0	0	0	0
	201.4	0	0	0	0	0	0	0	0	0	0	0	0	0	0	0	0	0	0	0	0	0	0	0	0	0
	201.5	0	0	0	0	0	0	0	0	0	0	0	0	0	0	0	0	0	0	0	0	0	0	0	0	0
	201.6	0	0	0	0	0	0	0	0	0	0	0	0	0	0	0	0	0	0	0	0	0	0	0	0	0
	201.7	0	0	0	0	0	0	0	0	0	0	0	0	0	0.000148633	0	0	0	0	0	0	0	0	0	0	0
	201.8	0	0	0	0	0	0	0	0	0	0	0	0	0	0	0	0	0	0	0.000148633	0	0	0	0	0	0
	201.9	0	0	0	0	0	0	0	0	0	0	0	0	0	0	0	0	0	0	0	0	0	0	0	0	0
	202	0	0	0	0	0	0	0	0	0	0	0	0	0	0	0	0	0	0	0	0	0	0	0	0	0
	202.1	0	0	0	0	0	0	0	0	0	0	0	0	0	0	0	0	0	0	0	0	0	0	0	0	0
	202.2	0	0	0	0	0	0	0	0	0	0	0	0	0	0	0	0	0	0	0	0	0	0.000148633	0	0	0
	202.3	0	0	0	0	0	0	0	0	0	0	0	0	0	0	0	0	0	0	0	0	0	0	0	0	0
	202.4	0	0	0	0	0	0	0	0	0	0	0	0	0	0	0	0	0	0	0	0	0	0	0	0	0
	202.5	0	0	0	0	0	0	0	0	0	0	0	0	0	0	0	0	0	0	0	0	0	0	0	0	0.000148633
	202.6	0	0	0	0	0	0	0	0	0	0	0	0	0	0	0	0	0	0	0	0	0	0	0	0	0
	202.7	0	0	0	0	0	0	0	0	0	0	0	0	0	0	0	0	0	0	0	0	0	0	0	0	0
	202.8	0	0	0	0	0	0	0	0	0	0	0	0	0	0	0	0	0	0	0	0	0	0	0	0	0
	202.9	0	0	0	0	0	0	0	0	0	0	0	0	0	0	0	0	0	0	0	0	0	0	0	0.000148633	0
	203	0	0.000148633	0	0	0	0	0	0	0	0	0	0	0	0	0	0	0	0	0	0	0	0	0	0	0
	203.1	0	0	0	0	0	0	0	0	0	0	0	0	0	0	0	0	0	0	0	0	0	0	0	0	0
	203.2	0	0	0	0	0	0	0	0	0	0	0	0	0	0	0	0	0	0	0	0	0	0	0	0	0
	203.3	0	0	0	0	0	0	0	0	0	0	0	0	0	0	0	0	0	0	0	0	0	0	0	0	0
	203.4	0	0	0	0	0	0	0	0	0	0	0	0.000148633	0	0	0	0	0	0	0	0	0	0	0	0	0
	203.5	0	0	0	0	0	0	0	0	0	0	0	0	0	0	0	0	0	0	0	0	0	0	0	0	0
	203.6	0	0	0	0	0	0	0	0.000148633	0	0	0.000148633	0	0	0	0	0	0	0	0	0	0	0	0	0	0
	203.7	0	0	0	0	0	0	0	0	0	0	0	0	0	0	0	0	0	0	0	0	0	0	0	0	0
	203.8	0	0	0	0	0	0	0	0	0	0	0	0	0	0	0	0	0	0	0	0	0	0	0	0	0
	203.9	0	0	0	0	0	0	0	0	0	0	0	0	0	0	0	0	0	0	0	0	0	0	0	0.000148633	0
	204	0	0	0	0	0	0	0	0	0	0	0	0	0	0	0	0	0	0	0	0	0	0	0	0	0
	204.1	0	0	0	0	0	0	0	0	0	0	0	0	0	0	0	0	0	0	0	0	0	0	0	0	0
	204.2	0	0	0	0	0	0	0	0	0	0	0	0	0	0	0	0	0	0	0	0	0	0	0	0	0
	204.3	0	0	0	0	0	0	0	0	0	0	0	0	0	0	0	0	0	0	0	0	0	0	0	0	0
	204.4	0	0	0	0	0	0	0	0	0	0	0	0	0	0	0	0	0	0	0	0	0	0	0	0	0
	204.5	0	0	0	0	0	0	0	0	0	0	0	0	0	0	0	0	0	0	0	0	0	0	0	0	0
	204.6	0	0	0	0	0	0	0	0	0	0	0	0	0	0	0	0	0	0	0	0	0	0	0	0	0
	204.7	0	0	0	0	0	0	0	0	0	0	0	0	0	0	0	0	0	0.000148633	0	0	0	0	0	0	0
	204.8	0	0	0	0	0	0	0	0	0	0	0	0	0	0	0	0	0	0	0	0	0	0	0	0	0.000148633
	204.9	0	0	0	0	0	0	0	0	0	0	0	0	0	0	0	0	0	0	0	0	0	0	0	0	0
	205	0	0	0	0	0	0	0	0	0	0	0	0	0	0	0	0	0	0	0	0	0	0	0	0	0
	205.1	0	0	0	0	0	0	0	0	0	0	0	0	0	0	0	0	0	0	0	0	0	0	0	0	0
	205.2	0	0	0	0	0	0	0	0	0	0	0	0	0	0	0	0	0	0	0	0	0	0	0	0	0
	205.3	0	0	0	0	0	0	0	0	0	0	0	0	0	0	0	0	0	0	0	0	0	0	0	0	0
	205.4	0	0	0	0	0	0	0	0	0	0	0	0	0	0	0	0	0	0	0	0	0	0	0	0	0
	205.5	0	0	0	0	0	0	0	0	0	0	0	0	0	0	0	0	0	0	0	0	0	0	0	0	0
	205.6	0	0	0	0	0	0	0	0	0	0	0	0	0	0	0	0	0.000148633	0	0	0	0	0	0	0	0
	205.7	0	0	0	0	0	0	0	0	0	0	0	0	0	0	0	0	0	0	0	0	0	0	0	0	0
	205.8	0	0	0	0	0	0	0	0	0	0	0	0	0	0	0	0	0	0	0	0.000148633	0	0	0	0	0
	205.9	0	0	0	0	0	0.000148633	0	0	0	0	0	0	0	0	0	0	0	0	0	0	0	0	0	0	0
	206	0	0	0	0	0	0	0	0	0	0	0	0	0	0	0	0	0	0	0	0	0	0	0	0	0
	206.1	0	0	0	0	0	0	0	0.000148633	0	0	0	0	0	0	0	0	0	0	0	0	0	0	0	0	0
	206.2	0	0	0	0	0	0	0	0	0	0	0	0	0	0	0.000148633	0	0	0	0	0	0	0	0	0	0
	206.3	0	0	0	0	0	0	0	0	0	0	0	0	0	0	0	0	0	0	0	0	0	0	0	0	0
	206.4	0	0	0	0	0	0	0.000148633	0	0	0	0	0	0	0	0	0	0	0	0	0	0	0	0	0	0
	206.5	0	0	0	0	0	0	0	0	0	0	0	0	0	0	0	0	0	0	0	0	0	0	0	0	0
	206.6	0	0	0	0	0	0	0	0	0	0	0	0	0	0	0	0	0	0	0	0	0	0	0	0	0
	206.7	0	0	0	0	0	0	0	0	0	0	0	0	0	0	0	0	0	0	0	0	0	0	0	0	0
	206.8	0	0	0	0	0	0	0	0	0	0	0	0	0.000148633	0	0	0	0	0	0	0	0	0	0	0	0
	206.9	0	0	0	0	0	0	0	0	0	0	0	0	0	0	0	0	0	0	0	0	0	0	0	0	0
	207	0	0.000148633	0.000148633	0	0	0	0	0	0	0	0	0	0	0	0	0	0	0	0	0	0	0	0	0	0
	207.1	0	0	0	0.000148633	0	0	0	0	0	0.000148633	0	0	0	0	0	0	0	0	0.000148633	0	0	0	0	0	0
	207.2	0	0	0	0	0	0	0	0	0	0	0	0	0	0	0	0	0	0	0	0	0	0	0	0	0
	207.3	0	0	0.000148633	0	0	0	0	0	0	0	0	0	0	0	0	0	0	0	0	0	0	0	0.000148633	0	0
	207.4	0	0	0	0	0	0	0	0	0	0	0	0	0	0	0	0	0.000148633	0	0	0	0	0	0	0	0
	207.5	0	0.000148633	0	0.000148633	0	0	0	0	0	0	0	0	0	0	0	0	0	0	0	0	0	0	0	0	0
	207.6	0	0	0	0	0	0	0	0	0	0	0	0	0	0	0	0	0	0	0	0	0	0	0	0	0
	207.7	0	0	0	0	0	0	0	0	0	0	0	0	0	0	0	0	0	0	0	0	0	0	0	0	0
	207.8	0	0	0	0	0	0	0	0	0	0	0	0	0	0	0	0	0	0	0	0	0	0	0	0	0
	207.9	0	0	0	0	0	0	0	0	0	0	0	0	0	0	0	0	0	0.000148633	0	0	0	0	0	0	0
	208	0	0	0	0	0	0	0.000148633	0	0	0	0	0	0	0	0	0	0	0	0	0	0	0	0	0	0
	208.1	0	0	0	0	0	0	0	0	0	0	0	0	0	0	0	0	0	0	0	0.000148633	0	0	0	0	0
	208.2	0	0	0	0	0	0	0	0	0	0	0	0	0	0	0	0	0	0.000148633	0	0	0	0	0	0	0
	208.3	0	0	0	0	0	0	0	0	0	0	0	0	0	0	0	0	0	0	0	0	0	0	0	0	0
	208.4	0	0	0	0	0	0	0	0	0	0	0	0	0	0	0	0	0	0	0	0	0	0	0	0	0
	208.5	0	0	0	0	0	0	0	0	0	0	0	0	0	0	0	0	0	0	0	0	0	0	0	0	0
	208.6	0	0	0	0	0	0	0	0	0	0	0	0	0	0	0	0	0	0	0	0	0.000148633	0	0	0.000148633	0
	208.7	0	0	0.000148633	0	0	0	0	0	0	0	0	0	0	0	0	0	0	0	0	0	0	0	0	0	0
	208.8	0	0	0	0	0	0	0	0	0	0	0	0	0	0	0	0	0.000148633	0	0	0	0	0	0	0	0
	208.9	0	0	0	0	0	0	0	0	0.000148633	0	0	0	0	0	0	0	0	0	0	0	0	0	0	0	0
	209	0	0	0	0	0	0	0	0	0	0	0	0	0	0	0	0	0	0	0	0	0	0	0	0	0
	209.1	0	0	0	0	0	0	0.000297265	0	0	0	0	0	0	0	0	0	0	0	0	0	0	0	0	0	0
	209.2	0	0	0	0	0	0	0	0	0	0	0	0	0	0	0	0	0	0	0	0	0	0	0	0	0
	209.3	0	0	0	0	0	0	0	0	0	0	0	0	0	0	0	0	0	0	0	0	0	0	0	0	0
	209.4	0	0	0	0	0	0	0	0	0	0	0	0	0	0	0	0	0	0	0	0	0	0	0	0	0
[truncated: 206 more rows]

## Sheet: Fig3
Displayed data obtained at standard TOF settings.
Errors estimated from comparison to the data obtained at TOF tuned for prefferential detection of high masses (including the systematic error).
										Data at the TOF setting preffering the high mass detection (not displayed).
			<n>	stdev	ratio	stdev				<n>	ratio
			0	-	0.19053	-
			0.27578	0.039	0.0706	0.00677				0.330933	0.0610159
			2.22888	0.92987	0.0067	0.00162				3.54392	0.00440596
			2.91054	1.21426	0.00764	0.00178				4.62776	0.00512712
			3.12615	0.10389	0.00267	8.98843e-05				3.27308	0.00254231
			14.401	0.65171	7.71815e-05	8.32508e-06				15.3226	6.5408e-05

## Sheet: Fig4
Displayed data, average of data extracted from MS files measured at individual electron energies, divided by electron current. The background m/z 46 signal was then subtracted from the final average.
							Electron Energy (eV)	isolated molecule		hydration I 0.8 bar He				hydration II, 1.5 bar He				hydration III, 2.5 bar He				hydration IV, 3.1 bar He				hydration V, 1 bar Ne
								m/z 46	m/z 226	m/z 46	stdev	m/z 226	stdev	m/z 46	stdev	m/z 226	stdev	m/z 46	stdev	m/z 226	stdev	m/z 46	stdev	m/z 226	stdev	m/z 46	stdev	m/z 226	stdev	m/z 280	stdev
							0.6	13.2345	329.497	77.6258	79.845	860.514	498.338	-155.297	136.913	0.6	214.727	51.27	416.903	78.5596	81.1502	-3.52471	1.09361	57.1238	63.8288	-29.7884	28.6197	-1.421	2.0096	25.935	36.6776
							0.85	-123.379	3841.52	-236.303	163.254	5434.83	2315.32	-175.357	152.786	0.85	646.741	-190.896	240.169	277.63	25.8275	20.7455	12.1291	150.313	36.1737	-74.4417	14.7152	5.74235	8.12091	23.8364	16.2982
							1.1	-18.9301	3733.12	-9.82153	291.136	4428.82	1136.96	3.98668	10.994	1.1	831.955	-47.0348	218.804	359.58	22.3875	-4.81644	3.58465	180.775	26.885	-23.4612	21.2192	11.9336	19.6588	22.8604	0.19945
							1.35	146.494	2565.25	99.8619	184.886	3978.12	871.464	22.6874	95.4242	1.35	721.761	-46.4091	165.786	271.936	86.8397	1.76218	10.9738	157.857	8.98605	22.5278	25.9333	12.2292	22.8591	25.937	14.0687
							1.6	122.821	2285.06	208.182	163.298	3407.66	603.156	22.3195	21.2375	1.6	579.957	17.9662	141.059	305.899	50.4708	9.30556	1.7137	124.211	2.62337	2.75812	15	2.50518	1.4834	12.6518	1.62779
							1.85	148.471	1674.89	86.4382	37.1852	2687.27	418.211	-8.72697	29.3024	1.85	445.54	-85.3611	103.112	186.98	42.8471	11.1897	1.72551	95.7111	16.9583	0.63867	19.3683	8.7764	2.72844	7.43684	12.0846
							2.1	151.397	1419.48	107.039	107.154	2013.84	248.398	25.011	27.0563	2.1	374.715	11.9409	93.3325	204.163	94.9572	29.7097	6.99226	92.4484	53.2179	14.7834	21.6136	5.04242	2.55877	17.0997	0.88283
							2.35	137.312	826.895	73.541	17.542	1321.01	258.499	-1.3062	47.2643	2.35	278.601	-37.5022	83.3436	116.159	28.6479	16.9594	5.60588	76.4574	18.4107	-1.91225	12.2878	6.8564	0	13.5734	0.70578
							2.6	311.189	32.8217	215.643	15.8937	364.922	93.0831	27.8887	14.826	2.6	276.699	23.0349	24.7489	125.199	40.0048	9.71128	9.45987	87.0209	0.19099	1.51818	3.79186	17.0487	12.5671	22.3682	0.41783
							2.85	1031.23	32.7975	883.658	37.2544	704.561	81.0199	79.0942	46.0815	2.85	709.405	31.9339	13.7089	418.05	72.8869	13.8275	8.91972	219.856	12.1525	2.03499	0.11314	15.5172	8.55422	54.1598	3.70027
							3.1	3071.67	13.4709	2509.51	277.156	926.552	46.0105	236.691	163.573	3.1	1148.42	136.792	46.4217	687.032	221.755	22.3526	6.05909	452.16	44.3644	7.88222	1.41308	18.6144	5.56984	54.5841	1.38623
							3.35	1581.67	1.294	1802.2	166.108	193.94	56.2923	234.046	96.969	3.35	581.488	133.31	63.448	350.34	114.89	49.8848	1.5817	190.96	42.5268	2.8172	2.08897	20.3086	0.60118	31.0863	4.31271
							3.6	1103.52	2.7238	1185.3	73.2978	97.2061	28.8707	194.47	76.4793	3.6	336.366	94.2455	31.5933	183.724	37.2121	38.3399	22.7802	113.055	17.3067	2.21676	4.08064	21.9857	8.24532	21.4975	2.33537
							3.85	537.797	-1.6896	707.706	124.035	31.4307	7.69226	143.678	70.0845	3.85	153.304	51.1346	20.6961	90.0661	80.08	25.8484	11.5327	44.1251	6.53579	-0.48327	0.06007	13.3374	1.28722	9.84068	0.67148
							4.1	249.194	7.3191	400.107	136.353	12.246	7.59758	100.947	52.2572	4.1	66.2655	44.0817	12.5747	51.7328	10.6734	25.6619	1.57653	27.17	6.98621	0.23853	0.89552	7.74605	4.17879	6.51583	0.15958
							4.35	150.764	0	225.088	22.2871	13.9162	3.47677	65.5237	31.4978	4.35	29.0309	30.0311	10.3477	27.0595	0.77527	9.505	0.03131	15.6367	8.56214	-0.29467	0.53065	10.3328	1.92071	6.51771	2.29026
							4.6	95.9797	2.2724	165.142	41.5908	8.0142	5.0148	45.3745	13.5589	4.6	21.2601	26.4429	11.2382	13.6057	3.08072	13.2027	6.48173	13.6344	6.42732	-0.48558	0	7.4359	3.16331	4.19462	1.35398
							4.85	62.6645	0	103.423	11.2411	5.7394	4.45067	36.7947	20.9256	4.85	13.4852	12.7862	7.70528	11.9101	10.9672	9.65071	7.85947	5.75775	2.22477	-0.65106	0.14238	3.6555	3.15638	3.84667	3.2662
							5.1	35.9614	0	60.3261	16.3326	7.5787	1.50798	17.228	6.56333	5.1	9.6563	14.332	6.92916	6.48375	9.16941	11.7606	1.55149	6.7878	2.49496	-1.34693	0.65344	3.77985	1.8691	6.01252	3.36593
							5.35	20.2566	0	50.5551	5.20301	7.244	1.41124	12.9813	17.0346	5.35	3.67882	13.4211	8.70161	3.63045	3.73289	6.02069	2.96948	0.928	1.69508	-0.12756	0.54578	5.95455	3.48144	8.33495	3.09069
							5.6	32.9519	0	49.5813	20.8381	4.60365	2.18616	7.56837	20.7634	5.6	4.5756	12.8113	9.39825	0.5024	1.31508	1.88244	2.75943	-1.44975	0.87066	0.39064	0.74391	-	-	-	-

## Sheet: SI Fig1
a)	226u					Suppleme	225u					c)	210u					d)	209u					e)	208u					f)	196u
Supplementary Information Figure 1	n = 235						n = 100						n=40						n = 40						n = 100						n = 80
											* 10^-18						* 10^-18						* 10^-18						* 10^-18						* 10^-18
	E(e-)	raw data		calibration on cross section				raw data		calibration on cross section				raw data		calibration on cross section				raw data		calibration on cross section				raw data		calibration on cross section				raw data		calibration on cross section
		average	SE of mean	average	SE of mean		E(e-)	average	SE of mean	average	SE of mean		E(e-)	average	SE of mean	average	SE of mean		E(e-)	average	SE of mean	average	SE of mean		E(e-)	average	SE of mean	average	SE of mean		E(e-)	average	SE of mean	average	SE of mean
	-0.48	283.868	2.76014	4.22108e-20	4.10429e-22		-0.53	0.0099	0.0099	1.47205e-06	1.47205e-06		-0.53	0.2	0.07338	2.97354e-05	1.09099e-05		-0.53	0	0	0	0		-0.53	0	0	0	0		-0.53	0.075	0.04218	1.11508e-05	6.27065e-06
	-0.47	1.53977	0.135134	2.28962e-22	2.00943e-23		-0.51	0.02	0.01393	2.97354e-06	2.07114e-06		-0.51	0	0	0	0		-0.51	0	0	0	0		-0.51	0.04	0.01969	5.94707e-06	2.92814e-06		-0.51	0	0	0	0
	-0.46	1.84972	0.140235	2.75052e-22	2.08528e-23		-0.49	0.02	0.01393	2.97354e-06	2.07114e-06		-0.49	0	0	0	0		-0.49	0.025	0.025	3.71692e-06	3.71692e-06		-0.49	0.01	0.01	1.48677e-06	1.48677e-06		-0.49	0.0125	0.0125	1.85846e-06	1.85846e-06
	-0.45	1.57976	0.134204	2.34909e-22	1.9956e-23		-0.47	0.0202	0.01393	3.00298e-06	2.07135e-06		-0.47	0	0	0	0		-0.47	0	0	0	0		-0.47	0.03	0.01714	4.4603e-06	2.54901e-06		-0.47	0	0	0	0
	-0.44	1.56977	0.159682	2.33423e-22	2.37446e-23		-0.45	0	0	0	0		-0.45	0	0	0	0		-0.45	0	0	0	0		-0.45	0.01	0.01	1.48677e-06	1.48677e-06		-0.45	0	0	0	0
	-0.43	1.87972	0.162829	2.79512e-22	2.42125e-23		-0.43	0	0	0	0		-0.43	0	0	0	0		-0.43	0	0	0	0		-0.43	0.01	0.01	1.48677e-06	1.48677e-06		-0.43	0	0	0	0
	-0.42	2.06969	0.171865	3.07761e-22	2.55562e-23		-0.41	0.0099	0.0099	1.47205e-06	1.47205e-06		-0.41	0	0	0	0		-0.41	0	0	0	0		-0.41	0	0	0	0		-0.41	0.0125	0.0125	1.85846e-06	1.85846e-06
	-0.41	2.46964	0.178325	3.67232e-22	2.65167e-23		-0.39	0.0099	0.0099	1.47205e-06	1.47205e-06		-0.39	0	0	0	0		-0.39	0.025	0.025	3.71692e-06	3.71692e-06		-0.39	0	0	0	0		-0.39	0.0125	0.0125	1.85846e-06	1.85846e-06
	-0.4	3.21952	0.191499	4.78739e-22	2.84757e-23		-0.37	0.02	0.01393	2.97354e-06	2.07114e-06		-0.37	0.05	0.0349	7.43384e-06	5.18869e-06		-0.37	0	0	0	0		-0.37	0	0	0	0		-0.37	0	0	0	0
	-0.39	3.40949	0.226086	5.06988e-22	3.36188e-23		-0.35	0	0	0	0		-0.35	0	0	0	0		-0.35	0	0	0	0		-0.35	0.01	0.01	1.48677e-06	1.48677e-06		-0.35	0	0	0	0
	-0.38	3.82943	0.212246	5.69432e-22	3.15607e-23		-0.33	0	0	0	0		-0.33	0	0	0	0		-0.33	0	0	0	0		-0.33	0	0	0	0		-0.33	0.025	0.01757	3.71692e-06	2.61157e-06
	-0.37	5.15923	0.238952	7.67172e-22	3.55319e-23		-0.31	0.0101	0.0099	1.50149e-06	1.47205e-06		-0.31	0	0	0	0		-0.31	0	0	0	0		-0.31	0	0	0	0		-0.31	0.0125	0.0125	1.85846e-06	1.85846e-06
	-0.36	6.57902	0.301192	9.78293e-22	4.47869e-23		-0.29	0.0404	0.0195	6.00595e-06	2.8996e-06		-0.29	0.025	0.025	3.71692e-06	3.71692e-06		-0.29	0	0	0	0		-0.29	0.01	0.01	1.48677e-06	1.48677e-06		-0.29	0.025	0.025	3.71692e-06	3.71692e-06
	-0.35	8.30874	0.306679	1.2355e-21	4.56028e-23		-0.27	0.0101	0.0099	1.50149e-06	1.47205e-06		-0.27	0.025	0.025	3.71692e-06	3.71692e-06		-0.27	0	0	0	0		-0.27	0	0	0	0		-0.27	0	0	0	0
	-0.34	9.37862	0.361698	1.39459e-21	5.37841e-23		-0.25	0	0	0	0		-0.25	0	0	0	0		-0.25	0	0	0	0		-0.25	0.01	0.01	1.48677e-06	1.48677e-06		-0.25	0	0	0	0
	-0.33	11.8583	0.389197	1.76331e-21	5.78731e-23		-0.23	0.0101	0.0099	1.50149e-06	1.47205e-06		-0.23	0.025	0.025	3.71692e-06	3.71692e-06		-0.23	0.025	0.025	3.71692e-06	3.71692e-06		-0.23	0	0	0	0		-0.23	0.025	0.01757	3.71692e-06	2.61157e-06
	-0.32	15.3577	0.428116	2.28368e-21	6.36603e-23		-0.21	0	0	0	0		-0.21	0	0	0	0		-0.21	0	0	0	0		-0.21	0	0	0	0		-0.21	0.0125	0.0125	1.85846e-06	1.85846e-06
	-0.31	17.1974	0.46334	2.55724e-21	6.88981e-23		-0.19	0	0	0	0		-0.19	0.025	0.025	3.71692e-06	3.71692e-06		-0.19	0.025	0.025	3.71692e-06	3.71692e-06		-0.19	0	0	0	0		-0.19	0.0125	0.0125	1.85846e-06	1.85846e-06
	-0.3	20.127	0.518206	2.99286e-21	7.70566e-23		-0.17	0.0198	0.01393	2.94409e-06	2.07135e-06		-0.17	0	0	0	0		-0.17	0.025	0.025	3.71692e-06	3.71692e-06		-0.17	0	0	0	0		-0.17	0.0375	0.02137	5.57538e-06	3.17794e-06
	-0.29	21.6368	0.488487	3.21737e-21	7.26375e-23		-0.15	0.0303	0.01698	4.50446e-06	2.52404e-06		-0.15	0	0	0	0		-0.15	0.05	0.0349	7.43384e-06	5.18869e-06		-0.15	0.03	0.01714	4.4603e-06	2.54901e-06		-0.15	0.025	0.01757	3.71692e-06	2.61157e-06
	-0.28	23.8265	0.505861	3.54297e-21	7.52209e-23		-0.13	0.0202	0.01393	3.00298e-06	2.07135e-06		-0.13	0.025	0.025	3.71692e-06	3.71692e-06		-0.13	0	0	0	0		-0.13	0	0	0	0		-0.13	0.0125	0.0125	1.85846e-06	1.85846e-06
	-0.27	26.5561	0.590464	3.94886e-21	8.78013e-23		-0.11	0.13129	0.04142	1.95193e-05	6.15802e-06		-0.11	0.025	0.025	3.71692e-06	3.71692e-06		-0.11	0	0	0	0		-0.11	0.03	0.01714	4.4603e-06	2.54901e-06		-0.11	0	0	0	0
	-0.26	28.2158	0.571565	4.19566e-21	8.49911e-23		-0.09	0.18158	0.06035	2.69973e-05	8.97263e-06		-0.09	0	0	0	0		-0.09	0.025	0.025	3.71692e-06	3.71692e-06		-0.09	0	0	0	0		-0.09	0	0	0	0
	-0.25	29.5456	0.582033	4.3934e-21	8.65477e-23		-0.07	0.52356	0.1215	7.78419e-05	1.80636e-05		-0.07	0	0	0	0		-0.07	0.025	0.025	3.71692e-06	3.71692e-06		-0.07	0	0	0	0		-0.07	0.0375	0.02137	5.57538e-06	3.17794e-06
	-0.24	29.1256	0.610697	4.33095e-21	9.08099e-23		-0.05	1.35881	0.19889	0.000202024	2.95706e-05		-0.05	0.05	0.05	7.43384e-06	7.43384e-06		-0.05	0.025	0.025	3.71692e-06	3.71692e-06		-0.05	0.02	0.01407	2.97354e-06	2.09196e-06		-0.05	0.025	0.01757	3.71692e-06	2.61157e-06
	-0.23	30.0156	0.593136	4.46328e-21	8.81987e-23		-0.03	2.50713	0.32669	0.000372752	4.85716e-05		-0.03	0.025	0.025	3.71692e-06	3.71692e-06		-0.03	0	0	0	0		-0.03	0	0	0	0		-0.03	0.1	0.03375	1.48677e-05	5.01823e-06
	-0.22	29.1657	0.627883	4.3369e-21	9.33655e-23		-0.01	4.08574	0.50171	0.000607455	7.45931e-05		-0.01	0.075	0.04218	1.11508e-05	6.27065e-06		-0.01	0	0	0	0		-0.01	0	0	0	0		-0.01	0.2375	0.05409	3.53107e-05	8.04125e-06
	-0.21	28.2058	0.638922	4.19417e-21	9.5007e-23		0.01	5.95584	0.54267	0.000885495	8.06821e-05		0.01	0.025	0.025	3.71692e-06	3.71692e-06		0.01	0	0	0	0		0.01	0	0	0	0		0.01	0.25	0.06033	3.71692e-05	8.96909e-06
	-0.2	28.4757	0.523021	4.23431e-21	7.77726e-23		0.03	7.9901	0.64016	0.00119	9.51765e-05		0.03	0.2	0.06405	2.97354e-05	9.52294e-06		0.03	0	0	0	0		0.03	0	0	0	0		0.03	0.275	0.07542	4.08861e-05	1.12133e-05
	-0.19	26.3261	0.583538	3.91466e-21	8.67714e-23		0.05	8.50495	0.67246	0.00126	9.99792e-05		0.05	0.175	0.0706	2.60184e-05	1.04962e-05		0.05	0.025	0.025	3.71692e-06	3.71692e-06		0.05	0	0	0	0		0.05	0.4	0.08642	5.94707e-05	1.28486e-05
	-0.18	26.0262	0.661466	3.87006e-21	9.83593e-23		0.07	8.92436	0.65106	0.00133	9.67972e-05		0.07	0.1	0.04804	1.48677e-05	7.1422e-06		0.07	0	0	0	0		0.07	0.01	0.01	1.48677e-06	1.48677e-06		0.07	0.375	0.0803	5.57538e-05	1.19385e-05
	-0.17	24.9263	0.54045	3.70651e-21	8.03643e-23		0.09	6.42554	0.47309	0.000955329	7.03379e-05		0.09	0.3	0.09608	4.4603e-05	1.42844e-05		0.09	0	0	0	0		0.09	0.02	0.01407	2.97354e-06	2.09196e-06		0.09	0.3	0.07204	4.4603e-05	1.07108e-05
	-0.16	24.6964	0.584824	3.67232e-21	8.69627e-23		0.11	5.3305	0.41224	0.000792521	6.12902e-05		0.11	0.15	0.07638	2.23015e-05	1.13554e-05		0.11	0	0	0	0		0.11	0	0	0	0		0.11	0.2	0.05454	2.97354e-05	8.10893e-06
	-0.15	25.5862	0.530615	3.80464e-21	7.89018e-23		0.13	3.38733	0.27329	0.000503617	4.06319e-05		0.13	0.075	0.04218	1.11508e-05	6.27065e-06		0.13	0	0	0	0		0.13	0	0	0	0		0.13	0.2375	0.06225	3.53107e-05	9.25458e-06
	-0.14	26.856	0.561303	3.99346e-21	8.34652e-23		0.15	2.1299	0.1871	0.000316667	2.78168e-05		0.15	0.025	0.025	3.71692e-06	3.71692e-06		0.15	0	0	0	0		0.15	0.01	0.01	1.48677e-06	1.48677e-06		0.15	0.1375	0.0462	2.04431e-05	6.86832e-06
	-0.13	30.3355	0.584949	4.51085e-21	8.69812e-23		0.17	1.44594	0.13823	0.000214978	2.05521e-05		0.17	0.075	0.04218	1.11508e-05	6.27065e-06		0.17	0	0	0	0		0.17	0	0	0	0		0.17	0.125	0.03721	1.85846e-05	5.53208e-06
	-0.12	39.5141	0.703489	5.87571e-21	1.04608e-22		0.19	1.23287	0.13193	0.000183299	1.96148e-05		0.19	0.1	0.04804	1.48677e-05	7.1422e-06		0.19	0.025	0.025	3.71692e-06	3.71692e-06		0.19	0.02	0.01407	2.97354e-06	2.09196e-06		0.19	0.175	0.0496	2.60184e-05	7.37479e-06
	-0.11	67.3099	0.967923	1.00089e-20	1.43929e-22		0.21	1.36277	0.12708	0.000202613	1.88944e-05		0.21	0.075	0.04218	1.11508e-05	6.27065e-06		0.21	0	0	0	0		0.21	0.02	0.01407	2.97354e-06	2.09196e-06		0.21	0.15	0.0474	2.23015e-05	7.0474e-06
	-0.1	131	2.18563	1.94796e-20	3.25e-22		0.23	1.24376	0.13657	0.000184919	2.0305e-05		0.23	0.025	0.025	3.71692e-06	3.71692e-06		0.23	0	0	0	0		0.23	0.01	0.01	1.48677e-06	1.48677e-06		0.23	0.1875	0.04738	2.78769e-05	7.0443e-06
	-0.09	303.035	4.70691	4.5061e-20	6.99912e-22		0.25	1.41347	0.13212	0.000210149	1.96437e-05		0.25	0.025	0.025	3.71692e-06	3.71692e-06		0.25	0.05	0.0349	7.43384e-06	5.18869e-06		0.25	0	0	0	0		0.25	0.1	0.03815	1.48677e-05	5.67255e-06
	-0.08	663.831	8.38278	9.8711e-20	1.24651e-21		0.27	0.95307	0.10476	0.000141699	1.55755e-05		0.27	0.05	0.0349	7.43384e-06	5.18869e-06		0.27	0	0	0	0		0.27	0.02	0.01407	2.97354e-06	2.09196e-06		0.27	0.175	0.06602	2.60184e-05	9.81625e-06
	-0.07	1267.2	10.9259	1.88431e-19	1.62467e-21		0.29	0.78099	0.10862	0.000116115	1.61497e-05		0.29	0.125	0.07327	1.85846e-05	1.08936e-05		0.29	0.025	0.025	3.71692e-06	3.71692e-06		0.29	0.03	0.01714	4.4603e-06	2.54901e-06		0.29	0.2	0.05454	2.97354e-05	8.10893e-06
	-0.06	2415.93	13.2279	3.59246e-19	1.96697e-21		0.31	0.61168	0.09325	9.09431e-05	1.38636e-05		0.31	0.025	0.025	3.71692e-06	3.71692e-06		0.31	0.025	0.025	3.71692e-06	3.71692e-06		0.31	0.02	0.01407	2.97354e-06	2.09196e-06		0.31	0.225	0.05893	3.34523e-05	8.76197e-06
	-0.05	3608.18	15.7182	5.36533e-19	2.33728e-21		0.33	0.37149	0.07534	5.52312e-05	1.12017e-05		0.33	0.025	0.025	3.71692e-06	3.71692e-06		0.33	0.05	0.0349	7.43384e-06	5.18869e-06		0.33	0.06	0.02387	8.92061e-06	3.54867e-06		0.33	0.075	0.02963	1.11508e-05	4.40586e-06
	-0.04	5066.36	17.3761	7.53362e-19	2.58381e-21		0.35	0.40119	0.07447	5.96474e-05	1.10721e-05		0.35	0.075	0.05533	1.11508e-05	8.2256e-06		0.35	0.075	0.04218	1.11508e-05	6.27065e-06		0.35	0	0	0	0		0.35	0.1125	0.03975	1.67261e-05	5.91035e-06
	-0.03	6877.59	17.7549	1.02269e-18	2.64013e-21		0.37	0.35149	0.06508	5.22577e-05	9.67528e-06		0.37	0.025	0.025	3.71692e-06	3.71692e-06		0.37	0.05	0.0349	7.43384e-06	5.18869e-06		0.37	0	0	0	0		0.37	0.125	0.04492	1.85846e-05	6.6779e-06
	-0.02	9594.29	17.4338	1.42666e-18	2.59239e-21		0.39	0.30099	0.05888	4.47502e-05	8.75342e-06		0.39	0.05	0.0349	7.43384e-06	5.18869e-06		0.39	0.05	0.05	7.43384e-06	7.43384e-06		0.39	0.01	0.01	1.48677e-06	1.48677e-06		0.39	0.1625	0.05467	2.416e-05	8.12778e-06
	-0.01	11798.3	16.1321	1.75439e-18	2.39883e-21		0.41	0.1404	0.04226	2.08736e-05	6.28376e-06		0.41	0.05	0.0349	7.43384e-06	5.18869e-06		0.41	0	0	0	0		0.41	0.02	0.02	2.97354e-06	2.97354e-06		0.41	0.05	0.02452	7.43384e-06	3.64566e-06
	0	13947.6	17.0993	2.074e-18	2.54265e-21		0.43	0.15109	0.04074	2.24634e-05	6.05683e-06		0.43	0	0	0	0		0.43	0.05	0.0349	7.43384e-06	5.18869e-06		0.43	0.02	0.01407	2.97354e-06	2.09196e-06		0.43	0.1375	0.0462	2.04431e-05	6.86832e-06
	0.01	15903.2	22.8118	2.36479e-18	3.39209e-21		0.45	0.16	0.04155	2.37883e-05	6.17811e-06		0.45	0.025	0.025	3.71692e-06	3.71692e-06		0.45	0.025	0.025	3.71692e-06	3.71692e-06		0.45	0.03	0.01714	4.4603e-06	2.54901e-06		0.45	0.0375	0.02137	5.57538e-06	3.17794e-06
	0.02	17895.2	41.5004	2.66099e-18	6.17107e-21		0.47	0.1402	0.03453	2.08442e-05	5.13337e-06		0.47	0.05	0.0349	7.43384e-06	5.18869e-06		0.47	0.025	0.025	3.71692e-06	3.71692e-06		0.47	0.03	0.01714	4.4603e-06	2.54901e-06		0.47	0.025	0.01757	3.71692e-06	2.61157e-06
	0.03	18524.8	65.5403	2.75462e-18	9.74577e-21		0.49	0.2501	0.06032	3.71839e-05	8.96833e-06		0.49	0.025	0.025	3.71692e-06	3.71692e-06		0.49	0.025	0.025	3.71692e-06	3.71692e-06		0.49	0.03	0.01714	4.4603e-06	2.54901e-06		0.49	0.1	0.03375	1.48677e-05	5.01823e-06
	0.04	18480.8	81.2985	2.74808e-18	1.2089e-20		0.51	0.1402	0.03728	2.08442e-05	5.54335e-06		0.51	0.075	0.05533	1.11508e-05	8.2256e-06		0.51	0.025	0.025	3.71692e-06	3.71692e-06		0.51	0.02	0.01407	2.97354e-06	2.09196e-06		0.51	0.0875	0.03179	1.30092e-05	4.72661e-06
	0.05	17740.7	98.0418	2.63802e-18	1.45787e-20		0.53	0.1	0.033	1.48677e-05	4.90658e-06		0.53	0.025	0.025	3.71692e-06	3.71692e-06		0.53	0.025	0.025	3.71692e-06	3.71692e-06		0.53	0.05	0.0219	7.43384e-06	3.25666e-06		0.53	0.025	0.01757	3.71692e-06	2.61157e-06
	0.06	16469.1	105.556	2.44894e-18	1.56961e-20		0.55	0.1505	0.04309	2.23751e-05	6.40637e-06		0.55	0.1	0.04804	1.48677e-05	7.1422e-06		0.55	0	0	0	0		0.55	0.01	0.01	1.48677e-06	1.48677e-06		0.55	0.1	0.03815	1.48677e-05	5.67255e-06
	0.07	14142.4	102.654	2.10296e-18	1.52645e-20		0.57	0.0996	0.03588	1.48088e-05	5.33434e-06		0.57	0.025	0.025	3.71692e-06	3.71692e-06		0.57	0.025	0.025	3.71692e-06	3.71692e-06		0.57	0.01	0.01	1.48677e-06	1.48677e-06		0.57	0.0625	0.02723	9.2923e-06	4.04907e-06
	0.08	12065.5	97.4069	1.79413e-18	1.44843e-20		0.59	0.1097	0.03954	1.63103e-05	5.87876e-06		0.59	0.025	0.025	3.71692e-06	3.71692e-06		0.59	0.05	0.0349	7.43384e-06	5.18869e-06		0.59	0.05	0.0219	7.43384e-06	3.25666e-06		0.59	0.0125	0.0125	1.85846e-06	1.85846e-06
	0.09	9983.73	84.8291	1.48457e-18	1.2614e-20		0.61	0.08	0.03044	1.18941e-05	4.52606e-06		0.61	0.025	0.025	3.71692e-06	3.71692e-06		0.61	0	0	0	0		0.61	0	0	0	0		0.61	0.0875	0.03179	1.30092e-05	4.72661e-06
	0.1	8019.16	71.5392	1.19244e-18	1.06378e-20		0.63	0.0804	0.03044	1.1953e-05	4.52644e-06		0.63	0.025	0.025	3.71692e-06	3.71692e-06		0.63	0.025	0.025	3.71692e-06	3.71692e-06		0.63	0.05	0.0219	7.43384e-06	3.25666e-06		0.63	0.025	0.01757	3.71692e-06	2.61157e-06
	0.11	5785.73	52.2539	8.60332e-19	7.77009e-21		0.65	0.0703	0.02539	1.04515e-05	3.77488e-06		0.65	0.05	0.05	7.43384e-06	7.43384e-06		0.65	0.05	0.0349	7.43384e-06	5.18869e-06		0.65	0.02	0.01407	2.97354e-06	2.09196e-06		0.65	0.0125	0.0125	1.85846e-06	1.85846e-06
	0.12	4478.14	39.5052	6.65895e-19	5.87438e-21		0.67	0.0901	0.02848	1.33956e-05	4.23377e-06		0.67	0	0	0	0		0.67	0.05	0.0349	7.43384e-06	5.18869e-06		0.67	0.01	0.01	1.48677e-06	1.48677e-06		0.67	0.025	0.01757	3.71692e-06	2.61157e-06
	0.13	3469.15	29.9058	5.15858e-19	4.44696e-21		0.69	0.06	0.0275	8.92061e-06	4.08911e-06		0.69	0.075	0.04218	1.11508e-05	6.27065e-06		0.69	0.075	0.04218	1.11508e-05	6.27065e-06		0.69	0.06	0.02387	8.92061e-06	3.54867e-06		0.69	0.0375	0.02137	5.57538e-06	3.17794e-06
	0.14	2719.52	22.2693	4.04389e-19	3.31142e-21		0.71	0.0804	0.03044	1.1953e-05	4.52644e-06		0.71	0.05	0.0349	7.43384e-06	5.18869e-06		0.71	0.05	0.0349	7.43384e-06	5.18869e-06		0.71	0.03	0.01714	4.4603e-06	2.54901e-06		0.71	0.1125	0.04704	1.67261e-05	6.99447e-06
	0.15	2032.52	15.6725	3.02233e-19	2.33048e-21		0.73	0.08	0.02699	1.18941e-05	4.01348e-06		0.73	0.075	0.04218	1.11508e-05	6.27065e-06		0.73	0.15	0.07638	2.23015e-05	1.13554e-05		0.73	0.03	0.01714	4.4603e-06	2.54901e-06		0.73	0.0125	0.0125	1.85846e-06	1.85846e-06
	0.16	1685.81	11.732	2.50678e-19	1.74453e-21		0.75	0.1002	0.03588	1.48971e-05	5.33409e-06		0.75	0.05	0.0349	7.43384e-06	5.18869e-06		0.75	0.025	0.025	3.71692e-06	3.71692e-06		0.75	0	0	0	0		0.75	0.025	0.01757	3.71692e-06	2.61157e-06
	0.17	1452.1	8.55366	2.15925e-19	1.27192e-21		0.77	0.02	0.01393	2.97354e-06	2.07114e-06		0.77	0.075	0.04218	1.11508e-05	6.27065e-06		0.77	0.025	0.025	3.71692e-06	3.71692e-06		0.77	0.03	0.01714	4.4603e-06	2.54901e-06		0.77	0.05	0.02452	7.43384e-06	3.64566e-06
	0.18	1304.33	6.24804	1.93952e-19	9.29076e-22		0.79	0.0697	0.02903	1.03632e-05	4.31589e-06		0.79	0.025	0.025	3.71692e-06	3.71692e-06		0.79	0	0	0	0		0.79	0.01	0.01	1.48677e-06	1.48677e-06		0.79	0.0375	0.02781	5.57538e-06	4.13455e-06
	0.19	1239.01	4.60151	1.84239e-19	6.84239e-22		0.81	0.0798	0.03044	1.18647e-05	4.52616e-06		0.81	0.025	0.025	3.71692e-06	3.71692e-06		0.81	0.025	0.025	3.71692e-06	3.71692e-06		0.81	0.04	0.01969	5.94707e-06	2.92814e-06		0.81	0.025	0.01757	3.71692e-06	2.61157e-06
	0.2	1262.84	4.14023	1.87783e-19	6.15647e-22		0.83	0.0501	0.02169	7.44856e-06	3.22429e-06		0.83	0	0	0	0		0.83	0	0	0	0		0.83	0.02	0.01407	2.97354e-06	2.09196e-06		0.83	0.1125	0.03555	1.67261e-05	5.28555e-06
	0.21	1315.79	4.86868	1.95656e-19	7.23967e-22		0.85	0.0299	0.02205	4.44558e-06	3.27814e-06		0.85	0.1	0.04804	1.48677e-05	7.1422e-06		0.85	0.05	0.0349	7.43384e-06	5.18869e-06		0.85	0.04	0.01969	5.94707e-06	2.92814e-06		0.85	0.0125	0.0125	1.85846e-06	1.85846e-06
	0.22	1377.58	4.87839	2.04844e-19	7.25411e-22		0.87	0.1099	0.03695	1.63397e-05	5.49372e-06		0.87	0.025	0.025	3.71692e-06	3.71692e-06		0.87	0.025	0.025	3.71692e-06	3.71692e-06		0.87	0.04	0.01969	5.94707e-06	2.92814e-06		0.87	0.0375	0.02137	5.57538e-06	3.17794e-06
	0.23	1417.12	5.63622	2.10724e-19	8.38099e-22		0.89	0.0802	0.027	1.19236e-05	4.01359e-06		0.89	0.05	0.0349	7.43384e-06	5.18869e-06		0.89	0	0	0	0		0.89	0.01	0.01	1.48677e-06	1.48677e-06		0.89	0.0375	0.02137	5.57538e-06	3.17794e-06
	0.24	1415.44	6.84323	2.10474e-19	1.01758e-21		0.91	0.0301	0.01697	4.47502e-06	2.52369e-06		0.91	0.025	0.025	3.71692e-06	3.71692e-06		0.91	0	0	0	0		0.91	0	0	0	0		0.91	0.1375	0.03875	2.04431e-05	5.7605e-06
	0.25	1373.63	7.98917	2.04257e-19	1.18798e-21		0.93	0.0503	0.02169	7.478e-06	3.22456e-06		0.93	0.05	0.0349	7.43384e-06	5.18869e-06		0.93	0.025	0.025	3.71692e-06	3.71692e-06		0.93	0.02	0.01407	2.97354e-06	2.09196e-06		0.93	0.0375	0.02137	5.57538e-06	3.17794e-06
	0.26	1274.38	8.38655	1.89499e-19	1.24707e-21		0.95	0.0396	0.0195	5.88819e-06	2.8996e-06		0.95	0.05	0.0349	7.43384e-06	5.18869e-06		0.95	0.075	0.04218	1.11508e-05	6.27065e-06		0.95	0	0	0	0		0.95	0.125	0.04492	1.85846e-05	6.6779e-06
	0.27	1137.43	8.20087	1.69135e-19	1.21946e-21		0.97	0.0402	0.0195	5.97651e-06	2.89915e-06		0.97	0.025	0.025	3.71692e-06	3.71692e-06		0.97	0.025	0.025	3.71692e-06	3.71692e-06		0.97	0.01	0.01	1.48677e-06	1.48677e-06		0.97	0.1375	0.04263	2.04431e-05	6.33866e-06
	0.28	934.573	7.41976	1.3897e-19	1.10331e-21		0.99	0.0396	0.02405	5.88819e-06	3.57559e-06		0.99	0.025	0.025	3.71692e-06	3.71692e-06		0.99	0	0	0	0		0.99	0	0	0	0		0.99	0.1875	0.05652	2.78769e-05	8.40284e-06
	0.29	788.836	6.93509	1.17299e-19	1.03124e-21		1.01	0.0798	0.027	1.18647e-05	4.01359e-06		1.01	0.05	0.0349	7.43384e-06	5.18869e-06		1.01	0.025	0.025	3.71692e-06	3.71692e-06		1.01	0.04	0.01969	5.94707e-06	2.92814e-06		1.01	0.0375	0.02137	5.57538e-06	3.17794e-06
	0.3	645.884	5.64232	9.60422e-20	8.39007e-22		1.03	0.0804	0.03354	1.1953e-05	4.98657e-06		1.03	0.025	0.025	3.71692e-06	3.71692e-06		1.03	0.025	0.025	3.71692e-06	3.71692e-06		1.03	0.04	0.01969	5.94707e-06	2.92814e-06		1.03	0.1	0.0457	1.48677e-05	6.79472e-06
	0.31	535.74	4.29127	7.9664e-20	6.38107e-22		1.05	0.0301	0.01697	4.47502e-06	2.52369e-06		1.05	0.05	0.0349	7.43384e-06	5.18869e-06		1.05	0	0	0	0		1.05	0	0	0	0		1.05	0.075	0.02963	1.11508e-05	4.40586e-06
	0.32	421.687	3.25758	6.27044e-20	4.84399e-22		1.07	0.0501	0.02169	7.44856e-06	3.22429e-06		1.07	0.075	0.04218	1.11508e-05	6.27065e-06		1.07	0	0	0	0		1.07	0	0	0	0		1.07	0.1625	0.04516	2.416e-05	6.71381e-06
	0.33	362.326	2.98328	5.38775e-20	4.4361e-22		1.09	0.0705	0.02903	1.0481e-05	4.31629e-06		1.09	0.025	0.025	3.71692e-06	3.71692e-06		1.09	0.05	0.0349	7.43384e-06	5.18869e-06		1.09	0.01	0.01	1.48677e-06	1.48677e-06		1.09	0.175	0.0496	2.60184e-05	7.37479e-06
	0.34	320.982	2.88634	4.77297e-20	4.29195e-22		1.11	0.0701	0.02903	1.04221e-05	4.31569e-06		1.11	0.05	0.0349	7.43384e-06	5.18869e-06		1.11	0.025	0.025	3.71692e-06	3.71692e-06		1.11	0.01	0.01	1.48677e-06	1.48677e-06		1.11	0.1625	0.05169	2.416e-05	7.68541e-06
	0.35	287.227	2.19866	4.27104e-20	3.26938e-22		1.13	0.0198	0.01393	2.94409e-06	2.07135e-06		1.13	0.075	0.04218	1.11508e-05	6.27065e-06		1.13	0	0	0	0		1.13	0	0	0	0		1.13	0.1875	0.05652	2.78769e-05	8.40284e-06
	0.36	255.272	2.05616	3.79587e-20	3.05748e-22		1.15	0	0	0	0		1.15	0.025	0.025	3.71692e-06	3.71692e-06		1.15	0.05	0.0349	7.43384e-06	5.18869e-06		1.15	0.04	0.01969	5.94707e-06	2.92814e-06		1.15	0.2375	0.05694	3.53107e-05	8.46504e-06
	0.37	239.524	2.03471	3.5617e-20	3.02559e-22		1.17	0	0	0	0		1.17	0.025	0.025	3.71692e-06	3.71692e-06		1.17	0.05	0.0349	7.43384e-06	5.18869e-06		1.17	0.02	0.01407	2.97354e-06	2.09196e-06		1.17	0.2	0.06006	2.97354e-05	8.93001e-06
	0.38	226.206	1.9307	3.36366e-20	2.87093e-22		1.19	0.0402	0.0195	5.97651e-06	2.89915e-06		1.19	0.025	0.025	3.71692e-06	3.71692e-06		1.19	0	0	0	0		1.19	0	0	0	0		1.19	0.3375	0.07536	5.01784e-05	1.12036e-05
	0.39	213.528	1.96451	3.17514e-20	2.92121e-22		1.21	0.0099	0.0099	1.47205e-06	1.47205e-06		1.21	0.025	0.025	3.71692e-06	3.71692e-06		1.21	0.05	0.0349	7.43384e-06	5.18869e-06		1.21	0.04	0.01969	5.94707e-06	2.92814e-06		1.21	0.1375	0.03875	2.04431e-05	5.7605e-06
	0.4	203.8	1.74926	3.03048e-20	2.60113e-22		1.23	0.04	0.0195	5.94707e-06	2.899e-06		1.23	0	0	0	0		1.23	0	0	0	0		1.23	0.05	0.0219	7.43384e-06	3.25666e-06		1.23	0.3125	0.07462	4.64615e-05	1.10938e-05
	0.41	188.972	1.57547	2.80999e-20	2.3427e-22		1.25	0.08	0.03354	1.18941e-05	4.98622e-06		1.25	0.075	0.05533	1.11508e-05	8.2256e-06		1.25	0	0	0	0		1.25	0.01	0.01	1.48677e-06	1.48677e-06		1.25	0.425	0.075	6.31876e-05	1.11508e-05
	0.42	178.553	1.7518	2.65507e-20	2.60491e-22		1.27	0.06	0.02363	8.92061e-06	3.51335e-06		1.27	0.025	0.025	3.71692e-06	3.71692e-06		1.27	0	0	0	0		1.27	0.03	0.01714	4.4603e-06	2.54901e-06		1.27	0.3375	0.06877	5.01784e-05	1.02242e-05
	0.43	166.305	1.58824	2.47294e-20	2.36169e-22		1.29	0.0099	0.0099	1.47205e-06	1.47205e-06		1.29	0.025	0.025	3.71692e-06	3.71692e-06		1.29	0	0	0	0		1.29	0	0	0	0		1.29	0.325	0.06838	4.832e-05	1.01663e-05
	0.44	155.297	1.572	2.30925e-20	2.33754e-22		1.31	0.02	0.01393	2.97354e-06	2.07114e-06		1.31	0	0	0	0		1.31	0.05	0.0349	7.43384e-06	5.18869e-06		1.31	0	0	0	0		1.31	0.3875	0.08804	5.76123e-05	1.30896e-05
	0.45	136.79	1.50798	2.03405e-20	2.24235e-22		1.33	0.0198	0.01393	2.94409e-06	2.07135e-06		1.33	0.05	0.0349	7.43384e-06	5.18869e-06		1.33	0	0	0	0		1.33	0.07	0.02564	1.04074e-05	3.81255e-06		1.33	0.45	0.08325	6.69045e-05	1.23772e-05
	0.46	126.081	1.24942	1.87481e-20	1.85787e-22		1.35	0.0303	0.02205	4.50446e-06	3.2784e-06		1.35	0.05	0.0349	7.43384e-06	5.18869e-06		1.35	0.05	0.0349	7.43384e-06	5.18869e-06		1.35	0.01	0.01	1.48677e-06	1.48677e-06		1.35	0.5375	0.09061	7.99138e-05	1.34715e-05
	0.47	117.743	1.31515	1.75082e-20	1.95561e-22		1.37	0.0099	0.0099	1.47205e-06	1.47205e-06		1.37	0.05	0.0349	7.43384e-06	5.18869e-06		1.37	0.05	0.0349	7.43384e-06	5.18869e-06		1.37	0.02	0.01407	2.97354e-06	2.09196e-06		1.37	0.4125	0.07483	6.13292e-05	1.11252e-05
	0.48	107.774	1.32891	1.60259e-20	1.97607e-22		1.39	0.04	0.0195	5.94707e-06	2.899e-06		1.39	0.025	0.025	3.71692e-06	3.71692e-06		1.39	0.025	0.025	3.71692e-06	3.71692e-06		1.39	0	0	0	0		1.39	0.3625	0.07598	5.38953e-05	1.12968e-05
	0.49	96.5858	1.27395	1.43622e-20	1.89435e-22		1.41	0.0099	0.0099	1.47205e-06	1.47205e-06		1.41	0.075	0.04218	1.11508e-05	6.27065e-06		1.41	0.025	0.025	3.71692e-06	3.71692e-06		1.41	0.02	0.01407	2.97354e-06	2.09196e-06		1.41	0.525	0.08339	7.80553e-05	1.23984e-05
	0.5	91.8265	1.14661	1.36545e-20	1.70499e-22		1.43	0.02	0.01393	2.97354e-06	2.07114e-06		1.43	0.025	0.025	3.71692e-06	3.71692e-06		1.43	0.075	0.05533	1.11508e-05	8.2256e-06		1.43	0.01	0.01	1.48677e-06	1.48677e-06		1.43	0.35	0.07356	5.20369e-05	1.0937e-05
	0.51	87.4869	1.12147	1.30092e-20	1.66762e-22		1.45	0.0099	0.0099	1.47205e-06	1.47205e-06		1.45	0.05	0.0349	7.43384e-06	5.18869e-06		1.45	0.05	0.0349	7.43384e-06	5.18869e-06		1.45	0.02	0.01407	2.97354e-06	2.09196e-06		1.45	0.475	0.0889	7.06215e-05	1.32176e-05
	0.52	81.4176	1.00048	1.21067e-20	1.48771e-22		1.47	0.0398	0.0195	5.91763e-06	2.89915e-06		1.47	0	0	0	0		1.47	0.025	0.025	3.71692e-06	3.71692e-06		1.47	0.01	0.01	1.48677e-06	1.48677e-06		1.47	0.3875	0.0765	5.76123e-05	1.1374e-05
	0.54	74.8869	1.52435	1.11356e-20	2.26669e-22		1.49	0.0499	0.02169	7.41912e-06	3.22429e-06		1.49	0.075	0.04218	1.11508e-05	6.27065e-06		1.49	0	0	0	0		1.49	0	0	0	0		1.49	0.3875	0.07002	5.76123e-05	1.04107e-05
	0.56	67.032	1.45612	9.96758e-21	2.16524e-22		1.51	0.0798	0.03044	1.18647e-05	4.52616e-06		1.51	0.075	0.04218	1.11508e-05	6.27065e-06		1.51	0	0	0	0		1.51	0.01	0.01	1.48677e-06	1.48677e-06		1.51	0.3875	0.0744	5.76123e-05	1.10622e-05
	0.58	64.3497	1.3085	9.56873e-21	1.94573e-22		1.53	0.04	0.0195	5.94707e-06	2.899e-06		1.53	0	0	0	0		1.53	0.075	0.04218	1.11508e-05	6.27065e-06		1.53	0.02	0.01407	2.97354e-06	2.09196e-06		1.53	0.33333	0.0739	4.95589e-05	1.09874e-05
	0.6	57.6441	1.13263	8.57162e-21	1.68421e-22		1.55	0.0402	0.0195	5.97651e-06	2.89915e-06		1.55	0	0	0	0		1.55	0.025	0.025	3.71692e-06	3.71692e-06		1.55	0.01	0.01	1.48677e-06	1.48677e-06		1.55	0.35	0.09152	5.20369e-05	1.36067e-05
	0.62	54.0758	1.14821	8.04101e-21	1.70737e-22		1.57	0	0	0	0		1.57	0	0	0	0		1.57	0.025	0.025	3.71692e-06	3.71692e-06		1.57	0.02	0.01407	2.97354e-06	2.09196e-06		1.57	0.26667	0.07835	3.96471e-05	1.16494e-05
	0.64	49.4058	1.29004	7.34659e-21	1.91827e-22		1.59	0.0202	0.01393	3.00298e-06	2.07135e-06		1.59	0.05	0.0349	7.43384e-06	5.18869e-06		1.59	0.025	0.025	3.71692e-06	3.71692e-06		1.59	0.04	0.01969	5.94707e-06	2.92814e-06		1.59	0.41667	0.08666	6.19487e-05	1.28839e-05
	0.66	46.3404	0.949503	6.89077e-21	1.4119e-22		1.61	0.02	0.01393	2.97354e-06	2.07114e-06		1.61	0.025	0.025	3.71692e-06	3.71692e-06		1.61	0.025	0.025	3.71692e-06	3.71692e-06		1.61	0.03	0.01714	4.4603e-06	2.54901e-06		1.61	0.35	0.09456	5.20369e-05	1.40582e-05
	0.68	41.5986	1.15352	6.18567e-21	1.71527e-22		1.63	0.02	0.01393	2.97354e-06	2.07114e-06		1.63	0	0	0	0		1.63	0	0	0	0		1.63	0	0	0	0		1.63	0.4	0.08302	5.94707e-05	1.23434e-05
	0.7	39.0361	0.951809	5.80463e-21	1.41533e-22		1.65	0.0299	0.01697	4.44558e-06	2.52369e-06		1.65	0.025	0.025	3.71692e-06	3.71692e-06		1.65	0	0	0	0		1.65	0.01	0.01	1.48677e-06	1.48677e-06		1.65	0.53333	0.09645	7.92943e-05	1.43403e-05
	0.72	35.8749	1.08995	5.33456e-21	1.62074e-22		1.67	0.04	0.0195	5.94707e-06	2.899e-06		1.67	0.025	0.025	3.71692e-06	3.71692e-06		1.67	0	0	0	0		1.67	0.03	0.01714	4.4603e-06	2.54901e-06		1.67	0.28333	0.08265	4.21251e-05	1.22885e-05
	0.74	35.827	1.12059	5.32744e-21	1.66631e-22		1.69	0.0501	0.02169	7.44856e-06	3.22429e-06		1.69	0.075	0.05533	1.11508e-05	8.2256e-06		1.69	0.025	0.025	3.71692e-06	3.71692e-06		1.69	0.03	0.01714	4.4603e-06	2.54901e-06		1.69	0.36667	0.09498	5.45148e-05	1.41209e-05
	0.76	34.1506	1.14712	5.07816e-21	1.70576e-22		1.71	0.0099	0.0099	1.47205e-06	1.47205e-06		1.71	0	0	0	0		1.71	0	0	0	0		1.71	0	0	0	0		1.71	0.38333	0.09234	5.69928e-05	1.37286e-05
	0.78	32.3066	0.891157	4.80395e-21	1.32514e-22		1.73	0.04	0.0195	5.94707e-06	2.899e-06		1.73	0.05	0.0349	7.43384e-06	5.18869e-06		1.73	0.05	0.0349	7.43384e-06	5.18869e-06		1.73	0.02	0.01407	2.97354e-06	2.09196e-06		1.73	0.36667	0.08559	5.45148e-05	1.27254e-05
	0.8	31.5642	0.939287	4.69356e-21	1.39671e-22		1.75	0.0301	0.01697	4.47502e-06	2.52369e-06		1.75	0	0	0	0		1.75	0.025	0.025	3.71692e-06	3.71692e-06		1.75	0	0	0	0		1.75	0.41667	0.08333	6.19487e-05	1.23897e-05
	0.82	28.4509	0.799105	4.23061e-21	1.18826e-22		1.77	0	0	0	0		1.77	0	0	0	0		1.77	0	0	0	0		1.77	0	0	0	0		1.77	0.26667	0.06229	3.96471e-05	9.26039e-06
	0.84	27.0139	0.915555	4.01694e-21	1.36142e-22		1.79	0.0402	0.0195	5.97651e-06	2.89915e-06		1.79	0.05	0.0349	7.43384e-06	5.18869e-06		1.79	0	0	0	0		1.79	0.04	0.01969	5.94707e-06	2.92814e-06		1.79	0.38333	0.08923	5.69928e-05	1.32659e-05
	0.86	25.2178	0.855588	3.74986e-21	1.27225e-22		1.81	0.02	0.01393	2.97354e-06	2.07114e-06		1.81	0.05	0.0349	7.43384e-06	5.18869e-06		1.81	0.025	0.025	3.71692e-06	3.71692e-06		1.81	0.01	0.01	1.48677e-06	1.48677e-06		1.81	0.31667	0.06926	4.7081e-05	1.0298e-05
	0.88	24.8346	0.835796	3.69288e-21	1.24282e-22		1.83	0.0301	0.02205	4.47502e-06	3.27814e-06		1.83	0.1	0.04804	1.48677e-05	7.1422e-06		1.83	0	0	0	0		1.83	0	0	0	0		1.83	0.38333	0.09234	5.69928e-05	1.37286e-05
	0.9	23.5653	0.856973	3.50414e-21	1.27431e-22		1.85	0.0499	0.02585	7.41912e-06	3.84359e-06		1.85	0.025	0.025	3.71692e-06	3.71692e-06		1.85	0	0	0	0		1.85	0.02	0.01407	2.97354e-06	2.09196e-06		1.85	0.55	0.12894	8.17722e-05	1.91697e-05
	0.92	22.5835	0.876933	3.35814e-21	1.30399e-22		1.87	0.04	0.02405	5.94707e-06	3.57511e-06		1.87	0	0	0	0		1.87	0	0	0	0		1.87	0.03	0.01714	4.4603e-06	2.54901e-06		1.87	0.28333	0.07551	4.21251e-05	1.12263e-05
	0.94	22.6793	0.821385	3.37238e-21	1.22139e-22		1.89	0.0101	0.0099	1.50149e-06	1.47205e-06		1.89	0.025	0.025	3.71692e-06	3.71692e-06		1.89	0.025	0.025	3.71692e-06	3.71692e-06		1.89	0.01	0.01	1.48677e-06	1.48677e-06		1.89	0.36667	0.07871	5.45148e-05	1.17029e-05
	0.96	22.4637	0.803483	3.34033e-21	1.19477e-22		1.91	0.0301	0.01697	4.47502e-06	2.52369e-06		1.91	0	0	0	0		1.91	0.025	0.025	3.71692e-06	3.71692e-06		1.91	0.01	0.01	1.48677e-06	1.48677e-06		1.91	0.33333	0.08787	4.95589e-05	1.30643e-05
	0.98	21.6255	0.814949	3.21569e-21	1.21182e-22		1.93	0	0	0	0		1.93	0	0	0	0		1.93	0	0	0	0		1.93	0.01	0.01	1.48677e-06	1.48677e-06		1.93	0.28333	0.0633	4.21251e-05	9.41089e-06
	1	20.5478	0.625588	3.05544e-21	9.30242e-23		1.95	0.0499	0.02585	7.41912e-06	3.84359e-06		1.95	0.025	0.025	3.71692e-06	3.71692e-06		1.95	0	0	0	0		1.95	0.04	0.01969	5.94707e-06	2.92814e-06		1.95	0.35	0.0745	5.20369e-05	1.1077e-05
	1.02	18.4643	0.713623	2.74562e-21	1.06115e-22		1.97	0.0905	0.05283	1.34545e-05	7.85505e-06		1.97	0	0	0	0		1.97	0.075	0.04218	1.11508e-05	6.27065e-06		1.97	0.02	0.01407	2.97354e-06	2.09196e-06		1.97	0.55	0.10203	8.17722e-05	1.51691e-05
	1.04	19.1109	0.647289	2.84177e-21	9.62511e-23		1.99	0.0499	0.02169	7.41912e-06	3.22429e-06		1.99	0	0	0	0		1.99	0.05	0.05	7.43384e-06	7.43384e-06		1.99	0	0	0	0		1.99	0.63333	0.08222	9.4162e-05	1.22248e-05
	1.06	18.3685	0.699144	2.73138e-21	1.03962e-22		2.01	0.0202	0.01393	3.00298e-06	2.07135e-06		2.01	0.025	0.025	3.71692e-06	3.71692e-06		2.01	0.025	0.025	3.71692e-06	3.71692e-06		2.01	0.02	0.01407	2.97354e-06	2.09196e-06		2.01	0.56667	0.10187	8.42502e-05	1.51451e-05
	1.08	17.0035	0.656304	2.5284e-21	9.75916e-23		2.03	0.0499	0.02169	7.41912e-06	3.22429e-06		2.03	0.025	0.025	3.71692e-06	3.71692e-06		2.03	0	0	0	0		2.03	0.01	0.01	1.48677e-06	1.48677e-06		2.03	0.93333	0.11853	0.000138765	1.76224e-05
	1.1	16.4048	0.650256	2.43937e-21	9.66924e-23		2.05	0.0303	0.01698	4.50446e-06	2.52404e-06		2.05	0.075	0.04218	1.11508e-05	6.27065e-06		2.05	0.025	0.025	3.71692e-06	3.71692e-06		2.05	0	0	0	0		2.05	0.86667	0.11757	0.000128853	1.74801e-05
	1.12	16.1892	0.690409	2.40732e-21	1.02663e-22		2.07	0.0402	0.0195	5.97651e-06	2.89915e-06		2.07	0	0	0	0		2.07	0	0	0	0		2.07	0.02	0.01407	2.97354e-06	2.09196e-06		2.07	0.83333	0.14095	0.000123897	2.09567e-05
	1.14	16.74	0.709017	2.48922e-21	1.0543e-22		2.09	0.0303	0.01698	4.50446e-06	2.52404e-06		2.09	0.025	0.025	3.71692e-06	3.71692e-06		2.09	0	0	0	0		2.09	0.02	0.01407	2.97354e-06	2.09196e-06		2.09	1.1	0.12954	0.000163544	1.9259e-05
	1.16	15.4228	0.694128	2.29336e-21	1.03216e-22		2.11	0.0297	0.01698	4.41614e-06	2.52404e-06		2.11	0	0	0	0		2.11	0	0	0	0		2.11	0	0	0	0		2.11	1.38333	0.16137	0.00020567	2.39921e-05
	1.18	15.6863	0.77205	2.33253e-21	1.14803e-22		2.13	0.0101	0.0099	1.50149e-06	1.47205e-06		2.13	0	0	0	0		2.13	0.05	0.0349	7.43384e-06	5.18869e-06		2.13	0.04	0.01969	5.94707e-06	2.92814e-06		2.13	1.1	0.16587	0.000163544	2.46616e-05
	1.2	14.9678	0.773563	2.2257e-21	1.15028e-22		2.15	0.0202	0.01393	3.00298e-06	2.07135e-06		2.15	0	0	0	0		2.15	0.025	0.025	3.71692e-06	3.71692e-06		2.15	0.01	0.01	1.48677e-06	1.48677e-06		2.15	1.38333	0.15783	0.00020567	2.34658e-05
	1.22	14.3452	0.746024	2.13311e-21	1.10933e-22		2.17	0.02	0.01393	2.97354e-06	2.07114e-06		2.17	0	0	0	0		2.17	0.05	0.0349	7.43384e-06	5.18869e-06		2.17	0	0	0	0		2.17	1.53333	0.17702	0.000227971	2.63192e-05
	1.24	13.4591	0.450719	2.00135e-21	6.70214e-23		2.19	0.0299	0.01697	4.44558e-06	2.52369e-06		2.19	0.025	0.025	3.71692e-06	3.71692e-06		2.19	0	0	0	0		2.19	0.02	0.01407	2.97354e-06	2.09196e-06		2.19	1.73333	0.20839	0.000257706	3.09831e-05
	1.26	14.0817	0.564823	2.09394e-21	8.39885e-23		2.21	0.0602	0.03395	8.95005e-06	5.04738e-06		2.21	0	0	0	0		2.21	0	0	0	0		2.21	0.04	0.02429	5.94707e-06	3.61104e-06		2.21	1.7	0.21824	0.000252751	3.24467e-05
	1.28	13.2914	0.621731	1.97642e-21	9.24507e-23		2.23	0.0297	0.01698	4.41614e-06	2.52404e-06		2.23	0.025	0.025	3.71692e-06	3.71692e-06		2.23	0	0	0	0		2.23	0	0	0	0		2.23	1.33333	0.15707	0.000198236	2.33524e-05
	1.3	13.7464	0.668006	2.04408e-21	9.93317e-23		2.25	0.0499	0.02169	7.41912e-06	3.22429e-06		2.25	0	0	0	0		2.25	0	0	0	0		2.25	0.02	0.01407	2.97354e-06	2.09196e-06		2.25	1.8	0.18071	0.000267618	2.68671e-05
	1.32	13.2914	0.542293	1.97642e-21	8.06384e-23		2.27	0.0101	0.0099	1.50149e-06	1.47205e-06		2.27	0.025	0.025	3.71692e-06	3.71692e-06		2.27	0.025	0.025	3.71692e-06	3.71692e-06		2.27	0.03	0.01714	4.4603e-06	2.54901e-06		2.27	1.33333	0.17413	0.000198236	2.58886e-05
	1.34	12.6209	0.544404	1.87671e-21	8.09523e-23		2.29	0.0796	0.03044	1.18353e-05	4.52644e-06		2.29	0.025	0.025	3.71692e-06	3.71692e-06		2.29	0.025	0.025	3.71692e-06	3.71692e-06		2.29	0.05	0.0219	7.43384e-06	3.25666e-06		2.29	1.76667	0.1862	0.000262662	2.76836e-05
	1.36	11.663	0.628807	1.73427e-21	9.35029e-23		2.31	0.0297	0.01698	4.41614e-06	2.52404e-06		2.31	0	0	0	0		2.31	0	0	0	0		2.31	0.02	0.02	2.97354e-06	2.97354e-06		2.31	1.61667	0.15421	0.000240361	2.29274e-05
	1.38	11.615	0.549796	1.72714e-21	8.1754e-23		2.33	0.0396	0.02405	5.88819e-06	3.57559e-06		2.33	0.05	0.0349	7.43384e-06	5.18869e-06		2.33	0	0	0	0		2.33	0	0	0	0		2.33	2.3	0.21953	0.000341957	3.26386e-05
	1.4	11.2558	0.447383	1.67373e-21	6.65253e-23		2.35	0.04	0.0195	5.94707e-06	2.899e-06		2.35	0	0	0	0		2.35	0.025	0.025	3.71692e-06	3.71692e-06		2.35	0	0	0	0		2.35	2.16667	0.24143	0.000322133	3.58944e-05
	1.42	10.4416	0.591624	1.55265e-21	8.79738e-23		2.37	0.0697	0.02903	1.03632e-05	4.31589e-06		2.37	0.05	0.0349	7.43384e-06	5.18869e-06		2.37	0.025	0.025	3.71692e-06	3.71692e-06		2.37	0.04	0.01969	5.94707e-06	2.92814e-06		2.37	2.03333	0.19451	0.000302309	2.89192e-05
	1.44	11.0164	0.420407	1.63812e-21	6.2514e-23		2.39	0.1095	0.03954	1.62808e-05	5.87906e-06		2.39	0.025	0.025	3.71692e-06	3.71692e-06		2.39	0.125	0.07327	1.85846e-05	1.08936e-05		2.39	0.04	0.02429	5.94707e-06	3.61104e-06		2.39	2.01667	0.18487	0.000299831	2.74855e-05
	1.46	10.4176	0.558246	1.54909e-21	8.30106e-23		2.41	0.0602	0.04179	8.95005e-06	6.2135e-06		2.41	0	0	0	0		2.41	0.05	0.05	7.43384e-06	7.43384e-06		2.41	0.03	0.01714	4.4603e-06	2.54901e-06		2.41	1.96667	0.20853	0.000292398	3.10033e-05
	1.48	9.19624	0.514822	1.36747e-21	7.65535e-23		2.43	0.1103	0.03417	1.63986e-05	5.07991e-06		2.43	0.05	0.0349	7.43384e-06	5.18869e-06		2.43	0.15	0.06746	2.23015e-05	1.00302e-05		2.43	0.02	0.01407	2.97354e-06	2.09196e-06		2.43	2.33333	0.19839	0.000346912	2.94964e-05
	1.5	10.3218	0.709346	1.53484e-21	1.05479e-22		2.45	0.0796	0.027	1.18353e-05	4.01391e-06		2.45	0.025	0.025	3.71692e-06	3.71692e-06		2.45	0.1	0.05991	1.48677e-05	8.90789e-06		2.45	0.04	0.01969	5.94707e-06	2.92814e-06		2.45	2.08333	0.1891	0.000309743	2.81145e-05
	1.52	11.4953	0.588609	1.70934e-21	8.75255e-23		2.47	0.0598	0.02363	8.89117e-06	3.51348e-06		2.47	0	0	0	0		2.47	0.1	0.04804	1.48677e-05	7.1422e-06		2.47	0.07	0.02932	1.04074e-05	4.35903e-06		2.47	2.03333	0.2191	0.000302309	3.25747e-05
	1.54	10.0105	0.490751	1.48855e-21	7.29742e-23		2.49	0.0901	0.02848	1.33956e-05	4.23377e-06		2.49	0	0	0	0		2.49	0.025	0.025	3.71692e-06	3.71692e-06		2.49	0.04	0.01969	5.94707e-06	2.92814e-06		2.49	2.23333	0.24514	0.000332045	3.64468e-05
	1.56	9.38783	0.502069	1.39596e-21	7.46571e-23		2.51	0.1	0.03588	1.48677e-05	5.33401e-06		2.51	0	0	0	0		2.51	0.1	0.04804	1.48677e-05	7.1422e-06		2.51	0.01	0.01	1.48677e-06	1.48677e-06		2.51	1.86667	0.18936	0.00027753	2.81533e-05
	1.58	9.36389	0.547063	1.3924e-21	8.13477e-23		2.53	0.1701	0.04234	2.52898e-05	6.29568e-06		2.53	0.075	0.05533	1.11508e-05	8.2256e-06		2.53	0.075	0.04218	1.11508e-05	6.27065e-06		2.53	0.03	0.01714	4.4603e-06	2.54901e-06		2.53	1.88333	0.17481	0.000280008	2.59909e-05
	1.6	9.43571	0.53292	1.40308e-21	7.92446e-23		2.55	0.1802	0.04951	2.67913e-05	7.36141e-06		2.55	0.025	0.025	3.71692e-06	3.71692e-06		2.55	0.175	0.0706	2.60184e-05	1.04962e-05		2.55	0.07	0.02564	1.04074e-05	3.81255e-06		2.55	1.63333	0.18559	0.000242839	2.75932e-05
	1.62	9.67519	0.566147	1.43869e-21	8.41855e-23		2.57	0.1602	0.04155	2.38177e-05	6.17818e-06		2.57	0.05	0.0349	7.43384e-06	5.18869e-06		2.57	0.1	0.04804	1.48677e-05	7.1422e-06		2.57	0.08	0.02727	1.18941e-05	4.05382e-06		2.57	2.21667	0.19757	0.000329567	2.93744e-05
	1.64	8.21432	0.453889	1.22146e-21	6.74928e-23		2.59	0.1602	0.05212	2.38177e-05	7.74957e-06		2.59	0.05	0.05	7.43384e-06	7.43384e-06		2.59	0.075	0.04218	1.11508e-05	6.27065e-06		2.59	0.02	0.01407	2.97354e-06	2.09196e-06		2.59	1.56667	0.15471	0.000232927	2.30022e-05
	1.66	9.10047	0.628983	1.35323e-21	9.35291e-23		2.61	0.14891	0.04074	2.21396e-05	6.05683e-06		2.61	0.15	0.05718	2.23015e-05	8.50092e-06		2.61	0.15	0.06746	2.23015e-05	1.00302e-05		2.61	0.06	0.02778	8.92061e-06	4.13021e-06		2.61	1.8	0.20694	0.000267618	3.07674e-05
	1.68	9.19624	0.467143	1.36747e-21	6.94637e-23		2.63	0.27069	0.05778	4.02458e-05	8.59e-06		2.63	0	0	0	0		2.63	0.05	0.0349	7.43384e-06	5.18869e-06		2.63	0.05	0.02611	7.43384e-06	3.8822e-06		2.63	1.81667	0.20788	0.000270096	3.09075e-05
	1.7	9.12441	0.462675	1.35679e-21	6.87992e-23		2.65	0.2895	0.06019	4.30427e-05	8.94908e-06		2.65	0	0	0	0		2.65	0.175	0.0706	2.60184e-05	1.04962e-05		2.65	0.04	0.01969	5.94707e-06	2.92814e-06		2.65	2.18333	0.24872	0.000324611	3.69783e-05
	1.72	8.26227	0.507737	1.22859e-21	7.54999e-23		2.67	0.3297	0.05639	4.90192e-05	8.38318e-06		2.67	0.025	0.025	3.71692e-06	3.71692e-06		2.67	0.175	0.07916	2.60184e-05	1.1769e-05		2.67	0.06	0.02387	8.92061e-06	3.54867e-06		2.67	1.31667	0.14554	0.000195758	2.16383e-05
	1.74	8.28621	0.516411	1.23215e-21	7.67898e-23		2.69	0.1701	0.04462	2.52898e-05	6.63422e-06		2.69	0.125	0.06393	1.85846e-05	9.50432e-06		2.69	0.475	0.12397	7.06215e-05	1.84315e-05		2.69	0.04	0.01969	5.94707e-06	2.92814e-06		2.69	1.76667	0.21175	0.000262662	3.1483e-05
	1.76	7.68748	0.442238	1.14312e-21	6.57603e-23		2.71	0.38891	0.07299	5.7822e-05	1.08513e-05		2.71	0.05	0.0349	7.43384e-06	5.18869e-06		2.71	0.275	0.08761	4.08861e-05	1.30262e-05		2.71	0.06	0.02387	8.92061e-06	3.54867e-06		2.71	1.58333	0.15274	0.000235405	2.27085e-05
	1.78	8.38197	0.495782	1.24639e-21	7.37222e-23		2.73	0.3897	0.06879	5.79398e-05	1.02272e-05		2.73	0.075	0.04218	1.11508e-05	6.27065e-06		2.73	0.275	0.07996	4.08861e-05	1.18888e-05		2.73	0.05	0.0219	7.43384e-06	3.25666e-06		2.73	1.56667	0.20635	0.000232927	3.06794e-05
	1.8	7.35217	0.533326	1.09326e-21	7.9305e-23		2.75	0.31901	0.0702	4.74294e-05	1.04368e-05		2.75	0.075	0.04218	1.11508e-05	6.27065e-06		2.75	0.375	0.12241	5.57538e-05	1.81994e-05		2.75	0.01	0.01	1.48677e-06	1.48677e-06		2.75	1.66667	0.22128	0.000247795	3.2899e-05
	1.82	7.13664	0.475242	1.06121e-21	7.06679e-23		2.77	0.4303	0.07347	6.39752e-05	1.09226e-05		2.77	0	0	0	0		2.77	0.25	0.08586	3.71692e-05	1.27653e-05		2.77	0.17	0.04034	2.52751e-05	5.99754e-06		2.77	1.46667	0.15671	0.000218059	2.32989e-05
	1.84	6.10688	0.452908	9.08086e-22	6.73469e-23		2.79	0.5297	0.09487	7.87545e-05	1.41056e-05		2.79	0.05	0.0349	7.43384e-06	5.18869e-06		2.79	0.225	0.0912	3.34523e-05	1.35592e-05		2.79	0.03	0.01714	4.4603e-06	2.54901e-06		2.79	1.45	0.18012	0.000215581	2.67798e-05
	1.86	7.47195	0.460989	1.11107e-21	6.85486e-23		2.81	0.56059	0.09262	8.33473e-05	1.37705e-05		2.81	0.05	0.0349	7.43384e-06	5.18869e-06		2.81	0.4	0.10622	5.94707e-05	1.5792e-05		2.81	0.03	0.01714	4.4603e-06	2.54901e-06		2.81	1.66667	0.17085	0.000247795	2.54016e-05
	1.88	7.08876	0.460075	1.05409e-21	6.84126e-23		2.83	0.60931	0.08776	9.05898e-05	1.30484e-05		2.83	0.175	0.07916	2.60184e-05	1.1769e-05		2.83	0.4	0.10622	5.94707e-05	1.5792e-05		2.83	0.08	0.03075	1.18941e-05	4.57155e-06		2.83	1.56667	0.17845	0.000232927	2.65319e-05
	1.9	6.8014	0.483156	1.01136e-21	7.18447e-23		2.85	0.53089	0.08017	7.89312e-05	1.19197e-05		2.85	0.125	0.05296	1.85846e-05	7.87354e-06		2.85	0.35	0.09838	5.20369e-05	1.46275e-05		2.85	0.08	0.02727	1.18941e-05	4.05382e-06		2.85	1.3	0.17024	0.00019328	2.53113e-05
	1.92	6.8014	0.459566	1.01136e-21	6.83369e-23		2.87	0.56099	0.08481	8.34062e-05	1.26096e-05		2.87	0.025	0.025	3.71692e-06	3.71692e-06		2.87	0.6	0.17097	8.92061e-05	2.54193e-05		2.87	0.07	0.03555	1.04074e-05	5.28511e-06		2.87	1.4	0.19045	0.000208147	2.83155e-05
	1.94	7.20853	0.532755	1.0719e-21	7.92201e-23		2.89	0.62059	0.08986	9.22679e-05	1.33607e-05		2.89	0.15	0.05718	2.23015e-05	8.50092e-06		2.89	0.5	0.12403	7.43384e-05	1.84411e-05		2.89	0.12	0.04774	1.78412e-05	7.09733e-06		2.89	1.48333	0.18179	0.000220537	2.70274e-05
	1.96	7.51983	0.487497	1.11819e-21	7.24902e-23		2.91	0.74832	0.09889	0.000111257	1.47033e-05		2.91	0.2	0.08165	2.97354e-05	1.21394e-05		2.91	0.35	0.08435	5.20369e-05	1.25413e-05		2.91	0.06	0.02387	8.92061e-06	3.54867e-06		2.91	1.23333	0.1453	0.000183368	2.16022e-05
	1.98	5.60396	0.427912	8.33302e-22	6.36301e-23		2.93	0.72851	0.10328	0.000108313	1.53552e-05		2.93	0.175	0.09397	2.60184e-05	1.3971e-05		2.93	0.575	0.09397	8.54891e-05	1.3971e-05		2.93	0.08	0.03075	1.18941e-05	4.57155e-06		2.93	1.4	0.20056	0.000208147	2.98192e-05
	2	6.99299	0.455626	1.03985e-21	6.77511e-23		2.95	0.7404	0.09505	0.00011008	1.41312e-05		2.95	0.2	0.1086	2.97354e-05	1.61469e-05		2.95	0.35	0.09838	5.20369e-05	1.46275e-05		2.95	0.15	0.05198	2.23015e-05	7.72836e-06		2.95	1.1	0.13592	0.000163544	2.02083e-05
	2.02	6.20267	0.452184	9.2233e-22	6.72392e-23		2.97	0.87743	0.11716	0.000130453	1.74183e-05		2.97	0.175	0.06084	2.60184e-05	9.04601e-06		2.97	0.625	0.14182	9.2923e-05	2.1085e-05		2.97	0.09	0.03509	1.33809e-05	5.21708e-06		2.97	0.93333	0.13832	0.000138765	2.05657e-05
	2.04	6.29847	0.50723	9.36575e-22	7.54245e-23		2.99	1.09743	0.13536	0.000163162	2.01255e-05		2.99	0.175	0.0706	2.60184e-05	1.04962e-05		2.99	1.125	0.21539	0.000167261	3.2024e-05		2.99	0.09	0.03208	1.33809e-05	4.76994e-06		2.99	1.06667	0.14432	0.000158589	2.14572e-05
	2.06	6.10688	0.400809	9.08086e-22	5.95998e-23		3.01	1.1901	0.12874	0.00017694	1.91402e-05		3.01	0.15	0.07638	2.23015e-05	1.13554e-05		3.01	0.625	0.16675	9.2923e-05	2.47914e-05		3.01	0.12	0.03835	1.78412e-05	5.70172e-06		3.01	1.16667	0.15251	0.000173456	2.26741e-05
	2.08	6.46611	0.394554	9.61503e-22	5.86698e-23		3.03	1.24713	0.13746	0.000185419	2.04366e-05		3.03	0.075	0.04218	1.11508e-05	6.27065e-06		3.03	0.825	0.16751	0.000122658	2.49054e-05		3.03	0.09	0.03509	1.33809e-05	5.21708e-06		3.03	1.1	0.19412	0.000163544	2.88615e-05
	2.1	6.01108	0.356349	8.93841e-22	5.29887e-23		3.05	0.97129	0.10667	0.000144408	1.58596e-05		3.05	0.15	0.06746	2.23015e-05	1.00302e-05		3.05	0.525	0.11869	7.80553e-05	1.7646e-05		3.05	0.11	0.03732	1.63544e-05	5.54891e-06		3.05	0.98333	0.1396	0.000146199	2.07546e-05
	2.12	6.10688	0.429019	9.08086e-22	6.37946e-23		3.07	1.2895	0.13519	0.000191719	2.00997e-05		3.07	0.25	0.08586	3.71692e-05	1.27653e-05		3.07	0.65	0.1318	9.66399e-05	1.95959e-05		3.07	0.13	0.04416	1.9328e-05	6.56624e-06		3.07	1.08333	0.15274	0.000161067	2.27085e-05
	2.14	6.44215	0.448545	9.57941e-22	6.66982e-23		3.09	1.3099	0.12641	0.000194752	1.87941e-05		3.09	0.15	0.06746	2.23015e-05	1.00302e-05		3.09	0.55	0.11848	8.17722e-05	1.76158e-05		3.09	0.11	0.03732	1.63544e-05	5.54891e-06		3.09	1.08333	0.14319	0.000161067	2.12892e-05
	2.16	5.60396	0.364388	8.33302e-22	5.41841e-23		3.11	1.66119	0.15494	0.00024698	2.30355e-05		3.11	0.45	0.12378	6.69045e-05	1.84026e-05		3.11	0.675	0.15766	0.000100357	2.344e-05		3.11	0.07	0.03258	1.04074e-05	4.84425e-06		3.11	0.96667	0.13439	0.000143721	1.99804e-05
	2.18	6.29847	0.467607	9.36575e-22	6.95326e-23		3.13	1.33743	0.1284	0.000198844	1.90897e-05		3.13	0.225	0.08388	3.34523e-05	1.24705e-05		3.13	0.775	0.13629	0.000115225	2.02625e-05		3.13	0.02	0.01407	2.97354e-06	2.09196e-06		3.13	0.9	0.12954	0.000133809	1.9259e-05
	2.2	5.02919	0.417613	7.47835e-22	6.20986e-23		3.15	1.48733	0.15513	0.000221131	2.30643e-05		3.15	0.325	0.10971	4.832e-05	1.63106e-05		3.15	0.7	0.13493	0.000104074	2.00604e-05		3.15	0.05	0.0219	7.43384e-06	3.25666e-06		3.15	0.81667	0.13549	0.000121419	2.01439e-05
	2.22	4.86155	0.334178	7.22907e-22	4.96919e-23		3.17	1.54891	0.13815	0.000230287	2.05397e-05		3.17	0.325	0.09049	4.832e-05	1.34543e-05		3.17	0.95	0.1824	0.000141243	2.71184e-05		3.17	0.04	0.02429	5.94707e-06	3.61104e-06		3.17	0.81667	0.12463	0.000121419	1.85292e-05
	2.24	4.95735	0.431413	7.37152e-22	6.41506e-23		3.19	1.49901	0.15575	0.000222868	2.31566e-05		3.19	0.6	0.14676	8.92061e-05	2.18198e-05		3.19	0.75	0.15085	0.000111508	2.24282e-05		3.19	0.05	0.0219	7.43384e-06	3.25666e-06		3.19	0.85	0.15914	0.000126375	2.36601e-05
	2.26	6.15477	0.442132	9.15208e-22	6.57446e-23		3.21	1.48198	0.14247	0.000220336	2.11816e-05		3.21	0.45	0.10712	6.69045e-05	1.5926e-05		3.21	0.575	0.11815	8.54891e-05	1.75655e-05		3.21	0.06	0.02778	8.92061e-06	4.13021e-06		3.21	0.75	0.12265	0.000111508	1.82348e-05
	2.28	5.07709	0.361356	7.54958e-22	5.37332e-23		3.23	1.68851	0.15005	0.000251043	2.23095e-05		3.23	0.575	0.13343	8.54891e-05	1.98385e-05		3.23	0.525	0.12397	7.80553e-05	1.84315e-05		3.23	0.09	0.03208	1.33809e-05	4.76994e-06		3.23	0.68333	0.12234	0.000101596	1.81891e-05
	2.3	5.10104	0.400166	7.58519e-22	5.95042e-23		3.25	1.5796	0.16421	0.00023485	2.44149e-05		3.25	0.45	0.12885	6.69045e-05	1.91571e-05		3.25	0.525	0.11869	7.80553e-05	1.7646e-05		3.25	0.03	0.01714	4.4603e-06	2.54901e-06		3.25	0.71667	0.11906	0.000106552	1.7702e-05
	2.32	4.78971	0.384031	7.12224e-22	5.7105e-23		3.27	1.93802	0.1628	0.000288139	2.42042e-05		3.27	0.55	0.13373	8.17722e-05	1.9883e-05		3.27	0.75	0.15912	0.000111508	2.36581e-05		3.27	0.03	0.01714	4.4603e-06	2.54901e-06		3.27	0.66667	0.10269	9.91179e-05	1.52683e-05
	2.34	5.19683	0.387988	7.72763e-22	5.76934e-23		3.29	1.98792	0.16138	0.000295558	2.39932e-05		3.29	0.55	0.11848	8.17722e-05	1.76158e-05		3.29	0.625	0.15059	9.2923e-05	2.23887e-05		3.29	0.03	0.02227	4.4603e-06	3.31105e-06		3.29	0.56667	0.10987	8.42502e-05	1.63352e-05
	2.36	4.95735	0.342139	7.37152e-22	5.08757e-23		3.31	1.70752	0.15816	0.000253869	2.35149e-05		3.31	0.5	0.11875	7.43384e-05	1.7656e-05		3.31	0.425	0.10056	6.31876e-05	1.49508e-05		3.31	0.08	0.03075	1.18941e-05	4.57155e-06		3.31	0.65	0.13197	9.66399e-05	1.96204e-05
	2.38	6.17872	0.426433	9.18769e-22	6.34101e-23		3.33	2.07782	0.16393	0.000308924	2.43721e-05		3.33	0.575	0.14714	8.54891e-05	2.18765e-05		3.33	0.85	0.16622	0.000126375	2.47127e-05		3.33	0.03	0.01714	4.4603e-06	2.54901e-06		3.33	0.53333	0.10214	7.92943e-05	1.51863e-05
	2.4	5.10104	0.363375	7.58519e-22	5.40334e-23		3.35	1.8097	0.17671	0.000269061	2.62728e-05		3.35	0.6	0.14233	8.92061e-05	2.11604e-05		3.35	0.55	0.143	8.17722e-05	2.12606e-05		3.35	0.03	0.01714	4.4603e-06	2.54901e-06		3.35	0.63333	0.12343	9.4162e-05	1.83514e-05
	2.42	5.02919	0.394554	7.47835e-22	5.86698e-23		3.37	1.72931	0.16097	0.000257108	2.3933e-05		3.37	0.75	0.19855	0.000111508	2.95201e-05		3.37	0.45	0.10096	6.69045e-05	1.501e-05		3.37	0.07	0.02564	1.04074e-05	3.81255e-06		3.37	0.58333	0.09295	8.67281e-05	1.38192e-05
	2.44	4.78971	0.373211	7.12224e-22	5.54961e-23		3.39	1.8204	0.15882	0.000270651	2.36129e-05		3.39	0.85	0.16622	0.000126375	2.47127e-05		3.39	0.65	0.15832	9.66399e-05	2.3538e-05		3.39	0.02	0.01407	2.97354e-06	2.09196e-06		3.39	0.6	0.11449	8.92061e-05	1.70216e-05
	2.46	4.64601	0.301456	6.90857e-22	4.48261e-23		3.41	1.6998	0.15575	0.000252721	2.31561e-05		3.41	0.875	0.15684	0.000130092	2.33187e-05		3.41	0.9	0.15525	0.000133809	2.30821e-05		3.41	0.08	0.03387	1.18941e-05	5.03634e-06		3.41	0.51667	0.09941	7.68163e-05	1.47799e-05
	2.48	4.78971	0.384031	7.12224e-22	5.7105e-23		3.43	1.6402	0.14038	0.000243859	2.08715e-05		3.43	0.75	0.14654	0.000111508	2.17873e-05		3.43	0.3	0.08165	4.4603e-05	1.21394e-05		3.43	0.08	0.02727	1.18941e-05	4.05382e-06		3.43	0.41667	0.09884	6.19487e-05	1.46952e-05
	2.5	4.98129	0.328793	7.40713e-22	4.88912e-23		3.45	1.61842	0.15466	0.000240621	2.29942e-05		3.45	1.05	0.17153	0.000156111	2.55028e-05		3.45	0.4	0.1	5.94707e-05	1.48677e-05		3.45	0.03	0.01714	4.4603e-06	2.54901e-06		3.45	0.65	0.10583	9.66399e-05	1.57349e-05
	2.52	4.52627	0.465701	6.73052e-22	6.92492e-23		3.47	1.46	0.13818	0.000217068	2.05438e-05		3.47	0.975	0.18772	0.00014496	2.79102e-05		3.47	0.3	0.09608	4.4603e-05	1.42844e-05		3.47	0.03	0.01714	4.4603e-06	2.54901e-06		3.47	0.46667	0.09934	6.93825e-05	1.47694e-05
	2.54	4.78971	0.340407	7.12224e-22	5.06181e-23		3.49	1.79802	0.16412	0.000267324	2.44005e-05		3.49	0.925	0.15354	0.000137526	2.28274e-05		3.49	0.5	0.11323	7.43384e-05	1.68343e-05		3.49	0.03	0.02227	4.4603e-06	3.31105e-06		3.49	0.36667	0.08222	5.45148e-05	1.22248e-05
	2.56	4.69392	0.333178	6.9798e-22	4.95432e-23		3.51	1.60772	0.14619	0.000239031	2.17346e-05		3.51	0.975	0.16979	0.00014496	2.52445e-05		3.51	0.275	0.08761	4.08861e-05	1.30262e-05		3.51	0.02	0.01407	2.97354e-06	2.09196e-06		3.51	0.41667	0.08333	6.19487e-05	1.23897e-05
	2.58	4.50233	0.354818	6.69491e-22	5.27611e-23		3.53	1.69881	0.15383	0.000252574	2.28715e-05		3.53	1.45	0.22631	0.000215581	3.36476e-05		3.53	0.475	0.11316	7.06215e-05	1.68238e-05		3.53	0.05	0.02611	7.43384e-06	3.8822e-06		3.53	0.38333	0.08923	5.69928e-05	1.32659e-05
	2.6	4.02335	0.331276	5.98268e-22	4.92603e-23		3.55	1.59842	0.1548	0.000237647	2.30151e-05		3.55	1.3	0.2	0.00019328	2.97354e-05		3.55	0.375	0.09259	5.57538e-05	1.37666e-05		3.55	0.04	0.01969	5.94707e-06	2.92814e-06		3.55	0.68333	0.10494	0.000101596	1.5602e-05
	2.62	4.59812	0.409633	6.83735e-22	6.0912e-23		3.57	1.69723	0.17323	0.000252338	2.57549e-05		3.57	1.425	0.17863	0.000211864	2.65575e-05		3.57	0.275	0.08761	4.08861e-05	1.30262e-05		3.57	0.02	0.02	2.97354e-06	2.97354e-06		3.57	0.45	0.08034	6.69045e-05	1.1945e-05
	2.64	4.64601	0.314752	6.90857e-22	4.68033e-23		3.59	1.73842	0.17611	0.000258462	2.61842e-05		3.59	1.45	0.21168	0.000215581	3.14716e-05		3.59	0.3	0.08916	4.4603e-05	1.32554e-05		3.59	0.02	0.01407	2.97354e-06	2.09196e-06		3.59	0.26667	0.07835	3.96471e-05	1.16494e-05
	2.66	4.40653	0.319916	6.55246e-22	4.75712e-23		3.61	1.8505	0.16673	0.000275126	2.47882e-05		3.61	1.75	0.20176	0.000260184	2.99963e-05		3.61	0.425	0.11259	6.31876e-05	1.67394e-05		3.61	0.03	0.01714	4.4603e-06	2.54901e-06		3.61	0.55	0.12673	8.17722e-05	1.88411e-05
	2.68	4.69392	0.389839	6.9798e-22	5.79686e-23		3.63	1.4095	0.14079	0.000209561	2.09318e-05		3.63	1.35	0.19132	0.000200714	2.84445e-05		3.63	0.175	0.07916	2.60184e-05	1.1769e-05		3.63	0.04	0.02429	5.94707e-06	3.61104e-06		3.63	0.36667	0.09791	5.45148e-05	1.45564e-05
	2.7	4.74181	0.340338	7.05102e-22	5.06079e-23		3.65	1.27881	0.14494	0.00019013	2.15491e-05		3.65	1.6	0.17468	0.000237883	2.59707e-05		3.65	0.325	0.09732	4.832e-05	1.44692e-05		3.65	0.01	0.01	1.48677e-06	1.48677e-06		3.65	0.43333	0.08359	6.44266e-05	1.24275e-05
	2.72	4.16705	0.308365	6.19635e-22	4.58536e-23		3.67	1.21842	0.13467	0.00018115	2.00229e-05		3.67	2.325	0.27124	0.000345674	4.03278e-05		3.67	0.3	0.08165	4.4603e-05	1.21394e-05		3.67	0.04	0.01969	5.94707e-06	2.92814e-06		3.67	0.36667	0.07118	5.45148e-05	1.05821e-05
	2.74	4.50233	0.362972	6.69491e-22	5.39735e-23		3.69	1.27129	0.14062	0.000189011	2.09074e-05		3.69	1.875	0.23257	0.000278769	3.4577e-05		3.69	0.25	0.07804	3.71692e-05	1.16023e-05		3.69	0	0	0	0		3.69	0.38333	0.09827	5.69928e-05	1.46099e-05
	2.76	4.47838	0.385263	6.6593e-22	5.72882e-23		3.71	1.0899	0.11612	0.000162043	1.72645e-05		3.71	2.225	0.29847	0.000330806	4.43761e-05		3.71	0.2	0.07338	2.97354e-05	1.09099e-05		3.71	0.04	0.01969	5.94707e-06	2.92814e-06		3.71	0.31667	0.08058	4.7081e-05	1.19798e-05
	2.78	4.8855	0.508417	7.26469e-22	7.5601e-23		3.73	1.17168	0.11779	0.000174202	1.7513e-05		3.73	2.525	0.28642	0.000375409	4.25837e-05		3.73	0.175	0.0706	2.60184e-05	1.04962e-05		3.73	0.02	0.01407	2.97354e-06	2.09196e-06		3.73	0.26667	0.06667	3.96471e-05	9.91179e-06
	2.8	4.28679	0.324727	6.37441e-22	4.82866e-23		3.75	1.04079	0.11251	0.000154742	1.67273e-05		3.75	2.925	0.34041	0.00043488	5.06116e-05		3.75	0.225	0.07585	3.34523e-05	1.12771e-05		3.75	0.01	0.01	1.48677e-06	1.48677e-06		3.75	0.26667	0.06229	3.96471e-05	9.26039e-06
	2.82	4.76576	0.390813	7.08663e-22	5.81135e-23		3.77	0.8701	0.10685	0.000129364	1.58861e-05		3.77	2.35	0.28318	0.00034939	4.21027e-05		3.77	0.175	0.0706	2.60184e-05	1.04962e-05		3.77	0.02	0.01407	2.97354e-06	2.09196e-06		3.77	0.23333	0.07275	3.46912e-05	1.08156e-05
	2.84	4.35863	0.437809	6.48124e-22	6.51017e-23		3.79	0.97149	0.12143	0.000144437	1.80541e-05		3.79	2.3	0.24859	0.000341957	3.69589e-05		3.79	0.1	0.04804	1.48677e-05	7.1422e-06		3.79	0.03	0.02227	4.4603e-06	3.31105e-06		3.79	0.2	0.07051	2.97354e-05	1.04833e-05
	2.86	4.45442	0.406305	6.62368e-22	6.04171e-23		3.81	0.90891	0.10254	0.000135134	1.52457e-05		3.81	3.025	0.33299	0.000449747	4.95077e-05		3.81	0.225	0.08388	3.34523e-05	1.24705e-05		3.81	0.01	0.01	1.48677e-06	1.48677e-06		3.81	0.23333	0.06875	3.46912e-05	1.02219e-05
	2.88	4.31074	0.280039	6.41002e-22	4.16415e-23		3.83	0.77901	0.10771	0.000115821	1.60137e-05		3.83	2.025	0.23339	0.00030107	3.46998e-05		3.83	0.125	0.05296	1.85846e-05	7.87354e-06		3.83	0.03	0.01714	4.4603e-06	2.54901e-06		3.83	0.21667	0.0633	3.22133e-05	9.41089e-06
	2.9	4.16705	0.373587	6.19635e-22	5.5552e-23		3.85	0.74911	0.09788	0.000111375	1.45521e-05		3.85	2.95	0.31613	0.000438596	4.70007e-05		3.85	0.15	0.05718	2.23015e-05	8.50092e-06		3.85	0	0	0	0		3.85	0.08333	0.03598	1.23897e-05	5.34973e-06
	2.92	3.59228	0.292309	5.34168e-22	4.3466e-23		3.87	0.7897	0.10558	0.00011741	1.56976e-05		3.87	3.025	0.27148	0.000449747	4.03629e-05		3.87	0.2	0.09608	2.97354e-05	1.42844e-05		3.87	0.02	0.01407	2.97354e-06	2.09196e-06		3.87	0.38333	0.08265	5.69928e-05	1.22885e-05
	2.94	4.69392	0.391337	6.9798e-22	5.81914e-23		3.89	0.70733	0.09884	0.000105163	1.46946e-05		3.89	3.175	0.30778	0.000472049	4.57595e-05		3.89	0.05	0.0349	7.43384e-06	5.18869e-06		3.89	0.03	0.02227	4.4603e-06	3.31105e-06		3.89	0.18333	0.06056	2.72574e-05	9.00398e-06
	2.96	4.11915	0.363938	6.12513e-22	5.41172e-23		3.91	0.7495	0.09052	0.000111434	1.34578e-05		3.91	3.375	0.23936	0.000501784	3.55868e-05		3.91	0.025	0.025	3.71692e-06	3.71692e-06		3.91	0.02	0.01407	2.97354e-06	2.09196e-06		3.91	0.25	0.07374	3.71692e-05	1.09637e-05
	2.98	3.68808	0.320647	5.48413e-22	4.76798e-23		3.93	0.71109	0.1037	0.000105722	1.54171e-05		3.93	3.4	0.3034	0.000505501	4.51085e-05		3.93	0.025	0.025	3.71692e-06	3.71692e-06		3.93	0.01	0.01	1.48677e-06	1.48677e-06		3.93	0.26667	0.07835	3.96471e-05	1.16494e-05
	3	4.26284	0.370314	6.33879e-22	5.50653e-23		3.95	0.69069	0.09195	0.00010269	1.36709e-05		3.95	2.775	0.27383	0.000412578	4.07125e-05		3.95	0.075	0.04218	1.11508e-05	6.27065e-06		3.95	0	0	0	0		3.95	0.26667	0.07078	3.96471e-05	1.05229e-05
	3.02	3.95151	0.286751	5.87585e-22	4.26395e-23		3.97	0.36079	0.06825	5.36414e-05	1.01472e-05		3.97	3.7	0.30424	0.000550104	4.52339e-05		3.97	0.05	0.0349	7.43384e-06	5.18869e-06		3.97	0.03	0.02227	4.4603e-06	3.31105e-06		3.97	0.21667	0.0633	3.22133e-05	9.41089e-06
	3.04	4.07125	0.366885	6.0539e-22	5.45554e-23		3.99	0.4699	0.08017	6.98634e-05	1.1919e-05		3.99	3.775	0.31109	0.000561255	4.62523e-05		3.99	0.125	0.06393	1.85846e-05	9.50432e-06		3.99	0.03	0.01714	4.4603e-06	2.54901e-06		3.99	0.16667	0.05403	2.47795e-05	8.0327e-06
	3.06	4.76576	0.312607	7.08663e-22	4.64843e-23		4.01	0.5204	0.07641	7.73708e-05	1.13597e-05		4.01	3.7	0.35662	0.000550104	5.30215e-05		4.01	0.05	0.0349	7.43384e-06	5.18869e-06		4.01	0	0	0	0		4.01	0.13333	0.04426	1.98236e-05	6.5798e-06
	3.08	3.80782	0.30541	5.66218e-22	4.54141e-23		4.03	0.49921	0.09281	7.42206e-05	1.37993e-05		4.03	4.15	0.38155	0.000617009	5.67269e-05		4.03	0.025	0.025	3.71692e-06	3.71692e-06		4.03	0.03	0.01714	4.4603e-06	2.54901e-06		4.03	0.03333	0.02337	4.95589e-06	3.47452e-06
	3.1	4.81365	0.367666	7.15785e-22	5.46715e-23		4.05	0.50099	0.07772	7.44856e-05	1.15553e-05		4.05	3.275	0.35804	0.000486916	5.32315e-05		4.05	0.075	0.04218	1.11508e-05	6.27065e-06		4.05	0.02	0.01407	2.97354e-06	2.09196e-06		4.05	0.21667	0.07167	3.22133e-05	1.06556e-05
	3.12	4.0952	0.338839	6.08952e-22	5.0385e-23		4.07	0.3804	0.06567	5.65561e-05	9.76415e-06		4.07	3.95	0.36153	0.000587273	5.37514e-05		4.07	0.075	0.04218	1.11508e-05	6.27065e-06		4.07	0.01	0.01	1.48677e-06	1.48677e-06		4.07	0.18333	0.06506	2.72574e-05	9.67266e-06
	3.14	4.66996	0.449015	6.94418e-22	6.6768e-23		4.09	0.3695	0.06549	5.49368e-05	9.73619e-06		4.09	3.85	0.32728	0.000572406	4.86597e-05		4.09	0.125	0.05296	1.85846e-05	7.87354e-06		4.09	0	0	0	0		4.09	0.13333	0.04426	1.98236e-05	6.5798e-06
	3.16	4.23889	0.349249	6.30318e-22	5.1933e-23		4.11	0.38158	0.06417	5.67327e-05	9.54009e-06		4.11	3.725	0.34713	0.000553821	5.16096e-05		4.11	0.05	0.0349	7.43384e-06	5.18869e-06		4.11	0	0	0	0		4.11	0.11667	0.04179	1.73456e-05	6.21374e-06
	3.18	4.07125	0.374776	6.0539e-22	5.57287e-23		4.13	0.3895	0.06277	5.79103e-05	9.33218e-06		4.13	4.275	0.39384	0.000635593	5.85553e-05		4.13	0.05	0.0349	7.43384e-06	5.18869e-06		4.13	0.02	0.01407	2.97354e-06	2.09196e-06		4.13	0.21667	0.0633	3.22133e-05	9.41089e-06
	3.2	4.38258	0.393975	6.51685e-22	5.85837e-23		4.15	0.27921	0.05643	4.15117e-05	8.39041e-06		4.15	3.65	0.32136	0.00054267	4.77781e-05		4.15	0.05	0.0349	7.43384e-06	5.18869e-06		4.15	0	0	0	0		4.15	0.16667	0.05403	2.47795e-05	8.0327e-06
	3.22	4.23889	0.31581	6.30318e-22	4.69606e-23		4.17	0.3699	0.06698	5.49957e-05	9.95818e-06		4.17	3.775	0.41678	0.000561255	6.19649e-05		4.17	0.025	0.025	3.71692e-06	3.71692e-06		4.17	0.06	0.02778	8.92061e-06	4.13021e-06		4.17	0.16667	0.05403	2.47795e-05	8.0327e-06
	3.24	4.64601	0.363101	6.90857e-22	5.39927e-23		4.19	0.29941	0.06214	4.45147e-05	9.2392e-06		4.19	3.95	0.27021	0.000587273	4.01738e-05		4.19	0.125	0.07327	1.85846e-05	1.08936e-05		4.19	0.01	0.01	1.48677e-06	1.48677e-06		4.19	0.06667	0.03247	9.91179e-06	4.82825e-06
	3.26	4.55022	0.352236	6.76613e-22	5.23771e-23		4.21	0.3398	0.07475	5.05207e-05	1.11142e-05		4.21	4.575	0.31396	0.000680196	4.66792e-05		4.21	0.025	0.025	3.71692e-06	3.71692e-06		4.21	0.02	0.01407	2.97354e-06	2.09196e-06		4.21	0.16667	0.07196	2.47795e-05	1.06995e-05
	3.28	3.83176	0.363681	5.69779e-22	5.40789e-23		4.23	0.29089	0.0602	4.32487e-05	8.94976e-06		4.23	4.175	0.34878	0.000620726	5.18562e-05		4.23	0.1	0.05991	1.48677e-05	8.90789e-06		4.23	0.03	0.01714	4.4603e-06	2.54901e-06		4.23	0.11667	0.04808	1.73456e-05	7.14836e-06
	3.3	3.87967	0.380294	5.76902e-22	5.65493e-23		4.25	0.26911	0.06271	4.00102e-05	9.32344e-06		4.25	4.45	0.3377	0.000661612	5.02075e-05		4.25	0.025	0.025	3.71692e-06	3.71692e-06		4.25	0	0	0	0		4.25	0.16667	0.04852	2.47795e-05	7.21358e-06
	3.32	4.62207	0.382519	6.87296e-22	5.68802e-23		4.27	0.16931	0.03994	2.5172e-05	5.93876e-06		4.27	4.125	0.31458	0.000613292	4.67702e-05		4.27	0.075	0.05533	1.11508e-05	8.2256e-06		4.27	0.01	0.01	1.48677e-06	1.48677e-06		4.27	0.05	0.02837	7.43384e-06	4.21856e-06
	3.34	5.14894	0.367283	7.65641e-22	5.46146e-23		4.29	0.2095	0.05321	3.11485e-05	7.91058e-06		4.29	4.15	0.429	0.000617009	6.37819e-05		4.29	0.1	0.05991	1.48677e-05	8.90789e-06		4.29	0.01	0.01	1.48677e-06	1.48677e-06		4.29	0.06667	0.03247	9.91179e-06	4.82825e-06
	3.36	4.50233	0.336186	6.69491e-22	4.99905e-23		4.31	0.1701	0.04234	2.52898e-05	6.29568e-06		4.31	4.4	0.34493	0.000654178	5.12826e-05		4.31	0.025	0.025	3.71692e-06	3.71692e-06		4.31	0.01	0.01	1.48677e-06	1.48677e-06		4.31	0.08333	0.04924	1.23897e-05	7.32098e-06
	3.38	4.57417	0.398524	6.80174e-22	5.92601e-23		4.33	0.22	0.04991	3.27089e-05	7.42058e-06		4.33	4.25	0.36295	0.000631876	5.39618e-05		4.33	0	0	0	0		4.33	0.01	0.01	1.48677e-06	1.48677e-06		4.33	0.1	0.03906	1.48677e-05	5.80682e-06
	3.4	4.43048	0.335646	6.58807e-22	4.99102e-23		4.35	0.1002	0.03588	1.48971e-05	5.33409e-06		4.35	3.875	0.27313	0.000576123	4.06079e-05		4.35	0	0	0	0		4.35	0.01	0.01	1.48677e-06	1.48677e-06		4.35	0.1	0.04572	1.48677e-05	6.79763e-06
	3.42	4.35863	0.336534	6.48124e-22	5.00422e-23		4.37	0.1198	0.03797	1.78118e-05	5.64507e-06		4.37	3.925	0.31701	0.000583556	4.71324e-05		4.37	0.025	0.025	3.71692e-06	3.71692e-06		4.37	0.02	0.01407	2.97354e-06	2.09196e-06		4.37	0.06667	0.04024	9.91179e-06	5.98336e-06
	3.44	4.0952	0.385688	6.08952e-22	5.73514e-23		4.39	0.13941	0.03729	2.07264e-05	5.54397e-06		4.39	3.45	0.30372	0.000512935	4.51556e-05		4.39	0	0	0	0		4.39	0.02	0.01407	2.97354e-06	2.09196e-06		4.39	0.06667	0.03247	9.91179e-06	4.82825e-06
	3.46	4.78971	0.382504	7.12224e-22	5.68779e-23		4.41	0.1596	0.04156	2.37294e-05	6.17839e-06		4.41	3.475	0.34341	0.000516652	5.10576e-05		4.41	0.025	0.025	3.71692e-06	3.71692e-06		4.41	0	0	0	0		4.41	0.06667	0.04024	9.91179e-06	5.98336e-06
	3.48	3.66412	0.299059	5.44851e-22	4.44697e-23		4.43	0.1901	0.04812	2.82633e-05	7.15482e-06		4.43	3.675	0.35335	0.000546387	5.25348e-05		4.43	0.025	0.025	3.71692e-06	3.71692e-06		4.43	0.02	0.01407	2.97354e-06	2.09196e-06		4.43	0.08333	0.03598	1.23897e-05	5.34973e-06
	3.5	4.66996	0.379817	6.94418e-22	5.64784e-23		4.45	0.1499	0.05518	2.22868e-05	8.20362e-06		4.45	3.325	0.37105	0.00049435	5.51662e-05		4.45	0.05	0.0349	7.43384e-06	5.18869e-06		4.45	0.03	0.01714	4.4603e-06	2.54901e-06		4.45	0.06667	0.03247	9.91179e-06	4.82825e-06
	3.52	4.1431	0.350921	6.16074e-22	5.21816e-23		4.47	0.1301	0.04373	1.93427e-05	6.50092e-06		4.47	2.85	0.28544	0.000423729	4.24379e-05		4.47	0.05	0.0349	7.43384e-06	5.18869e-06		4.47	0.03	0.02227	4.4603e-06	3.31105e-06		4.47	0.03333	0.02337	4.95589e-06	3.47452e-06
	3.54	4.31074	0.324565	6.41002e-22	4.82625e-23		4.49	0.0998	0.02985	1.48382e-05	4.43827e-06		4.49	2.95	0.25807	0.000438596	3.83697e-05		4.49	0.025	0.025	3.71692e-06	3.71692e-06		4.49	0.02	0.01407	2.97354e-06	2.09196e-06		4.49	0.1	0.04572	1.48677e-05	6.79763e-06
	3.56	4.38258	0.378829	6.51685e-22	5.63315e-23		4.51	0.0905	0.03474	1.34545e-05	5.16569e-06		4.51	3.025	0.31315	0.000449747	4.65577e-05		4.51	0.025	0.025	3.71692e-06	3.71692e-06		4.51	0.025	0.025	3.71692e-06	3.71692e-06		4.51	0.125	0.05296	1.85846e-05	7.87354e-06
	3.58	5.00524	0.377406	7.44274e-22	5.61198e-23		4.53	0.1103	0.03417	1.63986e-05	5.07991e-06		4.53	3.65	0.31935	0.00054267	4.74806e-05		4.53	0.05	0.0349	7.43384e-06	5.18869e-06		4.53	0	0	0	0		4.53	0.05	0.0349	7.43384e-06	5.18869e-06
	3.6	4.69392	0.341848	6.9798e-22	5.08324e-23		4.55	0.1004	0.033	1.49266e-05	4.90693e-06		4.55	1.95	0.24534	0.00028992	3.64765e-05		4.55	0	0	0	0		4.55	0	0	0	0		4.55	0.05	0.0349	7.43384e-06	5.18869e-06
	3.62	4.19099	0.359228	6.23196e-22	5.34168e-23		4.57	0.0996	0.03588	1.48088e-05	5.33434e-06		4.57	2.25	0.22575	0.000334523	3.35633e-05		4.57	0.05	0.0349	7.43384e-06	5.18869e-06		4.57	0.05	0.0349	7.43384e-06	5.18869e-06		4.57	0.025	0.025	3.71692e-06	3.71692e-06
	3.64	4.40653	0.357906	6.55246e-22	5.32202e-23		4.59	0.0604	0.02363	8.97949e-06	3.51385e-06		4.59	2.65	0.28091	0.000393993	4.17647e-05		4.59	0.05	0.05	7.43384e-06	7.43384e-06		4.59	0	0	0	0		4.59	0.025	0.025	3.71692e-06	3.71692e-06
	3.66	4.57417	0.345001	6.80174e-22	5.13012e-23		4.61	0.0501	0.02169	7.44856e-06	3.22429e-06		4.61	2.95	0.34706	0.000438596	5.15993e-05		4.61	0	0	0	0		4.61	0.025	0.025	3.71692e-06	3.71692e-06		4.61	0.05	0.0349	7.43384e-06	5.18869e-06
	3.68	3.68808	0.324277	5.48413e-22	4.82196e-23		4.63	0.0602	0.02363	8.95005e-06	3.51348e-06		4.63	2.1	0.24495	0.000312221	3.64182e-05		4.63	0.075	0.04218	1.11508e-05	6.27065e-06		4.63	0	0	0	0		4.63	0.075	0.04218	1.11508e-05	6.27065e-06
	3.7	4.43048	0.378273	6.58807e-22	5.62488e-23		4.65	0.0301	0.01697	4.47502e-06	2.52369e-06		4.65	2.3	0.2636	0.000341957	3.91918e-05		4.65	0.025	0.025	3.71692e-06	3.71692e-06		4.65	0.025	0.025	3.71692e-06	3.71692e-06		4.65	0.05	0.0349	7.43384e-06	5.18869e-06
	3.72	4.62207	0.380986	6.87296e-22	5.66522e-23		4.67	0.0499	0.02169	7.41912e-06	3.22429e-06		4.67	2.125	0.26113	0.000315938	3.8824e-05		4.67	0.025	0.025	3.71692e-06	3.71692e-06		4.67	0	0	0	0		4.67	0.025	0.025	3.71692e-06	3.71692e-06
	3.74	4.21494	0.360837	6.26757e-22	5.36561e-23		4.69	0.0699	0.02539	1.03927e-05	3.77465e-06		4.69	2.1	0.26506	0.000312221	3.94082e-05		4.69	0.025	0.025	3.71692e-06	3.71692e-06		4.69	0.025	0.025	3.71692e-06	3.71692e-06		4.69	0.05	0.0349	7.43384e-06	5.18869e-06
	3.76	4.69392	0.413161	6.9798e-22	6.14366e-23		4.71	0.0701	0.02539	1.04221e-05	3.77465e-06		4.71	1.65	0.27398	0.000245317	4.07342e-05		4.71	0.025	0.025	3.71692e-06	3.71692e-06		4.71	0.025	0.025	3.71692e-06	3.71692e-06		4.71	0.1	0.05991	1.48677e-05	8.90789e-06
	3.78	4.64601	0.378876	6.90857e-22	5.63384e-23		4.73	0.08	0.02699	1.18941e-05	4.01348e-06		4.73	2.15	0.29428	0.000319655	4.37531e-05		4.73	0.025	0.025	3.71692e-06	3.71692e-06		4.73	0	0	0	0		4.73	0.05	0.0349	7.43384e-06	5.18869e-06
	3.8	4.81365	0.504546	7.15785e-22	7.50254e-23		4.75	0.0398	0.02405	5.91763e-06	3.57523e-06		4.75	1.525	0.19932	0.000226732	2.96339e-05		4.75	0.075	0.05533	1.11508e-05	8.2256e-06		4.75	0	0	0	0		4.75	0.05	0.0349	7.43384e-06	5.18869e-06
	3.82	4.35863	0.371262	6.48124e-22	5.52062e-23		4.77	0.0598	0.0275	8.89117e-06	4.08922e-06		4.77	1.775	0.25692	0.000263901	3.81985e-05		4.77	0.05	0.0349	7.43384e-06	5.18869e-06		4.77	0	0	0	0		4.77	0	0	0	0
	3.84	4.1431	0.349249	6.16074e-22	5.1933e-23		4.79	0.0499	0.02169	7.41912e-06	3.22429e-06		4.79	1.925	0.25163	0.000286203	3.74114e-05		4.79	0	0	0	0		4.79	0	0	0	0		4.79	0.075	0.05533	1.11508e-05	8.2256e-06
	3.86	4.28679	0.378026	6.37441e-22	5.6212e-23		4.81	0.0998	0.02985	1.48382e-05	4.43827e-06		4.81	1.425	0.23989	0.000211864	3.56663e-05		4.81	0	0	0	0		4.81	0.025	0.025	3.71692e-06	3.71692e-06		4.81	0.05	0.0349	7.43384e-06	5.18869e-06
	3.88	5.19683	0.336273	7.72763e-22	5.00034e-23		4.83	0.06	0.02363	8.92061e-06	3.51335e-06		4.83	1.075	0.18393	0.000159828	2.73461e-05		4.83	0	0	0	0		4.83	0	0	0	0		4.83	0.075	0.05533	1.11508e-05	8.2256e-06
	3.9	4.71786	0.427871	7.01541e-22	6.3624e-23		4.85	0.0505	0.02586	7.50744e-06	3.84427e-06		4.85	1.625	0.21981	0.0002416	3.26809e-05		4.85	0	0	0	0		4.85	0.025	0.025	3.71692e-06	3.71692e-06		4.85	0.075	0.05533	1.11508e-05	8.2256e-06
	3.92	4.74181	0.395975	7.05102e-22	5.88811e-23		4.87	0.0501	0.02585	7.44856e-06	3.84359e-06		4.87	0.975	0.16979	0.00014496	2.52445e-05		4.87	0.1	0.04804	1.48677e-05	7.1422e-06		4.87	0	0	0	0		4.87	0.075	0.04218	1.11508e-05	6.27065e-06
	3.94	5.29263	0.393202	7.87008e-22	5.84687e-23		4.89	0.0701	0.02903	1.04221e-05	4.31569e-06		4.89	1.2	0.19348	0.000178412	2.87665e-05		4.89	0	0	0	0		4.89	0	0	0	0		4.89	0.175	0.0706	2.60184e-05	1.04962e-05
	3.96	5.17288	0.349635	7.69202e-22	5.19903e-23		4.91	0.0501	0.02169	7.44856e-06	3.22429e-06		4.91	1.15	0.18794	0.000170978	2.79419e-05		4.91	0.025	0.025	3.71692e-06	3.71692e-06		4.91	0.025	0.025	3.71692e-06	3.71692e-06		4.91	0.025	0.025	3.71692e-06	3.71692e-06
	3.98	4.40653	0.373901	6.55246e-22	5.55986e-23		4.93	0.0299	0.01697	4.44558e-06	2.52369e-06		4.93	0.675	0.12602	0.000100357	1.87365e-05		4.93	0.05	0.0349	7.43384e-06	5.18869e-06		4.93	0.025	0.025	3.71692e-06	3.71692e-06		4.93	0.025	0.025	3.71692e-06	3.71692e-06
	4	4.33469	0.340218	6.44563e-22	5.059e-23		4.95	0.0499	0.02169	7.41912e-06	3.22429e-06		4.95	0.725	0.15602	0.000107791	2.31969e-05		4.95	0	0	0	0		4.95	0	0	0	0		4.95	0	0	0	0
	4.02	4.8855	0.411742	7.26469e-22	6.12256e-23		4.97	0.0398	0.0195	5.91763e-06	2.89915e-06		4.97	1.05	0.1893	0.000156111	2.81441e-05		4.97	0.075	0.05533	1.11508e-05	8.2256e-06		4.97	0	0	0	0		4.97	0.075	0.04218	1.11508e-05	6.27065e-06
	4.04	4.78971	0.355543	7.12224e-22	5.28689e-23		4.99	0.0101	0.0099	1.50149e-06	1.47205e-06		4.99	0.625	0.12754	9.2923e-05	1.8962e-05		4.99	0.05	0.0349	7.43384e-06	5.18869e-06		4.99	0	0	0	0		4.99	0.025	0.025	3.71692e-06	3.71692e-06
	4.06	4.62207	0.309823	6.87296e-22	4.60704e-23		5.01	0.02	0.01393	2.97354e-06	2.07114e-06		5.01	1.125	0.16088	0.000167261	2.39187e-05		5.01	0.075	0.05533	1.11508e-05	8.2256e-06		5.01	0.025	0.025	3.71692e-06	3.71692e-06		5.01	0	0	0	0
	4.08	4.19099	0.349317	6.23196e-22	5.1943e-23		5.03	0.0497	0.02169	7.38968e-06	3.22456e-06		5.03	0.75	0.15912	0.000111508	2.36581e-05		5.03	0	0	0	0		5.03	0	0	0	0		5.03	0	0	0	0
	4.1	5.02919	0.424562	7.47835e-22	6.31319e-23		5.05	0.0697	0.02903	1.03632e-05	4.31589e-06		5.05	0.725	0.14317	0.000107791	2.12856e-05		5.05	0	0	0	0		5.05	0	0	0	0		5.05	0	0	0	0
	4.12	4.8376	0.326292	7.19346e-22	4.85192e-23		5.07	0.0198	0.01393	2.94409e-06	2.07135e-06		5.07	0.75	0.1631	0.000111508	2.42496e-05		5.07	0.025	0.025	3.71692e-06	3.71692e-06		5.07	0.05	0.0349	7.43384e-06	5.18869e-06		5.07	0	0	0	0
	4.14	5.02919	0.377886	7.47835e-22	5.61912e-23		5.09	0.0396	0.02405	5.88819e-06	3.57559e-06		5.09	0.475	0.15602	7.06215e-05	2.31969e-05		5.09	0	0	0	0		5.09	0.05	0.0349	7.43384e-06	5.18869e-06		5.09	0	0	0	0
	4.16	4.66996	0.335646	6.94418e-22	4.99102e-23		5.11	0.0402	0.0195	5.97651e-06	2.89915e-06		5.11	0.5	0.10742	7.43384e-05	1.59704e-05		5.11	0.025	0.025	3.71692e-06	3.71692e-06		5.11	0	0	0	0		5.11	0.05	0.0349	7.43384e-06	5.18869e-06
	4.18	4.78971	0.398979	7.12224e-22	5.93278e-23		5.13	0.0602	0.02363	8.95005e-06	3.51348e-06		5.13	0.65	0.12169	9.66399e-05	1.8092e-05		5.13	0.025	0.025	3.71692e-06	3.71692e-06		5.13	0	0	0	0		5.13	0.05	0.0349	7.43384e-06	5.18869e-06
	4.2	5.14894	0.378273	7.65641e-22	5.62488e-23		5.15	0.0398	0.0195	5.91763e-06	2.89915e-06		5.15	0.575	0.12345	8.54891e-05	1.83544e-05		5.15	0	0	0	0		5.15	0	0	0	0		5.15	0.075	0.04218	1.11508e-05	6.27065e-06
	4.22	4.31074	0.347216	6.41002e-22	5.16306e-23		5.17	0.04	0.0195	5.94707e-06	2.899e-06		5.17	0.45	0.10712	6.69045e-05	1.5926e-05		5.17	0.025	0.025	3.71692e-06	3.71692e-06		5.17	0.025	0.025	3.71692e-06	3.71692e-06		5.17	0.05	0.0349	7.43384e-06	5.18869e-06
	4.24	4.8855	0.428459	7.26469e-22	6.37114e-23		5.19	0.0398	0.0195	5.91763e-06	2.89915e-06		5.19	0.575	0.11815	8.54891e-05	1.75655e-05		5.19	0	0	0	0		5.19	0	0	0	0		5.19	0.025	0.025	3.71692e-06	3.71692e-06
	4.26	5.43632	0.381293	8.08374e-22	5.66979e-23		5.21	0.0398	0.0195	5.91763e-06	2.89915e-06		5.21	0.575	0.13815	8.54891e-05	2.05403e-05		5.21	0.025	0.025	3.71692e-06	3.71692e-06		5.21	0.025	0.025	3.71692e-06	3.71692e-06		5.21	0	0	0	0
	4.28	4.55022	0.370061	6.76613e-22	5.50277e-23		5.23	0	0	0	0		5.23	0.475	0.09465	7.06215e-05	1.4072e-05		5.23	0	0	0	0		5.23	0	0	0	0		5.23	0.075	0.04218	1.11508e-05	6.27065e-06
	4.3	5.34052	0.422087	7.9413e-22	6.27639e-23		5.25	0.0398	0.0195	5.91763e-06	2.89915e-06		5.25	0.35	0.1047	5.20369e-05	1.55661e-05		5.25	0.025	0.025	3.71692e-06	3.71692e-06		5.25	0.025	0.025	3.71692e-06	3.71692e-06		5.25	0.025	0.025	3.71692e-06	3.71692e-06
	4.32	5.26867	0.368477	7.83446e-22	5.47921e-23		5.27	0.0602	0.03089	8.95005e-06	4.59335e-06		5.27	0.5	0.10127	7.43384e-05	1.50571e-05		5.27	0	0	0	0		5.27	0	0	0	0		5.27	0.075	0.04218	1.11508e-05	6.27065e-06
	4.34	4.90945	0.435786	7.3003e-22	6.48009e-23		5.29	0.0404	0.02405	6.00595e-06	3.57559e-06		5.29	0.3	0.10253	4.4603e-05	1.52441e-05		5.29	0.05	0.0349	7.43384e-06	5.18869e-06		5.29	0	0	0	0		5.29	0.05	0.0349	7.43384e-06	5.18869e-06
	4.36	4.47838	0.313205	6.6593e-22	4.65732e-23		5.31	0.0598	0.02363	8.89117e-06	3.51348e-06		5.31	0.55	0.12378	8.17722e-05	1.84026e-05		5.31	0.025	0.025	3.71692e-06	3.71692e-06		5.31	0.025	0.025	3.71692e-06	3.71692e-06		5.31	0.05	0.0349	7.43384e-06	5.18869e-06
	4.38	5.65185	0.397569	8.40424e-22	5.9118e-23		5.33	0.0501	0.02585	7.44856e-06	3.84359e-06		5.33	0.2	0.07338	2.97354e-05	1.09099e-05		5.33	0.025	0.025	3.71692e-06	3.71692e-06		5.33	0	0	0	0		5.33	0.025	0.025	3.71692e-06	3.71692e-06
	4.4	5.00524	0.374291	7.44274e-22	5.56567e-23		5.35	0.0398	0.0195	5.91763e-06	2.89915e-06		5.35	0.325	0.13101	4.832e-05	1.94781e-05		5.35	0.05	0.0349	7.43384e-06	5.18869e-06		5.35	0.025	0.025	3.71692e-06	3.71692e-06		5.35	0	0	0	0
	4.42	5.12499	0.416265	7.6208e-22	6.18982e-23		5.37	0.0301	0.01697	4.47502e-06	2.52369e-06		5.37	0.3	0.08916	4.4603e-05	1.32554e-05		5.37	0	0	0	0		5.37	0.025	0.025	3.71692e-06	3.71692e-06		5.37	0	0	0	0
	4.44	4.47838	0.417347	6.6593e-22	6.2059e-23		5.39	0.0604	0.02751	8.97949e-06	4.08954e-06		5.39	0.225	0.08388	3.34523e-05	1.24705e-05		5.39	0.025	0.025	3.71692e-06	3.71692e-06		5.39	0	0	0	0		5.39	0	0	0	0
	4.46	5.41237	0.461852	8.04813e-22	6.86769e-23		5.41	0.0303	0.02205	4.50446e-06	3.2784e-06		5.41	0.15	0.05718	2.23015e-05	8.50092e-06		5.41	0	0	0	0		5.41	0.05	0.0349	7.43384e-06	5.18869e-06		5.41	0.025	0.025	3.71692e-06	3.71692e-06
	4.48	5.19683	0.407125	7.72763e-22	6.0539e-23		5.43	0.02	0.01393	2.97354e-06	2.07114e-06		5.43	0.15	0.06746	2.23015e-05	1.00302e-05		5.43	0	0	0	0		5.43	0	0	0	0		5.43	0.025	0.025	3.71692e-06	3.71692e-06
	4.5	5.53211	0.391412	8.22619e-22	5.82025e-23		5.45	0.02	0.01393	2.97354e-06	2.07114e-06		5.45	0.225	0.06687	3.34523e-05	9.94152e-06		5.45	0.025	0.025	3.71692e-06	3.71692e-06		5.45	0.025	0.025	3.71692e-06	3.71692e-06		5.45	0.025	0.025	3.71692e-06	3.71692e-06
	4.52	5.22078	0.448375	7.76324e-22	6.66729e-23		5.47	0.02	0.02	2.97354e-06	2.97354e-06		5.47	0.25	0.08586	3.71692e-05	1.27653e-05		5.47	0	0	0	0		5.47	0.05	0.0349	7.43384e-06	5.18869e-06		5.47	0.075	0.04218	1.11508e-05	6.27065e-06
	4.54	5.86739	0.342549	8.72474e-22	5.09367e-23		5.49	0.02	0.02	2.97354e-06	2.97354e-06		5.49	0.175	0.06084	2.60184e-05	9.04601e-06		5.49	0.025	0.025	3.71692e-06	3.71692e-06		5.49	0	0	0	0		5.49	0.1	0.04804	1.48677e-05	7.1422e-06
	4.56	5.14894	0.426282	7.65641e-22	6.33876e-23		5.51	0	0	0	0		5.51	0.075	0.04218	1.11508e-05	6.27065e-06		5.51	0	0	0	0		5.51	0	0	0	0		5.51	0	0	0	0
	4.58	5.14894	0.419361	7.65641e-22	6.23585e-23		5.53	0.02	0.02	2.97354e-06	2.97354e-06		5.53	0.175	0.06084	2.60184e-05	9.04601e-06		5.53	0	0	0	0		5.53	0.025	0.025	3.71692e-06	3.71692e-06		5.53	0.125	0.06393	1.85846e-05	9.50432e-06
	4.6	5.31658	0.294622	7.90569e-22	4.381e-23		5.55	0	0	0	0		5.55	0.15	0.06746	2.23015e-05	1.00302e-05		5.55	0.025	0.025	3.71692e-06	3.71692e-06		5.55	0	0	0	0		5.55	0.025	0.025	3.71692e-06	3.71692e-06
	4.62	6.34636	0.454198	9.43697e-22	6.75388e-23		5.57	0.02	0.02	2.97354e-06	2.97354e-06		5.57	0.15	0.07638	2.23015e-05	1.13554e-05		5.57	0.05	0.0349	7.43384e-06	5.18869e-06		5.57	0.025	0.025	3.71692e-06	3.71692e-06		5.57	0	0	0	0
	4.64	5.84344	0.367905	8.68913e-22	5.4707e-23		5.59	0.02	0.02	2.97354e-06	2.97354e-06		5.59	0.175	0.0706	2.60184e-05	1.04962e-05		5.59	0	0	0	0		5.59	0	0	0	0		5.59	0	0	0	0
	4.66	5.29263	0.342276	7.87008e-22	5.0896e-23		5.61	0	0	0	0		5.61	0.075	0.04218	1.11508e-05	6.27065e-06		5.61	0	0	0	0		5.61	0.025	0.025	3.71692e-06	3.71692e-06		5.61	0.05	0.0349	7.43384e-06	5.18869e-06
	4.68	5.74765	0.474058	8.54669e-22	7.04919e-23		5.63	0.06	0.03393	8.92061e-06	5.04411e-06		5.63	0.1	0.04804	1.48677e-05	7.1422e-06		5.63	0	0	0	0		5.63	0	0	0	0		5.63	0.05	0.0349	7.43384e-06	5.18869e-06
	4.7	5.96319	0.387807	8.86719e-22	5.76665e-23		5.65	0	0	0	0		5.65	0.125	0.05296	1.85846e-05	7.87354e-06		5.65	0.025	0.025	3.71692e-06	3.71692e-06		5.65	0	0	0	0		5.65	0.05	0.0349	7.43384e-06	5.18869e-06
	4.72	5.02919	0.379432	7.47835e-22	5.64211e-23		5.67	0	0	0	0		5.67	0.125	0.05296	1.85846e-05	7.87354e-06		5.67	0	0	0	0		5.67	0.025	0.025	3.71692e-06	3.71692e-06		5.67	0.1	0.04804	1.48677e-05	7.1422e-06
	4.74	5.74765	0.413388	8.54669e-22	6.14703e-23		5.69	0	0	0	0		5.69	0.175	0.0706	2.60184e-05	1.04962e-05		5.69	0.05	0.0349	7.43384e-06	5.18869e-06		5.69	0	0	0	0		5.69	0.05	0.0349	7.43384e-06	5.18869e-06
	4.76	5.24473	0.309597	7.79885e-22	4.60367e-23		5.71	0.02	0.02	2.97354e-06	2.97354e-06		5.71	0.075	0.04218	1.11508e-05	6.27065e-06		5.71	0.025	0.025	3.71692e-06	3.71692e-06		5.71	0	0	0	0		5.71	0	0	0	0
	4.78	5.91529	0.367538	8.79597e-22	5.46525e-23		5.73	0	0	0	0		5.73	0.125	0.06393	1.85846e-05	9.50432e-06		5.73	0.025	0.025	3.71692e-06	3.71692e-06		5.73	0.025	0.025	3.71692e-06	3.71692e-06		5.73	0	0	0	0
	4.8	5.53211	0.371466	8.22619e-22	5.52366e-23		5.75	0.02	0.02	2.97354e-06	2.97354e-06		5.75	0.1	0.04804	1.48677e-05	7.1422e-06		5.75	0.025	0.025	3.71692e-06	3.71692e-06		5.75	0	0	0	0		5.75	0	0	0	0
	4.82	5.86739	0.394925	8.72474e-22	5.87249e-23		5.77	0.02	0.02	2.97354e-06	2.97354e-06		5.77	0.075	0.05533	1.11508e-05	8.2256e-06		5.77	0.025	0.025	3.71692e-06	3.71692e-06		5.77	0	0	0	0		5.77	0.025	0.025	3.71692e-06	3.71692e-06
	4.84	6.32241	0.33528	9.40136e-22	4.98557e-23		5.79	0	0	0	0		5.79	0.15	0.08435	2.23015e-05	1.25413e-05		5.79	0	0	0	0		5.79	0.05	0.0349	7.43384e-06	5.18869e-06		5.79	0.1	0.05991	1.48677e-05	8.90789e-06
	4.86	5.38842	0.416561	8.01252e-22	6.19421e-23		5.81	0.02	0.02	2.97354e-06	2.97354e-06		5.81	0.025	0.025	3.71692e-06	3.71692e-06		5.81	0	0	0	0		5.81	0	0	0	0		5.81	0	0	0	0
	4.88	5.41237	0.41231	8.04813e-22	6.13101e-23		5.83	0.02	0.02	2.97354e-06	2.97354e-06		5.83	0.05	0.0349	7.43384e-06	5.18869e-06		5.83	0.05	0.05	7.43384e-06	7.43384e-06		5.83	0.025	0.025	3.71692e-06	3.71692e-06		5.83	0.05	0.0349	7.43384e-06	5.18869e-06
	4.9	5.91529	0.422365	8.79597e-22	6.28052e-23		5.85	0.06	0.03393	8.92061e-06	5.04411e-06		5.85	0.075	0.04218	1.11508e-05	6.27065e-06		5.85	0	0	0	0		5.85	0.05	0.0349	7.43384e-06	5.18869e-06		5.85	0.025	0.025	3.71692e-06	3.71692e-06
	4.92	5.69975	0.428077	8.47547e-22	6.36545e-23		5.87	0	0	0	0		5.87	0.1	0.04804	1.48677e-05	7.1422e-06		5.87	0	0	0	0		5.87	0.025	0.025	3.71692e-06	3.71692e-06		5.87	0.1	0.04804	1.48677e-05	7.1422e-06
	4.94	6.37031	0.522719	9.47258e-22	7.77278e-23		5.89	0.02	0.02	2.97354e-06	2.97354e-06		5.89	0.1	0.04804	1.48677e-05	7.1422e-06		5.89	0	0	0	0		5.89	0	0	0	0		5.89	0	0	0	0
	4.96	5.12499	0.33528	7.6208e-22	4.98557e-23		5.91	0	0	0	0		5.91	0.15	0.08435	2.23015e-05	1.25413e-05		5.91	0.025	0.025	3.71692e-06	3.71692e-06		5.91	0.025	0.025	3.71692e-06	3.71692e-06		5.91	0.025	0.025	3.71692e-06	3.71692e-06
	4.98	5.7237	0.400867	8.51108e-22	5.96085e-23		5.93	0.02	0.02	2.97354e-06	2.97354e-06		5.93	0.1	0.04804	1.48677e-05	7.1422e-06		5.93	0.025	0.025	3.71692e-06	3.71692e-06		5.93	0.025	0.025	3.71692e-06	3.71692e-06		5.93	0.1	0.04804	1.48677e-05	7.1422e-06
	5	5.10104	0.39723	7.58519e-22	5.90676e-23		5.95	0.02	0.02	2.97354e-06	2.97354e-06		5.95	0	0	0	0		5.95	0	0	0	0		5.95	0.075	0.04218	1.11508e-05	6.27065e-06		5.95	0.025	0.025	3.71692e-06	3.71692e-06
	5.02	5.12499	0.350637	7.6208e-22	5.21394e-23		5.97	0	0	0	0		5.97	0.2	0.08916	2.97354e-05	1.32554e-05		5.97	0	0	0	0		5.97	0	0	0	0		5.97	0	0	0	0
	5.04	6.01108	0.451925	8.93841e-22	6.72007e-23		5.99	0	0	0	0		5.99	0	0	0	0		5.99	0	0	0	0		5.99	0	0	0	0		5.99	0	0	0	0
	5.06	6.22662	0.425939	9.25891e-22	6.33366e-23		6.01	0.02	0.02	2.97354e-06	2.97354e-06		6.01	0.075	0.04218	1.11508e-05	6.27065e-06		6.01	0	0	0	0		6.01	0	0	0	0		6.01	0.025	0.025	3.71692e-06	3.71692e-06
	5.08	5.96319	0.421088	8.86719e-22	6.26153e-23		6.03	0.02	0.02	2.97354e-06	2.97354e-06		6.03	0.025	0.025	3.71692e-06	3.71692e-06		6.03	0.025	0.025	3.71692e-06	3.71692e-06		6.03	0.025	0.025	3.71692e-06	3.71692e-06		6.03	0.025	0.025	3.71692e-06	3.71692e-06
	5.1	5.19683	0.381907	7.72763e-22	5.67891e-23		6.05	0.02	0.02	2.97354e-06	2.97354e-06		6.05	0.025	0.025	3.71692e-06	3.71692e-06		6.05	0	0	0	0		6.05	0	0	0	0		6.05	0	0	0	0
	5.12	5.93924	0.374714	8.83158e-22	5.57195e-23		6.07	0.04	0.04	5.94707e-06	5.94707e-06		6.07	0.075	0.05533	1.11508e-05	8.2256e-06		6.07	0	0	0	0		6.07	0	0	0	0		6.07	0.075	0.04218	1.11508e-05	6.27065e-06
	5.14	5.48422	0.432875	8.15497e-22	6.43681e-23		6.09	0.1	0.05151	1.48677e-05	7.65802e-06		6.09	0	0	0	0		6.09	0.025	0.025	3.71692e-06	3.71692e-06		6.09	0.025	0.025	3.71692e-06	3.71692e-06		6.09	0.025	0.025	3.71692e-06	3.71692e-06
	5.16	5.24473	0.395873	7.79885e-22	5.88658e-23		6.11	0.02	0.02	2.97354e-06	2.97354e-06		6.11	0.125	0.05296	1.85846e-05	7.87354e-06		6.11	0	0	0	0		6.11	0.025	0.025	3.71692e-06	3.71692e-06		6.11	0.025	0.025	3.71692e-06	3.71692e-06
	5.18	5.53211	0.343641	8.22619e-22	5.1099e-23		6.13	0.02	0.02	2.97354e-06	2.97354e-06		6.13	0	0	0	0		6.13	0.025	0.025	3.71692e-06	3.71692e-06		6.13	0.05	0.0349	7.43384e-06	5.18869e-06		6.13	0.025	0.025	3.71692e-06	3.71692e-06
	5.2	5.98713	0.420407	8.9028e-22	6.2514e-23		6.15	0	0	0	0		6.15	0.05	0.0349	7.43384e-06	5.18869e-06		6.15	0.025	0.025	3.71692e-06	3.71692e-06		6.15	0	0	0	0		6.15	0	0	0	0
	5.22	6.34636	0.390454	9.43697e-22	5.80601e-23		6.17	0	0	0	0		6.17	0.075	0.04218	1.11508e-05	6.27065e-06		6.17	0.05	0.05	7.43384e-06	7.43384e-06		6.17	0	0	0	0		6.17	0	0	0	0
	5.24	5.50817	0.420407	8.19058e-22	6.2514e-23		6.19	0.02	0.02	2.97354e-06	2.97354e-06		6.19	0.1	0.04804	1.48677e-05	7.1422e-06		6.19	0	0	0	0		6.19	0	0	0	0		6.19	0.05	0.0349	7.43384e-06	5.18869e-06
	5.26	6.34636	0.426282	9.43697e-22	6.33876e-23		6.21	0	0	0	0		6.21	0.025	0.025	3.71692e-06	3.71692e-06		6.21	0	0	0	0		6.21	0	0	0	0		6.21	0.025	0.025	3.71692e-06	3.71692e-06
	5.28	5.46026	0.422018	8.11935e-22	6.27536e-23		6.23	0.04	0.02799	5.94707e-06	4.16208e-06		6.23	0.05	0.0349	7.43384e-06	5.18869e-06		6.23	0	0	0	0		6.23	0.025	0.025	3.71692e-06	3.71692e-06		6.23	0.05	0.0349	7.43384e-06	5.18869e-06
	5.3	5.60396	0.468395	8.33302e-22	6.96498e-23		6.25	0.1	0.0589	1.48677e-05	8.75729e-06		6.25	0.05	0.0349	7.43384e-06	5.18869e-06		6.25	0	0	0	0		6.25	0	0	0	0		6.25	0.075	0.04218	1.11508e-05	6.27065e-06
	5.32	6.03503	0.382443	8.97402e-22	5.68688e-23		6.27	0	0	0	0		6.27	0.125	0.05296	1.85846e-05	7.87354e-06		6.27	0	0	0	0		6.27	0	0	0	0		6.27	0.05	0.0349	7.43384e-06	5.18869e-06
	5.34	5.67581	0.395754	8.43986e-22	5.88482e-23		6.29	0.04	0.02799	5.94707e-06	4.16208e-06		6.29	0.075	0.04218	1.11508e-05	6.27065e-06		6.29	0.05	0.0349	7.43384e-06	5.18869e-06		6.29	0.025	0.025	3.71692e-06	3.71692e-06		6.29	0.05	0.0349	7.43384e-06	5.18869e-06
	5.36	6.15477	0.485053	9.15208e-22	7.21269e-23		6.31	0.06	0.03393	8.92061e-06	5.04411e-06		6.31	0	0	0	0		6.31	0.025	0.025	3.71692e-06	3.71692e-06		6.31	0	0	0	0		6.31	0.025	0.025	3.71692e-06	3.71692e-06
	5.38	6.17872	0.386098	9.18769e-22	5.74123e-23		6.33	0.04	0.02799	5.94707e-06	4.16208e-06		6.33	0.025	0.025	3.71692e-06	3.71692e-06		6.33	0.025	0.025	3.71692e-06	3.71692e-06		6.33	0.025	0.025	3.71692e-06	3.71692e-06		6.33	0.05	0.0349	7.43384e-06	5.18869e-06
	5.4	6.75351	0.463774	1.00424e-21	6.89627e-23		6.35	0.02	0.02	2.97354e-06	2.97354e-06		6.35	0.05	0.0349	7.43384e-06	5.18869e-06		6.35	0	0	0	0		6.35	0	0	0	0		6.35	0.05	0.0349	7.43384e-06	5.18869e-06
	5.42	6.70559	0.446073	9.97114e-22	6.63305e-23		6.37	0.02	0.02	2.97354e-06	2.97354e-06		6.37	0.05	0.0349	7.43384e-06	5.18869e-06		6.37	0	0	0	0		6.37	0	0	0	0		6.37	0.1	0.04804	1.48677e-05	7.1422e-06
	5.44	6.15477	0.470353	9.15208e-22	6.99409e-23		6.39	0	0	0	0		6.39	0.05	0.0349	7.43384e-06	5.18869e-06		6.39	0.025	0.025	3.71692e-06	3.71692e-06		6.39	0	0	0	0		6.39	0.05	0.05	7.43384e-06	7.43384e-06
	5.46	6.29847	0.376038	9.36575e-22	5.59165e-23		6.41	0.04	0.02799	5.94707e-06	4.16208e-06		6.41	0.05	0.0349	7.43384e-06	5.18869e-06		6.41	0.05	0.0349	7.43384e-06	5.18869e-06		6.41	0	0	0	0		6.41	0	0	0	0
	5.48	6.01108	0.460901	8.93841e-22	6.85354e-23		6.43	0	0	0	0		6.43	0.2	0.06405	2.97354e-05	9.52294e-06		6.43	0.025	0.025	3.71692e-06	3.71692e-06		6.43	0.05	0.0349	7.43384e-06	5.18869e-06		6.43	0.05	0.0349	7.43384e-06	5.18869e-06
	5.5	6.5619	0.468145	9.75747e-22	6.96126e-23		6.45	0.12	0.05451	1.78412e-05	8.10449e-06		6.45	0.05	0.0349	7.43384e-06	5.18869e-06		6.45	0.025	0.025	3.71692e-06	3.71692e-06		6.45	0	0	0	0		6.45	0.025	0.025	3.71692e-06	3.71692e-06
	5.52	6.39426	0.40279	9.50819e-22	5.98944e-23		6.47	0.04	0.02799	5.94707e-06	4.16208e-06		6.47	0.075	0.05533	1.11508e-05	8.2256e-06		6.47	0	0	0	0		6.47	0	0	0	0		6.47	0.05	0.0349	7.43384e-06	5.18869e-06
	5.54	6.08293	0.388334	9.04525e-22	5.77449e-23		6.49	0.06	0.04435	8.92061e-06	6.59453e-06		6.49	0.15	0.05718	2.23015e-05	8.50092e-06		6.49	0	0	0	0		6.49	0.025	0.025	3.71692e-06	3.71692e-06		6.49	0.05	0.0349	7.43384e-06	5.18869e-06
	5.56	5.98713	0.447383	8.9028e-22	6.65253e-23		6.51	0.04	0.02799	5.94707e-06	4.16208e-06		6.51	0.025	0.025	3.71692e-06	3.71692e-06		6.51	0.025	0.025	3.71692e-06	3.71692e-06		6.51	0	0	0	0		6.51	0.025	0.025	3.71692e-06	3.71692e-06
	5.58	6.9211	0.486595	1.02916e-21	7.23562e-23		6.53	0.02	0.02	2.97354e-06	2.97354e-06		6.53	0.025	0.025	3.71692e-06	3.71692e-06		6.53	0.025	0.025	3.71692e-06	3.71692e-06		6.53	0	0	0	0		6.53	0	0	0	0
	5.6	7.06481	0.488947	1.05053e-21	7.27059e-23		6.55	0.06	0.03393	8.92061e-06	5.04411e-06		6.55	0	0	0	0		6.55	0.025	0.025	3.71692e-06	3.71692e-06		6.55	0	0	0	0		6.55	0.05	0.0349	7.43384e-06	5.18869e-06
	5.62	6.5619	0.41231	9.75747e-22	6.13101e-23		6.57	0.12	0.06785	1.78412e-05	1.00882e-05		6.57	0.05	0.0349	7.43384e-06	5.18869e-06		6.57	0	0	0	0		6.57	0.025	0.025	3.71692e-06	3.71692e-06		6.57	0.025	0.025	3.71692e-06	3.71692e-06
	5.64	5.34052	0.37354	7.9413e-22	5.5545e-23		6.59	0.04	0.02799	5.94707e-06	4.16208e-06		6.59	0.1	0.05991	1.48677e-05	8.90789e-06		6.59	0.025	0.025	3.71692e-06	3.71692e-06		6.59	0.025	0.025	3.71692e-06	3.71692e-06		6.59	0.025	0.025	3.71692e-06	3.71692e-06
	5.66	5.93924	0.410489	8.83158e-22	6.10393e-23		6.61	0.02	0.02	2.97354e-06	2.97354e-06		6.61	0	0	0	0		6.61	0	0	0	0		6.61	0	0	0	0		6.61	0.05	0.0349	7.43384e-06	5.18869e-06
	5.68	6.08293	0.410318	9.04525e-22	6.10139e-23		6.63	0.04	0.02799	5.94707e-06	4.16208e-06		6.63	0.025	0.025	3.71692e-06	3.71692e-06		6.63	0.025	0.025	3.71692e-06	3.71692e-06		6.63	0	0	0	0		6.63	0.1	0.04804	1.48677e-05	7.1422e-06
	5.7	5.43632	0.515697	8.08374e-22	7.66836e-23		6.65	0.02	0.02	2.97354e-06	2.97354e-06		6.65	0.05	0.0349	7.43384e-06	5.18869e-06		6.65	0.025	0.025	3.71692e-06	3.71692e-06		6.65	0	0	0	0		6.65	0.025	0.025	3.71692e-06	3.71692e-06
	5.72	6.29847	0.410275	9.36575e-22	6.10075e-23		6.67	0.02	0.02	2.97354e-06	2.97354e-06		6.67	0.025	0.025	3.71692e-06	3.71692e-06		6.67	0.025	0.025	3.71692e-06	3.71692e-06		6.67	0	0	0	0		6.67	0	0	0	0
	5.74	6.05898	0.431955	9.00963e-22	6.42313e-23		6.69	0.04	0.02799	5.94707e-06	4.16208e-06		6.69	0.025	0.025	3.71692e-06	3.71692e-06		6.69	0	0	0	0		6.69	0.025	0.025	3.71692e-06	3.71692e-06		6.69	0	0	0	0
	5.76	6.41821	0.415872	9.5438e-22	6.18397e-23		6.71	0.06	0.03393	8.92061e-06	5.04411e-06		6.71	0.075	0.05533	1.11508e-05	8.2256e-06		6.71	0.05	0.0349	7.43384e-06	5.18869e-06		6.71	0	0	0	0		6.71	0.05	0.0349	7.43384e-06	5.18869e-06
	5.78	6.75351	0.479899	1.00424e-21	7.13604e-23		6.73	0.04	0.02799	5.94707e-06	4.16208e-06		6.73	0.025	0.025	3.71692e-06	3.71692e-06		6.73	0	0	0	0		6.73	0.025	0.025	3.71692e-06	3.71692e-06		6.73	0.05	0.0349	7.43384e-06	5.18869e-06
	5.8	6.05898	0.383131	9.00963e-22	5.69711e-23		6.75	0.02	0.02	2.97354e-06	2.97354e-06		6.75	0.15	0.08435	2.23015e-05	1.25413e-05		6.75	0	0	0	0		6.75	0	0	0	0		6.75	0.025	0.025	3.71692e-06	3.71692e-06
	5.82	6.03503	0.465286	8.97402e-22	6.91875e-23		6.77	0	0	0	0		6.77	0.025	0.025	3.71692e-06	3.71692e-06		6.77	0.05	0.0349	7.43384e-06	5.18869e-06		6.77	0.025	0.025	3.71692e-06	3.71692e-06		6.77	0.025	0.025	3.71692e-06	3.71692e-06
	5.84	6.29847	0.463837	9.36575e-22	6.89721e-23		6.79	0.02	0.02	2.97354e-06	2.97354e-06		6.79	0.05	0.0349	7.43384e-06	5.18869e-06		6.79	0	0	0	0		6.79	0.025	0.025	3.71692e-06	3.71692e-06		6.79	0	0	0	0
	5.86	6.65769	0.438344	9.89991e-22	6.51812e-23		6.81	0.04	0.02799	5.94707e-06	4.16208e-06		6.81	0.025	0.025	3.71692e-06	3.71692e-06		6.81	0.05	0.0349	7.43384e-06	5.18869e-06		6.81	0.025	0.025	3.71692e-06	3.71692e-06		6.81	0.025	0.025	3.71692e-06	3.71692e-06
	5.88	6.75351	0.481117	1.00424e-21	7.15415e-23		6.83	0.04	0.02799	5.94707e-06	4.16208e-06		6.83	0	0	0	0		6.83	0	0	0	0		6.83	0	0	0	0		6.83	0.025	0.025	3.71692e-06	3.71692e-06
	5.9	6.49006	0.335367	9.65064e-22	4.98687e-23		6.85	0.04	0.04	5.94707e-06	5.94707e-06		6.85	0.075	0.05533	1.11508e-05	8.2256e-06		6.85	0	0	0	0		6.85	0	0	0	0		6.85	0.075	0.04218	1.11508e-05	6.27065e-06
	5.92	6.29847	0.475057	9.36575e-22	7.06404e-23		6.87	0.36	0.30205	5.35236e-05	4.49074e-05		6.87	0.025	0.025	3.71692e-06	3.71692e-06		6.87	0	0	0	0		6.87	0.05	0.0349	7.43384e-06	5.18869e-06		6.87	0.075	0.05533	1.11508e-05	8.2256e-06
	5.94	7.23247	0.507403	1.07546e-21	7.54502e-23		6.89	0.02	0.02	2.97354e-06	2.97354e-06		6.89	0.05	0.0349	7.43384e-06	5.18869e-06		6.89	0.075	0.04218	1.11508e-05	6.27065e-06		6.89	0	0	0	0		6.89	0	0	0	0
	5.96	6.32241	0.373274	9.40136e-22	5.55054e-23		6.91	0.06	0.03393	8.92061e-06	5.04411e-06		6.91	0.075	0.04218	1.11508e-05	6.27065e-06		6.91	0	0	0	0		6.91	0.05	0.0349	7.43384e-06	5.18869e-06		6.91	0.05	0.05	7.43384e-06	7.43384e-06
	5.98	6.87322	0.447134	1.02204e-21	6.64883e-23		6.93	0	0	0	0		6.93	0.075	0.04218	1.11508e-05	6.27065e-06		6.93	0	0	0	0		6.93	0.075	0.04218	1.11508e-05	6.27065e-06		6.93	0.05	0.0349	7.43384e-06	5.18869e-06
	6	6.89716	0.531733	1.0256e-21	7.90681e-23		6.95	0.04	0.02799	5.94707e-06	4.16208e-06		6.95	0.05	0.0349	7.43384e-06	5.18869e-06		6.95	0.05	0.05	7.43384e-06	7.43384e-06		6.95	0	0	0	0		6.95	0	0	0	0
	6.02	6.13083	0.442965	9.11647e-22	6.58684e-23		6.97	0.04	0.02799	5.94707e-06	4.16208e-06		6.97	0.1	0.04804	1.48677e-05	7.1422e-06		6.97	0	0	0	0		6.97	0.025	0.025	3.71692e-06	3.71692e-06		6.97	0.125	0.06393	1.85846e-05	9.50432e-06
	6.04	6.41821	0.358429	9.5438e-22	5.3298e-23		6.99	0.06	0.03393	8.92061e-06	5.04411e-06		6.99	0.05	0.0349	7.43384e-06	5.18869e-06		6.99	0.025	0.025	3.71692e-06	3.71692e-06		6.99	0	0	0	0		6.99	0.05	0.05	7.43384e-06	7.43384e-06
	6.06	5.65185	0.420462	8.40424e-22	6.25223e-23		7.01	0	0	0	0		7.01	0.075	0.04218	1.11508e-05	6.27065e-06		7.01	0	0	0	0		7.01	0	0	0	0		7.01	0.05	0.0349	7.43384e-06	5.18869e-06
	6.08	6.58585	0.504267	9.79308e-22	7.4984e-23		7.03	0.04	0.02799	5.94707e-06	4.16208e-06		7.03	0.025	0.025	3.71692e-06	3.71692e-06		7.03	0	0	0	0		7.03	0.025	0.025	3.71692e-06	3.71692e-06		7.03	0	0	0	0
	6.1	7.1127	0.545693	1.05765e-21	8.11439e-23		7.05	0.1	0.05151	1.48677e-05	7.65802e-06		7.05	0.05	0.05	7.43384e-06	7.43384e-06		7.05	0.025	0.025	3.71692e-06	3.71692e-06		7.05	0.025	0.025	3.71692e-06	3.71692e-06		7.05	0	0	0	0
	6.12	6.46611	0.394554	9.61503e-22	5.86698e-23		7.07	0	0	0	0		7.07	0.05	0.0349	7.43384e-06	5.18869e-06		7.07	0.05	0.0349	7.43384e-06	5.18869e-06		7.07	0	0	0	0		7.07	0	0	0	0
	6.14	6.8014	0.431996	1.01136e-21	6.42373e-23		7.09	0	0	0	0		7.09	0.025	0.025	3.71692e-06	3.71692e-06		7.09	0	0	0	0		7.09	0	0	0	0		7.09	0.05	0.0349	7.43384e-06	5.18869e-06
	6.16	6.25056	0.37052	9.29452e-22	5.50959e-23		7.11	0.02	0.02	2.97354e-06	2.97354e-06		7.11	0.025	0.025	3.71692e-06	3.71692e-06		7.11	0	0	0	0		7.11	0	0	0	0		7.11	0	0	0	0
	6.18	6.41821	0.432429	9.5438e-22	6.43017e-23		7.13	0.06	0.04435	8.92061e-06	6.59453e-06		7.13	0.1	0.04804	1.48677e-05	7.1422e-06		7.13	0.025	0.025	3.71692e-06	3.71692e-06		7.13	0.025	0.025	3.71692e-06	3.71692e-06		7.13	0.075	0.04218	1.11508e-05	6.27065e-06
	6.2	6.96905	0.454765	1.03629e-21	6.7623e-23		7.15	0	0	0	0		7.15	0.025	0.025	3.71692e-06	3.71692e-06		7.15	0.05	0.0349	7.43384e-06	5.18869e-06		7.15	0.025	0.025	3.71692e-06	3.71692e-06		7.15	0.125	0.07327	1.85846e-05	1.08936e-05
	6.22	6.32241	0.387127	9.40136e-22	5.75654e-23		7.17	0	0	0	0		7.17	0	0	0	0		7.17	0	0	0	0		7.17	0	0	0	0		7.17	0.05	0.0349	7.43384e-06	5.18869e-06
	6.24	5.96319	0.387807	8.86719e-22	5.76665e-23		7.19	0	0	0	0		7.19	0	0	0	0		7.19	0	0	0	0		7.19	0	0	0	0		7.19	0.1	0.04804	1.48677e-05	7.1422e-06
	6.26	7.23247	0.467794	1.07546e-21	6.95605e-23		7.21	0.08	0.06286	1.18941e-05	9.3454e-06		7.21	0.05	0.05	7.43384e-06	7.43384e-06		7.21	0	0	0	0		7.21	0.025	0.025	3.71692e-06	3.71692e-06		7.21	0.05	0.0349	7.43384e-06	5.18869e-06
	6.28	6.39426	0.497679	9.50819e-22	7.40043e-23		7.23	0.06	0.04435	8.92061e-06	6.59453e-06		7.23	0.075	0.05533	1.11508e-05	8.2256e-06		7.23	0.025	0.025	3.71692e-06	3.71692e-06		7.23	0	0	0	0		7.23	0	0	0	0
	6.3	7.08876	0.466392	1.05409e-21	6.93519e-23		7.25	0.08	0.03876	1.18941e-05	5.76214e-06		7.25	0.05	0.0349	7.43384e-06	5.18869e-06		7.25	0	0	0	0		7.25	0.05	0.0349	7.43384e-06	5.18869e-06		7.25	0.025	0.025	3.71692e-06	3.71692e-06
	6.32	7.01693	0.440806	1.04341e-21	6.55474e-23		7.27	0.1	0.04286	1.48677e-05	6.37186e-06		7.27	0.025	0.025	3.71692e-06	3.71692e-06		7.27	0	0	0	0		7.27	0.025	0.025	3.71692e-06	3.71692e-06		7.27	0.075	0.04218	1.11508e-05	6.27065e-06
	6.34	7.1127	0.48069	1.05765e-21	7.14781e-23		7.29	0	0	0	0		7.29	0.1	0.04804	1.48677e-05	7.1422e-06		7.29	0.025	0.025	3.71692e-06	3.71692e-06		7.29	0.025	0.025	3.71692e-06	3.71692e-06		7.29	0.05	0.05	7.43384e-06	7.43384e-06
	6.36	6.29847	0.408846	9.36575e-22	6.0795e-23		7.31	0.02	0.02	2.97354e-06	2.97354e-06		7.31	0.025	0.025	3.71692e-06	3.71692e-06		7.31	0.075	0.05533	1.11508e-05	8.2256e-06		7.31	0	0	0	0		7.31	0.025	0.025	3.71692e-06	3.71692e-06
	6.38	6.9211	0.456819	1.02916e-21	6.79285e-23		7.33	0.02	0.02	2.97354e-06	2.97354e-06		7.33	0	0	0	0		7.33	0	0	0	0		7.33	0.025	0.025	3.71692e-06	3.71692e-06		7.33	0.025	0.025	3.71692e-06	3.71692e-06
	6.4	6.60979	0.456755	9.82869e-22	6.7919e-23		7.35	0.02	0.02	2.97354e-06	2.97354e-06		7.35	0.025	0.025	3.71692e-06	3.71692e-06		7.35	0.05	0.0349	7.43384e-06	5.18869e-06		7.35	0	0	0	0		7.35	0	0	0	0
	6.42	6.60979	0.429005	9.82869e-22	6.37926e-23		7.37	0.06	0.03393	8.92061e-06	5.04411e-06		7.37	0	0	0	0		7.37	0.025	0.025	3.71692e-06	3.71692e-06		7.37	0	0	0	0		7.37	0.025	0.025	3.71692e-06	3.71692e-06
	6.44	6.44215	0.471446	9.57941e-22	7.01035e-23		7.39	0.04	0.02799	5.94707e-06	4.16208e-06		7.39	0	0	0	0		7.39	0	0	0	0		7.39	0	0	0	0		7.39	0.1	0.05991	1.48677e-05	8.90789e-06
	6.46	6.60979	0.434428	9.82869e-22	6.45989e-23		7.41	0.02	0.02	2.97354e-06	2.97354e-06		7.41	0	0	0	0		7.41	0	0	0	0		7.41	0	0	0	0		7.41	0.1	0.05991	1.48677e-05	8.90789e-06
	6.48	6.87322	0.436537	1.02204e-21	6.49126e-23		7.43	0	0	0	0		7.43	0.075	0.04218	1.11508e-05	6.27065e-06		7.43	0	0	0	0		7.43	0	0	0	0		7.43	0.075	0.04218	1.11508e-05	6.27065e-06
	6.5	6.39426	0.40856	9.50819e-22	6.07524e-23		7.45	0.04	0.02799	5.94707e-06	4.16208e-06		7.45	0	0	0	0		7.45	0	0	0	0		7.45	0	0	0	0		7.45	0.05	0.0349	7.43384e-06	5.18869e-06
	6.52	6.77745	0.40999	1.0078e-21	6.09651e-23		7.47	0.04	0.02799	5.94707e-06	4.16208e-06		7.47	0	0	0	0		7.47	0.05	0.0349	7.43384e-06	5.18869e-06		7.47	0.025	0.025	3.71692e-06	3.71692e-06		7.47	0.05	0.0349	7.43384e-06	5.18869e-06
	6.54	7.04087	0.498888	1.04697e-21	7.41841e-23		7.49	0.02	0.02	2.97354e-06	2.97354e-06		7.49	0.05	0.0349	7.43384e-06	5.18869e-06		7.49	0	0	0	0		7.49	0.025	0.025	3.71692e-06	3.71692e-06		7.49	0.025	0.025	3.71692e-06	3.71692e-06
	6.56	7.06481	0.405165	1.05053e-21	6.02476e-23		7.51	0	0	0	0		7.51	0.075	0.04218	1.11508e-05	6.27065e-06		7.51	0	0	0	0		7.51	0	0	0	0		7.51	0.1	0.04804	1.48677e-05	7.1422e-06
	6.58	7.01693	0.451303	1.04341e-21	6.71082e-23		7.53	0.04	0.04	5.94707e-06	5.94707e-06		7.53	0	0	0	0		7.53	0	0	0	0		7.53	0.025	0.025	3.71692e-06	3.71692e-06		7.53	0.05	0.0349	7.43384e-06	5.18869e-06
	6.6	7.1127	0.426502	1.05765e-21	6.34203e-23		7.55	0.06	0.03393	8.92061e-06	5.04411e-06		7.55	0	0	0	0		7.55	0.05	0.0349	7.43384e-06	5.18869e-06		7.55	0	0	0	0		7.55	0.075	0.04218	1.11508e-05	6.27065e-06
	6.62	7.59172	0.417066	1.12888e-21	6.20173e-23		7.57	0.04	0.02799	5.94707e-06	4.16208e-06		7.57	0.025	0.025	3.71692e-06	3.71692e-06		7.57	0	0	0	0		7.57	0	0	0	0		7.57	0.025	0.025	3.71692e-06	3.71692e-06
	6.64	7.08876	0.444548	1.05409e-21	6.61038e-23		7.59	0.02	0.02	2.97354e-06	2.97354e-06		7.59	0.125	0.06393	1.85846e-05	9.50432e-06		7.59	0	0	0	0		7.59	0	0	0	0		7.59	0	0	0	0
	6.66	6.77745	0.454662	1.0078e-21	6.76077e-23		7.61	0.06	0.04435	8.92061e-06	6.59453e-06		7.61	0.075	0.05533	1.11508e-05	8.2256e-06		7.61	0	0	0	0		7.61	0	0	0	0		7.61	0.075	0.05533	1.11508e-05	8.2256e-06
	6.68	6.34636	0.43038	9.43697e-22	6.39971e-23		7.63	0.04	0.04	5.94707e-06	5.94707e-06		7.63	0.025	0.025	3.71692e-06	3.71692e-06		7.63	0.05	0.0349	7.43384e-06	5.18869e-06		7.63	0	0	0	0		7.63	0.05	0.0349	7.43384e-06	5.18869e-06
	6.7	6.65769	0.410774	9.89991e-22	6.10817e-23		7.65	0.06	0.03393	8.92061e-06	5.04411e-06		7.65	0.05	0.0349	7.43384e-06	5.18869e-06		7.65	0	0	0	0		7.65	0.025	0.025	3.71692e-06	3.71692e-06		7.65	0.05	0.05	7.43384e-06	7.43384e-06
	6.72	6.25056	0.44514	9.29452e-22	6.61918e-23		7.67	0.02	0.02	2.97354e-06	2.97354e-06		7.67	0.025	0.025	3.71692e-06	3.71692e-06		7.67	0.025	0.025	3.71692e-06	3.71692e-06		7.67	0	0	0	0		7.67	0.1	0.04804	1.48677e-05	7.1422e-06
	6.74	6.94504	0.411969	1.03272e-21	6.12594e-23		7.69	0.06	0.03393	8.92061e-06	5.04411e-06		7.69	0.025	0.025	3.71692e-06	3.71692e-06		7.69	0.05	0.0349	7.43384e-06	5.18869e-06		7.69	0	0	0	0		7.69	0.025	0.025	3.71692e-06	3.71692e-06
	6.76	6.89716	0.442859	1.0256e-21	6.58527e-23		7.71	0.06	0.03393	8.92061e-06	5.04411e-06		7.71	0	0	0	0		7.71	0.025	0.025	3.71692e-06	3.71692e-06		7.71	0	0	0	0		7.71	0.025	0.025	3.71692e-06	3.71692e-06
	6.78	7.18459	0.414801	1.06834e-21	6.16804e-23		7.73	0	0	0	0		7.73	0	0	0	0		7.73	0	0	0	0		7.73	0.025	0.025	3.71692e-06	3.71692e-06		7.73	0.075	0.05533	1.11508e-05	8.2256e-06
	6.8	6.99299	0.402426	1.03985e-21	5.98403e-23		7.75	0.02	0.02	2.97354e-06	2.97354e-06		7.75	0.025	0.025	3.71692e-06	3.71692e-06		7.75	0	0	0	0		7.75	0	0	0	0		7.75	0.075	0.04218	1.11508e-05	6.27065e-06
	6.82	7.04087	0.462359	1.04697e-21	6.87522e-23		7.77	0	0	0	0		7.77	0.05	0.05	7.43384e-06	7.43384e-06		7.77	0	0	0	0		7.77	0	0	0	0		7.77	0	0	0	0
	6.84	7.68748	0.489952	1.14312e-21	7.28553e-23		7.79	0.1	0.04286	1.48677e-05	6.37186e-06		7.79	0.05	0.05	7.43384e-06	7.43384e-06		7.79	0	0	0	0		7.79	0	0	0	0		7.79	0.05	0.0349	7.43384e-06	5.18869e-06
	6.86	6.39426	0.422642	9.50819e-22	6.28464e-23		7.81	0.02	0.02	2.97354e-06	2.97354e-06		7.81	0.025	0.025	3.71692e-06	3.71692e-06		7.81	0.025	0.025	3.71692e-06	3.71692e-06		7.81	0.075	0.04218	1.11508e-05	6.27065e-06		7.81	0.025	0.025	3.71692e-06	3.71692e-06
	6.88	6.75351	0.42835	1.00424e-21	6.36951e-23		7.83	0.04	0.02799	5.94707e-06	4.16208e-06		7.83	0.075	0.04218	1.11508e-05	6.27065e-06		7.83	0	0	0	0		7.83	0	0	0	0		7.83	0.025	0.025	3.71692e-06	3.71692e-06
	6.9	6.60979	0.39491	9.82869e-22	5.87227e-23		7.85	0.02	0.02	2.97354e-06	2.97354e-06		7.85	0.05	0.0349	7.43384e-06	5.18869e-06		7.85	0.05	0.0349	7.43384e-06	5.18869e-06		7.85	0.025	0.025	3.71692e-06	3.71692e-06		7.85	0.075	0.04218	1.11508e-05	6.27065e-06
	6.92	6.58585	0.433092	9.79308e-22	6.44003e-23		7.87	0.04	0.02799	5.94707e-06	4.16208e-06		7.87	0.05	0.0349	7.43384e-06	5.18869e-06		7.87	0	0	0	0		7.87	0.025	0.025	3.71692e-06	3.71692e-06		7.87	0.05	0.05	7.43384e-06	7.43384e-06
	6.94	7.40012	0.461155	1.10039e-21	6.85732e-23		7.89	0.02	0.02	2.97354e-06	2.97354e-06		7.89	0.05	0.0349	7.43384e-06	5.18869e-06		7.89	0.025	0.025	3.71692e-06	3.71692e-06		7.89	0.025	0.025	3.71692e-06	3.71692e-06		7.89	0.05	0.0349	7.43384e-06	5.18869e-06
	6.96	6.72951	0.36511	1.00067e-21	5.42914e-23		7.91	0.04	0.02799	5.94707e-06	4.16208e-06		7.91	0	0	0	0		7.91	0	0	0	0		7.91	0	0	0	0		7.91	0.025	0.025	3.71692e-06	3.71692e-06
	6.98	6.8014	0.444021	1.01136e-21	6.60254e-23		7.93	0.06	0.06	8.92061e-06	8.92061e-06		7.93	0.05	0.0349	7.43384e-06	5.18869e-06		7.93	0	0	0	0		7.93	0	0	0	0		7.93	0.025	0.025	3.71692e-06	3.71692e-06
	7	6.08293	0.468895	9.04525e-22	6.97241e-23		7.95	0.04	0.02799	5.94707e-06	4.16208e-06		7.95	0	0	0	0		7.95	0	0	0	0		7.95	0	0	0	0		7.95	0.05	0.0349	7.43384e-06	5.18869e-06
	7.02	6.60979	0.439783	9.82869e-22	6.53953e-23		7.97	0.02	0.02	2.97354e-06	2.97354e-06		7.97	0.025	0.025	3.71692e-06	3.71692e-06		7.97	0	0	0	0		7.97	0.025	0.025	3.71692e-06	3.71692e-06		7.97	0.05	0.0349	7.43384e-06	5.18869e-06
	7.04	7.30429	0.435786	1.08614e-21	6.48009e-23		7.99	0.02	0.02	2.97354e-06	2.97354e-06		7.99	0.075	0.04218	1.11508e-05	6.27065e-06		7.99	0.025	0.025	3.71692e-06	3.71692e-06		7.99	0	0	0	0		7.99	0.025	0.025	3.71692e-06	3.71692e-06
	7.06	7.30429	0.443771	1.08614e-21	6.59882e-23		8.01	0.04	0.02799	5.94707e-06	4.16208e-06		8.01	0.075	0.04218	1.11508e-05	6.27065e-06		8.01	0	0	0	0		8.01	0	0	0	0		8.01	0.05	0.0349	7.43384e-06	5.18869e-06
	7.08	6.32241	0.416265	9.40136e-22	6.18982e-23		8.03	0.02	0.02	2.97354e-06	2.97354e-06		8.03	0.05	0.0349	7.43384e-06	5.18869e-06		8.03	0.025	0.025	3.71692e-06	3.71692e-06		8.03	0	0	0	0		8.03	0.075	0.05533	1.11508e-05	8.2256e-06
	7.1	6.75351	0.462511	1.00424e-21	6.87748e-23		8.05	0	0	0	0		8.05	0	0	0	0		8.05	0.025	0.025	3.71692e-06	3.71692e-06		8.05	0.025	0.025	3.71692e-06	3.71692e-06		8.05	0.1	0.05991	1.48677e-05	8.90789e-06
	7.12	6.27452	0.49762	9.33014e-22	7.39955e-23		8.07	0.04	0.02799	5.94707e-06	4.16208e-06		8.07	0.05	0.0349	7.43384e-06	5.18869e-06		8.07	0	0	0	0		8.07	0.025	0.025	3.71692e-06	3.71692e-06		8.07	0.025	0.025	3.71692e-06	3.71692e-06
	7.14	6.70559	0.442119	9.97114e-22	6.57426e-23		8.09	0.04	0.04	5.94707e-06	5.94707e-06		8.09	0.025	0.025	3.71692e-06	3.71692e-06		8.09	0	0	0	0		8.09	0	0	0	0		8.09	0.1	0.0698	1.48677e-05	1.03774e-05
	7.16	7.13664	0.55373	1.06121e-21	8.23391e-23		8.11	0.1	0.05151	1.48677e-05	7.65802e-06		8.11	0.1	0.05991	1.48677e-05	8.90789e-06		8.11	0	0	0	0		8.11	0	0	0	0		8.11	0.075	0.05533	1.11508e-05	8.2256e-06
	7.18	7.448	0.431793	1.10751e-21	6.42071e-23		8.13	0.08	0.04815	1.18941e-05	7.1587e-06		8.13	0	0	0	0		8.13	0.025	0.025	3.71692e-06	3.71692e-06		8.13	0	0	0	0		8.13	0.05	0.05	7.43384e-06	7.43384e-06
	7.2	6.99299	0.395088	1.03985e-21	5.87491e-23		8.15	0.04	0.02799	5.94707e-06	4.16208e-06		8.15	0.15	0.06746	2.23015e-05	1.00302e-05		8.15	0	0	0	0		8.15	0	0	0	0		8.15	0	0	0	0
	7.22	7.85514	0.465537	1.16805e-21	6.92249e-23		8.17	0.08	0.04815	1.18941e-05	7.1587e-06		8.17	0.05	0.0349	7.43384e-06	5.18869e-06		8.17	0	0	0	0		8.17	0.025	0.025	3.71692e-06	3.71692e-06		8.17	0.025	0.025	3.71692e-06	3.71692e-06
	7.24	6.89716	0.348159	1.0256e-21	5.17708e-23		8.19	0.08	0.04815	1.18941e-05	7.1587e-06		8.19	0.025	0.025	3.71692e-06	3.71692e-06		8.19	0.025	0.025	3.71692e-06	3.71692e-06		8.19	0.05	0.0349	7.43384e-06	5.18869e-06		8.19	0	0	0	0
	7.26	7.54377	0.434441	1.12175e-21	6.46009e-23		8.21	0.08	0.04815	1.18941e-05	7.1587e-06		8.21	0	0	0	0		8.21	0.025	0.025	3.71692e-06	3.71692e-06		8.21	0	0	0	0		8.21	0.025	0.025	3.71692e-06	3.71692e-06
	7.28	7.73536	0.381293	1.15024e-21	5.66979e-23		8.23	0.08	0.03876	1.18941e-05	5.76214e-06		8.23	0.1	0.05991	1.48677e-05	8.90789e-06		8.23	0.025	0.025	3.71692e-06	3.71692e-06		8.23	0.025	0.025	3.71692e-06	3.71692e-06		8.23	0.125	0.07327	1.85846e-05	1.08936e-05
	7.3	7.6396	0.398818	1.136e-21	5.93038e-23		8.25	0.04	0.02799	5.94707e-06	4.16208e-06		8.25	0.025	0.025	3.71692e-06	3.71692e-06		8.25	0.05	0.05	7.43384e-06	7.43384e-06		8.25	0	0	0	0		8.25	0.075	0.05533	1.11508e-05	8.2256e-06
	7.32	7.06481	0.409476	1.05053e-21	6.08886e-23		8.27	0.1	0.05151	1.48677e-05	7.65802e-06		8.27	0.025	0.025	3.71692e-06	3.71692e-06		8.27	0	0	0	0		8.27	0	0	0	0		8.27	0.05	0.05	7.43384e-06	7.43384e-06
	7.34	7.35217	0.498149	1.09326e-21	7.40742e-23		8.29	0.1	0.05151	1.48677e-05	7.65802e-06		8.29	0.025	0.025	3.71692e-06	3.71692e-06		8.29	0	0	0	0		8.29	0	0	0	0		8.29	0.05	0.0349	7.43384e-06	5.18869e-06
	7.36	6.99299	0.503233	1.03985e-21	7.48302e-23		8.31	0.06	0.03393	8.92061e-06	5.04411e-06		8.31	0.025	0.025	3.71692e-06	3.71692e-06		8.31	0.025	0.025	3.71692e-06	3.71692e-06		8.31	0	0	0	0		8.31	0.05	0.0349	7.43384e-06	5.18869e-06
	7.38	8.19038	0.511309	1.2179e-21	7.60311e-23		8.33	0.14	0.04957	2.08147e-05	7.36984e-06		8.33	0.025	0.025	3.71692e-06	3.71692e-06		8.33	0.05	0.0349	7.43384e-06	5.18869e-06		8.33	0	0	0	0		8.33	0.075	0.04218	1.11508e-05	6.27065e-06
	7.4	7.30429	0.406607	1.08614e-21	6.0462e-23		8.35	0.12	0.04642	1.78412e-05	6.90203e-06		8.35	0	0	0	0		8.35	0	0	0	0		8.35	0	0	0	0		8.35	0	0	0	0
	7.42	7.75931	0.526957	1.1538e-21	7.83579e-23		8.37	0.06	0.04435	8.92061e-06	6.59453e-06		8.37	0.05	0.0349	7.43384e-06	5.18869e-06		8.37	0	0	0	0		8.37	0	0	0	0		8.37	0.075	0.04218	1.11508e-05	6.27065e-06
	7.44	7.40012	0.524117	1.10039e-21	7.79356e-23		8.39	0.16	0.12571	2.37883e-05	1.86908e-05		8.39	0.025	0.025	3.71692e-06	3.71692e-06		8.39	0.025	0.025	3.71692e-06	3.71692e-06		8.39	0	0	0	0		8.39	0.025	0.025	3.71692e-06	3.71692e-06
	7.46	7.18459	0.39751	1.06834e-21	5.91093e-23		8.41	0.02	0.02	2.97354e-06	2.97354e-06		8.41	0.05	0.0349	7.43384e-06	5.18869e-06		8.41	0	0	0	0		8.41	0.025	0.025	3.71692e-06	3.71692e-06		8.41	0.1	0.05991	1.48677e-05	8.90789e-06
	7.48	7.54377	0.470651	1.12175e-21	6.99853e-23		8.43	0.06	0.03393	8.92061e-06	5.04411e-06		8.43	0.05	0.0349	7.43384e-06	5.18869e-06		8.43	0.025	0.025	3.71692e-06	3.71692e-06		8.43	0.025	0.025	3.71692e-06	3.71692e-06		8.43	0	0	0	0
	7.5	6.60979	0.446387	9.82869e-22	6.63773e-23		8.45	0.18	0.07923	2.67618e-05	1.17798e-05		8.45	0.05	0.0349	7.43384e-06	5.18869e-06		8.45	0	0	0	0		8.45	0	0	0	0		8.45	0.075	0.04218	1.11508e-05	6.27065e-06
	7.52	7.85514	0.470539	1.16805e-21	6.99686e-23		8.47	0.06	0.04435	8.92061e-06	6.59453e-06		8.47	0.075	0.04218	1.11508e-05	6.27065e-06		8.47	0	0	0	0		8.47	0	0	0	0		8.47	0.125	0.05296	1.85846e-05	7.87354e-06
	7.54	7.18459	0.474058	1.06834e-21	7.04919e-23		8.49	0.12	0.05451	1.78412e-05	8.10449e-06		8.49	0.05	0.0349	7.43384e-06	5.18869e-06		8.49	0	0	0	0		8.49	0	0	0	0		8.49	0.025	0.025	3.71692e-06	3.71692e-06
	7.56	8.07067	0.516378	1.2001e-21	7.67848e-23		8.51	0.1	0.0589	1.48677e-05	8.75729e-06		8.51	0.05	0.0349	7.43384e-06	5.18869e-06		8.51	0	0	0	0		8.51	0	0	0	0		8.51	0.15	0.09164	2.23015e-05	1.36244e-05
	7.58	7.25641	0.431955	1.07902e-21	6.42313e-23		8.53	0.04	0.04	5.94707e-06	5.94707e-06		8.53	0.05	0.05	7.43384e-06	7.43384e-06		8.53	0.025	0.025	3.71692e-06	3.71692e-06		8.53	0	0	0	0		8.53	0.075	0.04218	1.11508e-05	6.27065e-06
	7.6	7.6396	0.437983	1.136e-21	6.51276e-23		8.55	0.1	0.05151	1.48677e-05	7.65802e-06		8.55	0	0	0	0		8.55	0.025	0.025	3.71692e-06	3.71692e-06		8.55	0.025	0.025	3.71692e-06	3.71692e-06		8.55	0.05	0.0349	7.43384e-06	5.18869e-06
	7.62	7.30429	0.473131	1.08614e-21	7.03541e-23		8.57	0.1	0.05151	1.48677e-05	7.65802e-06		8.57	0.025	0.025	3.71692e-06	3.71692e-06		8.57	0	0	0	0		8.57	0	0	0	0		8.57	0.075	0.05533	1.11508e-05	8.2256e-06
	7.64	7.23247	0.465286	1.07546e-21	6.91875e-23		8.59	0.06	0.04435	8.92061e-06	6.59453e-06		8.59	0	0	0	0		8.59	0.05	0.0349	7.43384e-06	5.18869e-06		8.59	0.025	0.025	3.71692e-06	3.71692e-06		8.59	0.125	0.07327	1.85846e-05	1.08936e-05
	7.66	7.13664	0.423126	1.06121e-21	6.29184e-23		8.61	0	0	0	0		8.61	0.075	0.04218	1.11508e-05	6.27065e-06		8.61	0.05	0.05	7.43384e-06	7.43384e-06		8.61	0	0	0	0		8.61	0.05	0.0349	7.43384e-06	5.18869e-06
	7.68	7.32823	0.45982	1.0897e-21	6.83747e-23		8.63	0.02	0.02	2.97354e-06	2.97354e-06		8.63	0.05	0.0349	7.43384e-06	5.18869e-06		8.63	0	0	0	0		8.63	0	0	0	0		8.63	0.075	0.05533	1.11508e-05	8.2256e-06
	7.7	7.8312	0.598674	1.16449e-21	8.90222e-23		8.65	0.02	0.02	2.97354e-06	2.97354e-06		8.65	0	0	0	0		8.65	0	0	0	0		8.65	0	0	0	0		8.65	0.025	0.025	3.71692e-06	3.71692e-06
	7.72	6.96905	0.458609	1.03629e-21	6.81947e-23		8.67	0.08	0.04815	1.18941e-05	7.1587e-06		8.67	0.025	0.025	3.71692e-06	3.71692e-06		8.67	0.05	0.0349	7.43384e-06	5.18869e-06		8.67	0	0	0	0		8.67	0.025	0.025	3.71692e-06	3.71692e-06
	7.74	7.32823	0.467394	1.0897e-21	6.9501e-23		8.69	0	0	0	0		8.69	0.075	0.04218	1.11508e-05	6.27065e-06		8.69	0	0	0	0		8.69	0	0	0	0		8.69	0.075	0.05533	1.11508e-05	8.2256e-06
	7.76	8.38197	0.535506	1.24639e-21	7.96291e-23		8.71	0.04	0.02799	5.94707e-06	4.16208e-06		8.71	0	0	0	0		8.71	0	0	0	0		8.71	0.05	0.0349	7.43384e-06	5.18869e-06		8.71	0	0	0	0
	7.78	7.54377	0.511183	1.12175e-21	7.60124e-23		8.73	0.06	0.04435	8.92061e-06	6.59453e-06		8.73	0	0	0	0		8.73	0	0	0	0		8.73	0	0	0	0		8.73	0.025	0.025	3.71692e-06	3.71692e-06
	7.8	7.61566	0.472525	1.13244e-21	7.02639e-23		8.75	0.08	0.04815	1.18941e-05	7.1587e-06		8.75	0.025	0.025	3.71692e-06	3.71692e-06		8.75	0	0	0	0		8.75	0	0	0	0		8.75	0.075	0.04218	1.11508e-05	6.27065e-06
	7.82	8.09461	0.508094	1.20366e-21	7.5553e-23		8.77	0.08	0.04815	1.18941e-05	7.1587e-06		8.77	0.05	0.0349	7.43384e-06	5.18869e-06		8.77	0.025	0.025	3.71692e-06	3.71692e-06		8.77	0.025	0.025	3.71692e-06	3.71692e-06		8.77	0.025	0.025	3.71692e-06	3.71692e-06
	7.84	7.42406	0.466592	1.10395e-21	6.93817e-23		8.79	0.1	0.05151	1.48677e-05	7.65802e-06		8.79	0.025	0.025	3.71692e-06	3.71692e-06		8.79	0.05	0.0349	7.43384e-06	5.18869e-06		8.79	0	0	0	0		8.79	0.025	0.025	3.71692e-06	3.71692e-06
	7.86	7.73536	0.508842	1.15024e-21	7.56643e-23		8.81	0.08	0.03876	1.18941e-05	5.76214e-06		8.81	0.025	0.025	3.71692e-06	3.71692e-06		8.81	0.05	0.0349	7.43384e-06	5.18869e-06		8.81	0.025	0.025	3.71692e-06	3.71692e-06		8.81	0.05	0.0349	7.43384e-06	5.18869e-06
	7.88	7.85514	0.546496	1.16805e-21	8.12634e-23		8.83	0.06	0.03393	8.92061e-06	5.04411e-06		8.83	0.025	0.025	3.71692e-06	3.71692e-06		8.83	0.075	0.04218	1.11508e-05	6.27065e-06		8.83	0	0	0	0		8.83	0	0	0	0
	7.9	8.38197	0.475291	1.24639e-21	7.06752e-23		8.85	0.04	0.02799	5.94707e-06	4.16208e-06		8.85	0.075	0.05533	1.11508e-05	8.2256e-06		8.85	0	0	0	0		8.85	0	0	0	0		8.85	0	0	0	0
	7.92	7.9509	0.425608	1.18229e-21	6.32875e-23		8.87	0.04	0.02799	5.94707e-06	4.16208e-06		8.87	0.05	0.0349	7.43384e-06	5.18869e-06		8.87	0	0	0	0		8.87	0.05	0.0349	7.43384e-06	5.18869e-06		8.87	0.025	0.025	3.71692e-06	3.71692e-06
	7.94	7.49589	0.400166	1.11463e-21	5.95042e-23		8.89	0.04	0.02799	5.94707e-06	4.16208e-06		8.89	0.1	0.07845	1.48677e-05	1.16632e-05		8.89	0	0	0	0		8.89	0	0	0	0		8.89	0	0	0	0
	7.96	7.1127	0.372285	1.05765e-21	5.53583e-23		8.91	0.1	0.04286	1.48677e-05	6.37186e-06		8.91	0.075	0.04218	1.11508e-05	6.27065e-06		8.91	0.025	0.025	3.71692e-06	3.71692e-06		8.91	0.025	0.025	3.71692e-06	3.71692e-06		8.91	0.05	0.0349	7.43384e-06	5.18869e-06
	7.98	7.47195	0.449418	1.11107e-21	6.6828e-23		8.93	0.04	0.02799	5.94707e-06	4.16208e-06		8.93	0.075	0.04218	1.11508e-05	6.27065e-06		8.93	0.025	0.025	3.71692e-06	3.71692e-06		8.93	0	0	0	0		8.93	0	0	0	0
	8	8.33409	0.516547	1.23927e-21	7.681e-23		8.95	0.04	0.02799	5.94707e-06	4.16208e-06		8.95	0.15	0.07638	2.23015e-05	1.13554e-05		8.95	0	0	0	0		8.95	0.025	0.025	3.71692e-06	3.71692e-06		8.95	0.025	0.025	3.71692e-06	3.71692e-06
	8.02	7.28035	0.598312	1.08258e-21	8.89684e-23		8.97	0.04	0.02799	5.94707e-06	4.16208e-06		8.97	0.075	0.04218	1.11508e-05	6.27065e-06		8.97	0	0	0	0		8.97	0	0	0	0		8.97	0.025	0.025	3.71692e-06	3.71692e-06
	8.04	7.59172	0.428145	1.12888e-21	6.36647e-23		8.99	0.08	0.04815	1.18941e-05	7.1587e-06		8.99	0	0	0	0		8.99	0.025	0.025	3.71692e-06	3.71692e-06		8.99	0	0	0	0		8.99	0.05	0.0349	7.43384e-06	5.18869e-06
	8.06	7.75931	0.450303	1.1538e-21	6.69596e-23		9.01	0	0	0	0		9.01	0.05	0.0349	7.43384e-06	5.18869e-06		9.01	0	0	0	0		9.01	0	0	0	0		9.01	0.025	0.025	3.71692e-06	3.71692e-06
	8.08	8.9807	0.537959	1.33542e-21	7.99939e-23		9.03	0.02	0.02	2.97354e-06	2.97354e-06		9.03	0	0	0	0		9.03	0.025	0.025	3.71692e-06	3.71692e-06		9.03	0	0	0	0		9.03	0.05	0.0349	7.43384e-06	5.18869e-06
	8.1	7.9509	0.533052	1.18229e-21	7.92642e-23		9.05	0.08	0.03876	1.18941e-05	5.76214e-06		9.05	0	0	0	0		9.05	0.025	0.025	3.71692e-06	3.71692e-06		9.05	0	0	0	0		9.05	0.075	0.04218	1.11508e-05	6.27065e-06
	8.12	8.07067	0.431142	1.2001e-21	6.41103e-23		9.07	0.02	0.02	2.97354e-06	2.97354e-06		9.07	0	0	0	0		9.07	0.025	0.025	3.71692e-06	3.71692e-06		9.07	0	0	0	0		9.07	0.025	0.025	3.71692e-06	3.71692e-06
	8.14	7.40012	0.461155	1.10039e-21	6.85732e-23		9.09	0.02	0.02	2.97354e-06	2.97354e-06		9.09	0	0	0	0		9.09	0	0	0	0		9.09	0.025	0.025	3.71692e-06	3.71692e-06		9.09	0	0	0	0
	8.16	7.92696	0.475156	1.17873e-21	7.06551e-23		9.11	0.04	0.02799	5.94707e-06	4.16208e-06		9.11	0	0	0	0		9.11	0.05	0.0349	7.43384e-06	5.18869e-06		9.11	0.05	0.0349	7.43384e-06	5.18869e-06		9.11	0.025	0.025	3.71692e-06	3.71692e-06
	8.18	7.71142	0.464279	1.14668e-21	6.90377e-23		9.13	0	0	0	0		9.13	0.05	0.0349	7.43384e-06	5.18869e-06		9.13	0.025	0.025	3.71692e-06	3.71692e-06		9.13	0.025	0.025	3.71692e-06	3.71692e-06		9.13	0.025	0.025	3.71692e-06	3.71692e-06
	8.2	8.40591	0.552174	1.24995e-21	8.21077e-23		9.15	0.04	0.02799	5.94707e-06	4.16208e-06		9.15	0.1	0.07845	1.48677e-05	1.16632e-05		9.15	0	0	0	0		9.15	0.025	0.025	3.71692e-06	3.71692e-06		9.15	0.05	0.0349	7.43384e-06	5.18869e-06
	8.22	7.56771	0.493937	1.12531e-21	7.34479e-23		9.17	0.08	0.03876	1.18941e-05	5.76214e-06		9.17	0.025	0.025	3.71692e-06	3.71692e-06		9.17	0.05	0.0349	7.43384e-06	5.18869e-06		9.17	0	0	0	0		9.17	0	0	0	0
	8.24	7.87908	0.474169	1.17161e-21	7.05084e-23		9.19	0.08	0.03876	1.18941e-05	5.76214e-06		9.19	0.075	0.04218	1.11508e-05	6.27065e-06		9.19	0	0	0	0		9.19	0	0	0	0		9.19	0.025	0.025	3.71692e-06	3.71692e-06
	8.26	7.99878	0.465889	1.18941e-21	6.92772e-23		9.21	0.08	0.04815	1.18941e-05	7.1587e-06		9.21	0.075	0.04218	1.11508e-05	6.27065e-06		9.21	0	0	0	0		9.21	0.025	0.025	3.71692e-06	3.71692e-06		9.21	0.075	0.04218	1.11508e-05	6.27065e-06
	8.28	8.57357	0.451757	1.27488e-21	6.71757e-23		9.23	0.08	0.03876	1.18941e-05	5.76214e-06		9.23	0.1	0.05991	1.48677e-05	8.90789e-06		9.23	0	0	0	0		9.23	0	0	0	0		9.23	0.025	0.025	3.71692e-06	3.71692e-06
	8.3	8.35803	0.486836	1.24283e-21	7.2392e-23		9.25	0.14	0.06395	2.08147e-05	9.5081e-06		9.25	0.075	0.04218	1.11508e-05	6.27065e-06		9.25	0	0	0	0		9.25	0	0	0	0		9.25	0.025	0.025	3.71692e-06	3.71692e-06
	8.32	8.09461	0.506941	1.20366e-21	7.53816e-23		9.27	0.08	0.04815	1.18941e-05	7.1587e-06		9.27	0.075	0.04218	1.11508e-05	6.27065e-06		9.27	0	0	0	0		9.27	0	0	0	0		9.27	0.025	0.025	3.71692e-06	3.71692e-06
	8.34	7.80725	0.486536	1.16093e-21	7.23473e-23		9.29	0.02	0.02	2.97354e-06	2.97354e-06		9.29	0.025	0.025	3.71692e-06	3.71692e-06		9.29	0	0	0	0		9.29	0.025	0.025	3.71692e-06	3.71692e-06		9.29	0.075	0.04218	1.11508e-05	6.27065e-06
	8.36	8.59751	0.568056	1.27844e-21	8.44693e-23		9.31	0.12	0.05451	1.78412e-05	8.10449e-06		9.31	0.125	0.05296	1.85846e-05	7.87354e-06		9.31	0	0	0	0		9.31	0.025	0.025	3.71692e-06	3.71692e-06		9.31	0.1	0.07845	1.48677e-05	1.16632e-05
	8.38	8.40591	0.525009	1.24995e-21	7.80683e-23		9.33	0.04	0.02799	5.94707e-06	4.16208e-06		9.33	0.025	0.025	3.71692e-06	3.71692e-06		9.33	0.025	0.025	3.71692e-06	3.71692e-06		9.33	0.025	0.025	3.71692e-06	3.71692e-06		9.33	0.025	0.025	3.71692e-06	3.71692e-06
	8.4	7.80725	0.413727	1.16093e-21	6.15208e-23		9.35	0.12	0.06154	1.78412e-05	9.15027e-06		9.35	0	0	0	0		9.35	0	0	0	0		9.35	0	0	0	0		9.35	0	0	0	0
	8.42	8.38197	0.571456	1.24639e-21	8.49749e-23		9.37	0.1	0.04286	1.48677e-05	6.37186e-06		9.37	0	0	0	0		9.37	0	0	0	0		9.37	0	0	0	0		9.37	0.15	0.06746	2.23015e-05	1.00302e-05
	8.44	7.35217	0.531127	1.09326e-21	7.8978e-23		9.39	0.06	0.03393	8.92061e-06	5.04411e-06		9.39	0.05	0.0349	7.43384e-06	5.18869e-06		9.39	0	0	0	0		9.39	0.025	0.025	3.71692e-06	3.71692e-06		9.39	0.025	0.025	3.71692e-06	3.71692e-06
	8.46	7.90302	0.474058	1.17517e-21	7.04919e-23		9.41	0.06	0.03393	8.92061e-06	5.04411e-06		9.41	0.075	0.04218	1.11508e-05	6.27065e-06		9.41	0.025	0.025	3.71692e-06	3.71692e-06		9.41	0.025	0.025	3.71692e-06	3.71692e-06		9.41	0.075	0.05533	1.11508e-05	8.2256e-06
	8.48	8.52569	0.455986	1.26776e-21	6.78046e-23		9.43	0.02	0.02	2.97354e-06	2.97354e-06		9.43	0	0	0	0		9.43	0.025	0.025	3.71692e-06	3.71692e-06		9.43	0.025	0.025	3.71692e-06	3.71692e-06		9.43	0.075	0.04218	1.11508e-05	6.27065e-06
	8.5	8.07067	0.408846	1.2001e-21	6.0795e-23		9.45	0.04	0.04	5.94707e-06	5.94707e-06		9.45	0.025	0.025	3.71692e-06	3.71692e-06		9.45	0	0	0	0		9.45	0	0	0	0		9.45	0	0	0	0
	8.52	7.87908	0.436912	1.17161e-21	6.49684e-23		9.47	0.08	0.04815	1.18941e-05	7.1587e-06		9.47	0.075	0.04218	1.11508e-05	6.27065e-06		9.47	0	0	0	0		9.47	0	0	0	0		9.47	0.025	0.025	3.71692e-06	3.71692e-06
	8.54	8.90888	0.565444	1.32474e-21	8.40809e-23		9.49	0.02	0.02	2.97354e-06	2.97354e-06		9.49	0.05	0.0349	7.43384e-06	5.18869e-06		9.49	0	0	0	0		9.49	0.025	0.025	3.71692e-06	3.71692e-06		9.49	0	0	0	0
	8.56	8.02279	0.512327	1.19298e-21	7.61824e-23		9.51	0.02	0.02	2.97354e-06	2.97354e-06		9.51	0.175	0.08688	2.60184e-05	1.2917e-05		9.51	0	0	0	0		9.51	0.025	0.025	3.71692e-06	3.71692e-06		9.51	0.025	0.025	3.71692e-06	3.71692e-06
	8.58	8.86093	0.491037	1.31761e-21	7.30167e-23		9.53	0.08	0.04815	1.18941e-05	7.1587e-06		9.53	0.05	0.0349	7.43384e-06	5.18869e-06		9.53	0	0	0	0		9.53	0.025	0.025	3.71692e-06	3.71692e-06		9.53	0	0	0	0
	8.6	8.02279	0.506583	1.19298e-21	7.53283e-23		9.55	0.02	0.02	2.97354e-06	2.97354e-06		9.55	0.05	0.05	7.43384e-06	7.43384e-06		9.55	0	0	0	0		9.55	0	0	0	0		9.55	0.025	0.025	3.71692e-06	3.71692e-06
	8.62	9.48359	0.479996	1.4102e-21	7.13749e-23		9.57	0.04	0.02799	5.94707e-06	4.16208e-06		9.57	0	0	0	0		9.57	0	0	0	0		9.57	0.05	0.0349	7.43384e-06	5.18869e-06		9.57	0.1	0.04804	1.48677e-05	7.1422e-06
	8.64	8.40591	0.469705	1.24995e-21	6.98446e-23		9.59	0.08	0.04815	1.18941e-05	7.1587e-06		9.59	0.025	0.025	3.71692e-06	3.71692e-06		9.59	0	0	0	0		9.59	0.025	0.025	3.71692e-06	3.71692e-06		9.59	0	0	0	0
	8.66	8.50175	0.505427	1.2642e-21	7.51564e-23		9.61	0.04	0.02799	5.94707e-06	4.16208e-06		9.61	0	0	0	0		9.61	0.025	0.025	3.71692e-06	3.71692e-06		9.61	0	0	0	0		9.61	0.075	0.04218	1.11508e-05	6.27065e-06
	8.68	7.90302	0.47034	1.17517e-21	6.9939e-23		9.63	0.04	0.02799	5.94707e-06	4.16208e-06		9.63	0.05	0.05	7.43384e-06	7.43384e-06		9.63	0	0	0	0		9.63	0	0	0	0		9.63	0	0	0	0
	8.7	9.02858	0.47555	1.34254e-21	7.07137e-23		9.65	0.02	0.02	2.97354e-06	2.97354e-06		9.65	0.025	0.025	3.71692e-06	3.71692e-06		9.65	0	0	0	0		9.65	0	0	0	0		9.65	0.05	0.0349	7.43384e-06	5.18869e-06
	8.72	8.33409	0.519935	1.23927e-21	7.73138e-23		9.67	0.08	0.03876	1.18941e-05	5.76214e-06		9.67	0	0	0	0		9.67	0.05	0.0349	7.43384e-06	5.18869e-06		9.67	0	0	0	0		9.67	0.1	0.04804	1.48677e-05	7.1422e-06
	8.74	8.6694	0.485716	1.28913e-21	7.22255e-23		9.69	0.04	0.02799	5.94707e-06	4.16208e-06		9.69	0.1	0.04804	1.48677e-05	7.1422e-06		9.69	0	0	0	0		9.69	0	0	0	0		9.69	0.025	0.025	3.71692e-06	3.71692e-06
	8.76	8.81305	0.424231	1.31049e-21	6.30827e-23		9.71	0	0	0	0		9.71	0.025	0.025	3.71692e-06	3.71692e-06		9.71	0	0	0	0		9.71	0.025	0.025	3.71692e-06	3.71692e-06		9.71	0.1	0.04804	1.48677e-05	7.1422e-06
	8.78	8.74122	0.571712	1.29981e-21	8.5013e-23		9.73	0	0	0	0		9.73	0.125	0.06393	1.85846e-05	9.50432e-06		9.73	0	0	0	0		9.73	0.025	0.025	3.71692e-06	3.71692e-06		9.73	0.075	0.05533	1.11508e-05	8.2256e-06
	8.8	8.11855	0.547705	1.20722e-21	8.14431e-23		9.75	0.06	0.03393	8.92061e-06	5.04411e-06		9.75	0.075	0.04218	1.11508e-05	6.27065e-06		9.75	0	0	0	0		9.75	0	0	0	0		9.75	0.025	0.025	3.71692e-06	3.71692e-06
	8.82	9.14835	0.439144	1.36035e-21	6.53002e-23		9.77	0.08	0.05599	1.18941e-05	8.32417e-06		9.77	0.075	0.04218	1.11508e-05	6.27065e-06		9.77	0	0	0	0		9.77	0.025	0.025	3.71692e-06	3.71692e-06		9.77	0.05	0.05	7.43384e-06	7.43384e-06
	8.84	8.7891	0.52291	1.30693e-21	7.77561e-23		9.79	0	0	0	0		9.79	0.075	0.04218	1.11508e-05	6.27065e-06		9.79	0.1	0.04804	1.48677e-05	7.1422e-06		9.79	0	0	0	0		9.79	0.1	0.04804	1.48677e-05	7.1422e-06
	8.86	7.73536	0.397819	1.15024e-21	5.91552e-23		9.81	0.04	0.02799	5.94707e-06	4.16208e-06		9.81	0.025	0.025	3.71692e-06	3.71692e-06		9.81	0	0	0	0		9.81	0.025	0.025	3.71692e-06	3.71692e-06		9.81	0.025	0.025	3.71692e-06	3.71692e-06
	8.88	8.95676	0.535768	1.33186e-21	7.96681e-23		9.83	0.02	0.02	2.97354e-06	2.97354e-06		9.83	0.075	0.05533	1.11508e-05	8.2256e-06		9.83	0.025	0.025	3.71692e-06	3.71692e-06		9.83	0	0	0	0		9.83	0.025	0.025	3.71692e-06	3.71692e-06
	8.9	9.292	0.494079	1.38171e-21	7.3469e-23		9.85	0.02	0.02	2.97354e-06	2.97354e-06		9.85	0.025	0.025	3.71692e-06	3.71692e-06		9.85	0	0	0	0		9.85	0	0	0	0		9.85	0.125	0.06393	1.85846e-05	9.50432e-06
	8.92	8.69334	0.467607	1.29269e-21	6.95326e-23		9.87	0.06	0.04435	8.92061e-06	6.59453e-06		9.87	0.125	0.05296	1.85846e-05	7.87354e-06		9.87	0	0	0	0		9.87	0.025	0.025	3.71692e-06	3.71692e-06		9.87	0	0	0	0
	8.94	8.71728	0.53773	1.29625e-21	7.99599e-23		9.89	0.04	0.02799	5.94707e-06	4.16208e-06		9.89	0.025	0.025	3.71692e-06	3.71692e-06		9.89	0	0	0	0		9.89	0	0	0	0		9.89	0	0	0	0
	8.96	7.97484	0.490573	1.18585e-21	7.29476e-23		9.91	0	0	0	0		9.91	0.075	0.04218	1.11508e-05	6.27065e-06		9.91	0.025	0.025	3.71692e-06	3.71692e-06		9.91	0.025	0.025	3.71692e-06	3.71692e-06		9.91	0.075	0.05533	1.11508e-05	8.2256e-06
	8.98	8.9807	0.500774	1.33542e-21	7.44645e-23		9.93	0.06	0.03393	8.92061e-06	5.04411e-06		9.93	0	0	0	0		9.93	0	0	0	0		9.93	0.025	0.025	3.71692e-06	3.71692e-06		9.93	0	0	0	0
	9	8.57357	0.437274	1.27488e-21	6.50222e-23		9.95	0.04	0.02799	5.94707e-06	4.16208e-06		9.95	0.075	0.04218	1.11508e-05	6.27065e-06		9.95	0	0	0	0		9.95	0.05	0.05	7.43384e-06	7.43384e-06		9.95	0.05	0.0349	7.43384e-06	5.18869e-06
	9.02	8.45386	0.530465	1.25708e-21	7.88796e-23		9.97	0	0	0	0		9.97	0	0	0	0		9.97	0	0	0	0		9.97	0.075	0.05533	1.11508e-05	8.2256e-06		9.97	0.025	0.025	3.71692e-06	3.71692e-06
	9.04	9.02858	0.424851	1.34254e-21	6.31749e-23		9.99	0.04	0.02799	5.94707e-06	4.16208e-06		9.99	0.05	0.0349	7.43384e-06	5.18869e-06		9.99	0	0	0	0		9.99	0	0	0	0		9.99	0.05	0.0349	7.43384e-06	5.18869e-06
	9.06	8.04673	0.447435	1.19654e-21	6.65331e-23		10.01	0.02	0.02	2.97354e-06	2.97354e-06		10.01	0	0	0	0		10.01	0.05	0.0349	7.43384e-06	5.18869e-06		10.01	0	0	0	0		10.01	0.025	0.025	3.71692e-06	3.71692e-06
	9.08	8.33409	0.460227	1.23927e-21	6.84353e-23		10.03	0.04	0.02799	5.94707e-06	4.16208e-06		10.03	0.025	0.025	3.71692e-06	3.71692e-06		10.03	0	0	0	0		10.03	0.025	0.025	3.71692e-06	3.71692e-06		10.03	0.1	0.05991	1.48677e-05	8.90789e-06
	9.1	7.78325	0.492525	1.15736e-21	7.32379e-23		10.05	0.02	0.02	2.97354e-06	2.97354e-06		10.05	0.05	0.0349	7.43384e-06	5.18869e-06		10.05	0.025	0.025	3.71692e-06	3.71692e-06		10.05	0	0	0	0		10.05	0	0	0	0
	9.12	9.60337	0.489234	1.42801e-21	7.27486e-23		10.07	0.04	0.02799	5.94707e-06	4.16208e-06		10.07	0.075	0.05533	1.11508e-05	8.2256e-06		10.07	0.025	0.025	3.71692e-06	3.71692e-06		10.07	0.025	0.025	3.71692e-06	3.71692e-06		10.07	0	0	0	0
	9.14	8.95676	0.437114	1.33186e-21	6.49983e-23		10.09	0.08	0.03876	1.18941e-05	5.76214e-06		10.09	0	0	0	0		10.09	0	0	0	0		10.09	0.025	0.025	3.71692e-06	3.71692e-06		10.09	0.075	0.04218	1.11508e-05	6.27065e-06
	9.16	7.90302	0.421796	1.17517e-21	6.27206e-23		10.11	0	0	0	0		10.11	0.025	0.025	3.71692e-06	3.71692e-06		10.11	0	0	0	0		10.11	0.025	0.025	3.71692e-06	3.71692e-06		10.11	0.05	0.0349	7.43384e-06	5.18869e-06
	9.18	8.93282	0.51683	1.3283e-21	7.68521e-23		10.13	0.02	0.02	2.97354e-06	2.97354e-06		10.13	0.025	0.025	3.71692e-06	3.71692e-06		10.13	0	0	0	0		10.13	0	0	0	0		10.13	0.025	0.025	3.71692e-06	3.71692e-06
	9.2	9.26806	0.440541	1.37815e-21	6.55079e-23		10.15	0.06	0.04435	8.92061e-06	6.59453e-06		10.15	0.025	0.025	3.71692e-06	3.71692e-06		10.15	0	0	0	0		10.15	0.025	0.025	3.71692e-06	3.71692e-06		10.15	0	0	0	0
	9.22	9.02858	0.511138	1.34254e-21	7.60056e-23		10.17	0.02	0.02	2.97354e-06	2.97354e-06		10.17	0.075	0.05533	1.11508e-05	8.2256e-06		10.17	0	0	0	0		10.17	0	0	0	0		10.17	0.075	0.04218	1.11508e-05	6.27065e-06
	9.24	8.76516	0.445337	1.30337e-21	6.62211e-23		10.19	0.04	0.02799	5.94707e-06	4.16208e-06		10.19	0	0	0	0		10.19	0.075	0.05533	1.11508e-05	8.2256e-06		10.19	0	0	0	0		10.19	0.075	0.04218	1.11508e-05	6.27065e-06
	9.26	8.26227	0.499604	1.22859e-21	7.42905e-23		10.21	0.04	0.02799	5.94707e-06	4.16208e-06		10.21	0.125	0.08155	1.85846e-05	1.21248e-05		10.21	0.025	0.025	3.71692e-06	3.71692e-06		10.21	0	0	0	0		10.21	0.125	0.06393	1.85846e-05	9.50432e-06
	9.28	8.69334	0.524251	1.29269e-21	7.79555e-23		10.23	0	0	0	0		10.23	0.025	0.025	3.71692e-06	3.71692e-06		10.23	0	0	0	0		10.23	0.025	0.025	3.71692e-06	3.71692e-06		10.23	0.025	0.025	3.71692e-06	3.71692e-06
	9.3	8.74122	0.504267	1.29981e-21	7.4984e-23		10.25	0.06	0.03393	8.92061e-06	5.04411e-06		10.25	0.05	0.0349	7.43384e-06	5.18869e-06		10.25	0.05	0.05	7.43384e-06	7.43384e-06		10.25	0	0	0	0		10.25	0.1	0.05991	1.48677e-05	8.90789e-06
	9.32	9.10047	0.533315	1.35323e-21	7.93034e-23		10.27	0.14	0.05721	2.08147e-05	8.50643e-06		10.27	0.025	0.025	3.71692e-06	3.71692e-06		10.27	0.075	0.05533	1.11508e-05	8.2256e-06		10.27	0	0	0	0		10.27	0	0	0	0
	9.34	9.69913	0.490143	1.44225e-21	7.28837e-23		10.29	0.06	0.03393	8.92061e-06	5.04411e-06		10.29	0.05	0.0349	7.43384e-06	5.18869e-06		10.29	0	0	0	0		10.29	0	0	0	0		10.29	0.075	0.04218	1.11508e-05	6.27065e-06
	9.36	9.02858	0.430326	1.34254e-21	6.3989e-23		10.31	0	0	0	0		10.31	0	0	0	0		10.31	0.025	0.025	3.71692e-06	3.71692e-06		10.31	0	0	0	0		10.31	0.075	0.04218	1.11508e-05	6.27065e-06
	9.38	8.54963	0.606251	1.27132e-21	9.01489e-23		10.33	0.08	0.03876	1.18941e-05	5.76214e-06		10.33	0.05	0.0349	7.43384e-06	5.18869e-06		10.33	0	0	0	0		10.33	0.025	0.025	3.71692e-06	3.71692e-06		10.33	0.1	0.05991	1.48677e-05	8.90789e-06
	9.4	8.40591	0.525009	1.24995e-21	7.80683e-23		10.35	0.04	0.02799	5.94707e-06	4.16208e-06		10.35	0.05	0.0349	7.43384e-06	5.18869e-06		10.35	0	0	0	0		10.35	0.05	0.0349	7.43384e-06	5.18869e-06		10.35	0.025	0.025	3.71692e-06	3.71692e-06
	9.42	8.95676	0.487737	1.33186e-21	7.25259e-23		10.37	0	0	0	0		10.37	0.05	0.0349	7.43384e-06	5.18869e-06		10.37	0	0	0	0		10.37	0	0	0	0		10.37	0.05	0.0349	7.43384e-06	5.18869e-06
	9.44	9.00464	0.464379	1.33898e-21	6.90527e-23		10.39	0	0	0	0		10.39	0.025	0.025	3.71692e-06	3.71692e-06		10.39	0.025	0.025	3.71692e-06	3.71692e-06		10.39	0	0	0	0		10.39	0.025	0.025	3.71692e-06	3.71692e-06
	9.46	10.6092	0.573511	1.57758e-21	8.52805e-23		10.41	0.02	0.02	2.97354e-06	2.97354e-06		10.41	0.05	0.0349	7.43384e-06	5.18869e-06		10.41	0	0	0	0		10.41	0.025	0.025	3.71692e-06	3.71692e-06		10.41	0.1	0.04804	1.48677e-05	7.1422e-06
	9.48	9.77102	0.524865	1.45294e-21	7.80468e-23		10.43	0.02	0.02	2.97354e-06	2.97354e-06		10.43	0.075	0.04218	1.11508e-05	6.27065e-06		10.43	0.025	0.025	3.71692e-06	3.71692e-06		10.43	0	0	0	0		10.43	0.075	0.04218	1.11508e-05	6.27065e-06
	9.5	9.26806	0.605092	1.37815e-21	8.99765e-23		10.45	0.04	0.02799	5.94707e-06	4.16208e-06		10.45	0	0	0	0		10.45	0.025	0.025	3.71692e-06	3.71692e-06		10.45	0	0	0	0		10.45	0.05	0.05	7.43384e-06	7.43384e-06
	9.52	8.88494	0.511	1.32118e-21	7.59851e-23		10.47	0.02	0.02	2.97354e-06	2.97354e-06		10.47	0.025	0.025	3.71692e-06	3.71692e-06		10.47	0	0	0	0		10.47	0.025	0.025	3.71692e-06	3.71692e-06		10.47	0.075	0.05533	1.11508e-05	8.2256e-06
	9.54	9.12441	0.484909	1.35679e-21	7.21054e-23		10.49	0.06	0.04435	8.92061e-06	6.59453e-06		10.49	0.025	0.025	3.71692e-06	3.71692e-06		10.49	0.025	0.025	3.71692e-06	3.71692e-06		10.49	0	0	0	0		10.49	0.075	0.05533	1.11508e-05	8.2256e-06
	9.56	9.69913	0.400809	1.44225e-21	5.95998e-23		10.51	0	0	0	0		10.51	0.075	0.04218	1.11508e-05	6.27065e-06		10.51	0.05	0.0349	7.43384e-06	5.18869e-06		10.51	0	0	0	0		10.51	0.15	0.05718	2.23015e-05	8.50092e-06
	9.58	8.88494	0.487556	1.32118e-21	7.24991e-23		10.53	0.08	0.03876	1.18941e-05	5.76214e-06		10.53	0.025	0.025	3.71692e-06	3.71692e-06		10.53	0	0	0	0		10.53	0	0	0	0		10.53	0.075	0.05533	1.11508e-05	8.2256e-06
	9.6	9.17229	0.528476	1.36391e-21	7.85838e-23		10.55	0.04	0.02799	5.94707e-06	4.16208e-06		10.55	0.05	0.0349	7.43384e-06	5.18869e-06		10.55	0.025	0.025	3.71692e-06	3.71692e-06		10.55	0.025	0.025	3.71692e-06	3.71692e-06		10.55	0.025	0.025	3.71692e-06	3.71692e-06
	9.62	9.19624	0.502162	1.36747e-21	7.4671e-23		10.57	0.02	0.02	2.97354e-06	2.97354e-06		10.57	0.1	0.04804	1.48677e-05	7.1422e-06		10.57	0.025	0.025	3.71692e-06	3.71692e-06		10.57	0.025	0.025	3.71692e-06	3.71692e-06		10.57	0.1	0.04804	1.48677e-05	7.1422e-06
	9.64	9.77102	0.575904	1.45294e-21	8.56363e-23		10.59	0	0	0	0		10.59	0.05	0.0349	7.43384e-06	5.18869e-06		10.59	0.025	0.025	3.71692e-06	3.71692e-06		10.59	0	0	0	0		10.59	0.075	0.04218	1.11508e-05	6.27065e-06
	9.66	9.45965	0.513468	1.40664e-21	7.63521e-23		10.61	0.02	0.02	2.97354e-06	2.97354e-06		10.61	0.05	0.0349	7.43384e-06	5.18869e-06		10.61	0.025	0.025	3.71692e-06	3.71692e-06		10.61	0	0	0	0		10.61	0.025	0.025	3.71692e-06	3.71692e-06
	9.68	8.90888	0.493605	1.32474e-21	7.33985e-23		10.63	0.02	0.02	2.97354e-06	2.97354e-06		10.63	0.05	0.0349	7.43384e-06	5.18869e-06		10.63	0	0	0	0		10.63	0	0	0	0		10.63	0.025	0.025	3.71692e-06	3.71692e-06
	9.7	8.74122	0.524742	1.29981e-21	7.80285e-23		10.65	0.06	0.03393	8.92061e-06	5.04411e-06		10.65	0.025	0.025	3.71692e-06	3.71692e-06		10.65	0.05	0.0349	7.43384e-06	5.18869e-06		10.65	0.025	0.025	3.71692e-06	3.71692e-06		10.65	0.05	0.0349	7.43384e-06	5.18869e-06
	9.72	9.69913	0.588857	1.44225e-21	8.75624e-23		10.67	0.06	0.03393	8.92061e-06	5.04411e-06		10.67	0.125	0.08155	1.85846e-05	1.21248e-05		10.67	0	0	0	0		10.67	0	0	0	0		10.67	0	0	0	0
	9.74	10.4655	0.540736	1.55621e-21	8.04069e-23		10.69	0.04	0.02799	5.94707e-06	4.16208e-06		10.69	0.05	0.0349	7.43384e-06	5.18869e-06		10.69	0	0	0	0		10.69	0	0	0	0		10.69	0.1	0.05991	1.48677e-05	8.90789e-06
	9.76	9.53154	0.525533	1.41733e-21	7.81462e-23		10.71	0	0	0	0		10.71	0.05	0.0349	7.43384e-06	5.18869e-06		10.71	0	0	0	0		10.71	0	0	0	0		10.71	0.05	0.0349	7.43384e-06	5.18869e-06
	9.78	9.67519	0.55466	1.43869e-21	8.24773e-23		10.73	0.02	0.02	2.97354e-06	2.97354e-06		10.73	0.025	0.025	3.71692e-06	3.71692e-06		10.73	0.025	0.025	3.71692e-06	3.71692e-06		10.73	0	0	0	0		10.73	0.025	0.025	3.71692e-06	3.71692e-06
	9.8	10.226	0.514561	1.5206e-21	7.65146e-23		10.75	0.04	0.02799	5.94707e-06	4.16208e-06		10.75	0	0	0	0		10.75	0.025	0.025	3.71692e-06	3.71692e-06		10.75	0.025	0.025	3.71692e-06	3.71692e-06		10.75	0.025	0.025	3.71692e-06	3.71692e-06
	9.82	9.67519	0.610896	1.43869e-21	9.08396e-23		10.77	0.06	0.03393	8.92061e-06	5.04411e-06		10.77	0.025	0.025	3.71692e-06	3.71692e-06		10.77	0	0	0	0		10.77	0	0	0	0		10.77	0.05	0.0349	7.43384e-06	5.18869e-06
	9.84	9.53154	0.546282	1.41733e-21	8.12315e-23		10.79	0.1	0.05151	1.48677e-05	7.65802e-06		10.79	0	0	0	0		10.79	0.025	0.025	3.71692e-06	3.71692e-06		10.79	0.05	0.0349	7.43384e-06	5.18869e-06		10.79	0.05	0.0349	7.43384e-06	5.18869e-06
	9.86	9.60337	0.52945	1.42801e-21	7.87286e-23		10.81	0.02	0.02	2.97354e-06	2.97354e-06		10.81	0.05	0.0349	7.43384e-06	5.18869e-06		10.81	0	0	0	0		10.81	0	0	0	0		10.81	0	0	0	0
	9.88	9.55549	0.464694	1.42089e-21	6.90995e-23		10.83	0.02	0.02	2.97354e-06	2.97354e-06		10.83	0.025	0.025	3.71692e-06	3.71692e-06		10.83	0.075	0.05533	1.11508e-05	8.2256e-06		10.83	0	0	0	0		10.83	0.075	0.05533	1.11508e-05	8.2256e-06
	9.9	9.91467	0.516638	1.4743e-21	7.68235e-23		10.85	0.04	0.02799	5.94707e-06	4.16208e-06		10.85	0.025	0.025	3.71692e-06	3.71692e-06		10.85	0.075	0.04218	1.11508e-05	6.27065e-06		10.85	0.075	0.04218	1.11508e-05	6.27065e-06		10.85	0.075	0.04218	1.11508e-05	6.27065e-06
	9.92	9.50754	0.626569	1.41376e-21	9.31701e-23		10.87	0.06	0.03393	8.92061e-06	5.04411e-06		10.87	0.05	0.0349	7.43384e-06	5.18869e-06		10.87	0	0	0	0		10.87	0	0	0	0		10.87	0.15	0.06746	2.23015e-05	1.00302e-05
	9.94	9.22018	0.447709	1.37103e-21	6.65739e-23		10.89	0	0	0	0		10.89	0.05	0.0349	7.43384e-06	5.18869e-06		10.89	0.025	0.025	3.71692e-06	3.71692e-06		10.89	0	0	0	0		10.89	0	0	0	0
	9.96	10.5613	0.56392	1.57045e-21	8.38543e-23		10.91	0	0	0	0		10.91	0	0	0	0		10.91	0	0	0	0		10.91	0	0	0	0		10.91	0.05	0.0349	7.43384e-06	5.18869e-06
	9.98	10.3457	0.55563	1.5384e-21	8.26215e-23		10.93	0	0	0	0		10.93	0.025	0.025	3.71692e-06	3.71692e-06		10.93	0	0	0	0		10.93	0	0	0	0		10.93	0.05	0.0349	7.43384e-06	5.18869e-06
	10	9.93861	0.505427	1.47786e-21	7.51564e-23		10.95	0.06	0.03393	8.92061e-06	5.04411e-06		10.95	0	0	0	0		10.95	0.025	0.025	3.71692e-06	3.71692e-06		10.95	0	0	0	0		10.95	0.025	0.025	3.71692e-06	3.71692e-06
	10.02	9.65125	0.498618	1.43513e-21	7.4144e-23		10.97	0.04	0.02799	5.94707e-06	4.16208e-06		10.97	0	0	0	0		10.97	0.025	0.025	3.71692e-06	3.71692e-06		10.97	0	0	0	0		10.97	0.025	0.025	3.71692e-06	3.71692e-06
	10.04	9.55549	0.528343	1.42089e-21	7.8564e-23		10.99	0.06	0.03393	8.92061e-06	5.04411e-06		10.99	0.025	0.025	3.71692e-06	3.71692e-06		10.99	0	0	0	0		10.99	0.025	0.025	3.71692e-06	3.71692e-06		10.99	0.025	0.025	3.71692e-06	3.71692e-06
	10.06	10.0344	0.638119	1.49211e-21	9.48876e-23		11.01	0.02	0.02	2.97354e-06	2.97354e-06		11.01	0.025	0.025	3.71692e-06	3.71692e-06		11.01	0.05	0.0349	7.43384e-06	5.18869e-06		11.01	0.025	0.025	3.71692e-06	3.71692e-06		11.01	0.05	0.0349	7.43384e-06	5.18869e-06
	10.08	9.69913	0.614154	1.44225e-21	9.1324e-23		11.03	0.02	0.02	2.97354e-06	2.97354e-06		11.03	0.025	0.025	3.71692e-06	3.71692e-06		11.03	0.025	0.025	3.71692e-06	3.71692e-06		11.03	0.025	0.025	3.71692e-06	3.71692e-06		11.03	0.1	0.07845	1.48677e-05	1.16632e-05
	10.1	10.5853	0.544565	1.57402e-21	8.09762e-23		11.05	0	0	0	0		11.05	0	0	0	0		11.05	0.05	0.0349	7.43384e-06	5.18869e-06		11.05	0.025	0.025	3.71692e-06	3.71692e-06		11.05	0	0	0	0
	10.12	9.84284	0.455536	1.46362e-21	6.77377e-23		11.07	0.02	0.02	2.97354e-06	2.97354e-06		11.07	0.05	0.0349	7.43384e-06	5.18869e-06		11.07	0.025	0.025	3.71692e-06	3.71692e-06		11.07	0.075	0.04218	1.11508e-05	6.27065e-06		11.07	0	0	0	0
	10.14	9.74708	0.456461	1.44938e-21	6.78752e-23		11.09	0.04	0.04	5.94707e-06	5.94707e-06		11.09	0.1	0.04804	1.48677e-05	7.1422e-06		11.09	0	0	0	0		11.09	0	0	0	0		11.09	0	0	0	0
	10.16	10.0344	0.513058	1.49211e-21	7.62911e-23		11.11	0.02	0.02	2.97354e-06	2.97354e-06		11.11	0.075	0.04218	1.11508e-05	6.27065e-06		11.11	0.025	0.025	3.71692e-06	3.71692e-06		11.11	0.05	0.0349	7.43384e-06	5.18869e-06		11.11	0	0	0	0
	10.18	9.74708	0.615829	1.44938e-21	9.15731e-23		11.13	0	0	0	0		11.13	0.125	0.06393	1.85846e-05	9.50432e-06		11.13	0	0	0	0		11.13	0	0	0	0		11.13	0.05	0.0349	7.43384e-06	5.18869e-06
	10.2	9.69913	0.542293	1.44225e-21	8.06384e-23		11.15	0.1	0.05151	1.48677e-05	7.65802e-06		11.15	0.025	0.025	3.71692e-06	3.71692e-06		11.15	0	0	0	0		11.15	0	0	0	0		11.15	0.05	0.0349	7.43384e-06	5.18869e-06
	10.22	9.12441	0.429891	1.35679e-21	6.39243e-23		11.17	0.02	0.02	2.97354e-06	2.97354e-06		11.17	0.075	0.04218	1.11508e-05	6.27065e-06		11.17	0.025	0.025	3.71692e-06	3.71692e-06		11.17	0	0	0	0		11.17	0	0	0	0
	10.24	9.22018	0.523625	1.37103e-21	7.78625e-23		11.19	0.04	0.02799	5.94707e-06	4.16208e-06		11.19	0.1	0.05991	1.48677e-05	8.90789e-06		11.19	0.025	0.025	3.71692e-06	3.71692e-06		11.19	0.05	0.0349	7.43384e-06	5.18869e-06		11.19	0.125	0.06393	1.85846e-05	9.50432e-06
	10.26	10.2979	0.603339	1.53128e-21	8.97158e-23		11.21	0.02	0.02	2.97354e-06	2.97354e-06		11.21	0	0	0	0		11.21	0	0	0	0		11.21	0	0	0	0		11.21	0.125	0.08155	1.85846e-05	1.21248e-05
	10.28	9.17229	0.442926	1.36391e-21	6.58626e-23		11.23	0.02	0.02	2.97354e-06	2.97354e-06		11.23	0.075	0.04218	1.11508e-05	6.27065e-06		11.23	0	0	0	0		11.23	0	0	0	0		11.23	0.075	0.04218	1.11508e-05	6.27065e-06
	10.3	9.77102	0.532613	1.45294e-21	7.91989e-23		11.25	0	0	0	0		11.25	0.05	0.0349	7.43384e-06	5.18869e-06		11.25	0	0	0	0		11.25	0.025	0.025	3.71692e-06	3.71692e-06		11.25	0	0	0	0
	10.32	9.89073	0.558833	1.47074e-21	8.30978e-23		11.27	0	0	0	0		11.27	0.075	0.04218	1.11508e-05	6.27065e-06		11.27	0.025	0.025	3.71692e-06	3.71692e-06		11.27	0.05	0.0349	7.43384e-06	5.18869e-06		11.27	0.025	0.025	3.71692e-06	3.71692e-06
	10.34	9.72307	0.511629	1.44581e-21	7.60787e-23		11.29	0.02	0.02	2.97354e-06	2.97354e-06		11.29	0	0	0	0		11.29	0.025	0.025	3.71692e-06	3.71692e-06		11.29	0	0	0	0		11.29	0.025	0.025	3.71692e-06	3.71692e-06
	10.36	10.8966	0.563464	1.62031e-21	8.37864e-23		11.31	0.02	0.02	2.97354e-06	2.97354e-06		11.31	0	0	0	0		11.31	0.05	0.0349	7.43384e-06	5.18869e-06		11.31	0	0	0	0		11.31	0.05	0.0349	7.43384e-06	5.18869e-06
	10.38	10.2739	0.488756	1.52772e-21	7.26774e-23		11.33	0.04	0.02799	5.94707e-06	4.16208e-06		11.33	0.025	0.025	3.71692e-06	3.71692e-06		11.33	0	0	0	0		11.33	0	0	0	0		11.33	0.05	0.0349	7.43384e-06	5.18869e-06
	10.4	9.74708	0.502826	1.44938e-21	7.47697e-23		11.35	0	0	0	0		11.35	0.05	0.0349	7.43384e-06	5.18869e-06		11.35	0.025	0.025	3.71692e-06	3.71692e-06		11.35	0.025	0.025	3.71692e-06	3.71692e-06		11.35	0.025	0.025	3.71692e-06	3.71692e-06
	10.42	11.5193	0.555767	1.7129e-21	8.26419e-23		11.37	0.04	0.02799	5.94707e-06	4.16208e-06		11.37	0.05	0.05	7.43384e-06	7.43384e-06		11.37	0.05	0.0349	7.43384e-06	5.18869e-06		11.37	0	0	0	0		11.37	0.125	0.06393	1.85846e-05	9.50432e-06
	10.44	9.93861	0.429019	1.47786e-21	6.37946e-23		11.39	0.06	0.03393	8.92061e-06	5.04411e-06		11.39	0.025	0.025	3.71692e-06	3.71692e-06		11.39	0.025	0.025	3.71692e-06	3.71692e-06		11.39	0	0	0	0		11.39	0.025	0.025	3.71692e-06	3.71692e-06
	10.46	9.79496	0.481031	1.4565e-21	7.15288e-23		11.41	0.06	0.03393	8.92061e-06	5.04411e-06		11.41	0.1	0.05991	1.48677e-05	8.90789e-06		11.41	0.025	0.025	3.71692e-06	3.71692e-06		11.41	0.025	0.025	3.71692e-06	3.71692e-06		11.41	0.025	0.025	3.71692e-06	3.71692e-06
	10.48	9.89073	0.510679	1.47074e-21	7.59374e-23		11.43	0.04	0.02799	5.94707e-06	4.16208e-06		11.43	0.025	0.025	3.71692e-06	3.71692e-06		11.43	0.05	0.0349	7.43384e-06	5.18869e-06		11.43	0	0	0	0		11.43	0.05	0.0349	7.43384e-06	5.18869e-06
	10.5	10.4176	0.572735	1.54909e-21	8.51651e-23		11.45	0.02	0.02	2.97354e-06	2.97354e-06		11.45	0.075	0.05533	1.11508e-05	8.2256e-06		11.45	0.05	0.0349	7.43384e-06	5.18869e-06		11.45	0.025	0.025	3.71692e-06	3.71692e-06		11.45	0.025	0.025	3.71692e-06	3.71692e-06
	10.52	10.2979	0.589602	1.53128e-21	8.76732e-23		11.47	0.06	0.04435	8.92061e-06	6.59453e-06		11.47	0.05	0.0349	7.43384e-06	5.18869e-06		11.47	0.025	0.025	3.71692e-06	3.71692e-06		11.47	0	0	0	0		11.47	0.1	0.04804	1.48677e-05	7.1422e-06
	10.54	10.8008	0.620072	1.60607e-21	9.2204e-23		11.49	0	0	0	0		11.49	0.05	0.0349	7.43384e-06	5.18869e-06		11.49	0.05	0.0349	7.43384e-06	5.18869e-06		11.49	0	0	0	0		11.49	0.075	0.05533	1.11508e-05	8.2256e-06
	10.56	11.0642	0.468545	1.64524e-21	6.96721e-23		11.51	0	0	0	0		11.51	0	0	0	0		11.51	0.025	0.025	3.71692e-06	3.71692e-06		11.51	0.05	0.0349	7.43384e-06	5.18869e-06		11.51	0.05	0.05	7.43384e-06	7.43384e-06
	10.58	10.8008	0.429346	1.60607e-21	6.38433e-23		11.53	0.06	0.03393	8.92061e-06	5.04411e-06		11.53	0.025	0.025	3.71692e-06	3.71692e-06		11.53	0.025	0.025	3.71692e-06	3.71692e-06		11.53	0	0	0	0		11.53	0.075	0.05533	1.11508e-05	8.2256e-06
	10.6	10.681	0.526512	1.58826e-21	7.82918e-23		11.55	0	0	0	0		11.55	0.15	0.06746	2.23015e-05	1.00302e-05		11.55	0.05	0.0349	7.43384e-06	5.18869e-06		11.55	0	0	0	0		11.55	0.025	0.025	3.71692e-06	3.71692e-06
	10.62	9.8189	0.467845	1.46006e-21	6.9568e-23		11.57	0	0	0	0		11.57	0	0	0	0		11.57	0.025	0.025	3.71692e-06	3.71692e-06		11.57	0.025	0.025	3.71692e-06	3.71692e-06		11.57	0	0	0	0
	10.64	11.2798	0.461662	1.67729e-21	6.86486e-23		11.59	0.06	0.03393	8.92061e-06	5.04411e-06		11.59	0	0	0	0		11.59	0	0	0	0		11.59	0	0	0	0		11.59	0.1	0.05991	1.48677e-05	8.90789e-06
	10.66	9.86679	0.556472	1.46718e-21	8.27467e-23		11.61	0.02	0.02	2.97354e-06	2.97354e-06		11.61	0.025	0.025	3.71692e-06	3.71692e-06		11.61	0	0	0	0		11.61	0	0	0	0		11.61	0.05	0.0349	7.43384e-06	5.18869e-06
	10.68	10.4895	0.594111	1.55977e-21	8.83437e-23		11.63	0.14	0.06395	2.08147e-05	9.5081e-06		11.63	0	0	0	0		11.63	0.05	0.0349	7.43384e-06	5.18869e-06		11.63	0	0	0	0		11.63	0.05	0.0349	7.43384e-06	5.18869e-06
	10.7	10.7529	0.520532	1.59894e-21	7.74025e-23		11.65	0	0	0	0		11.65	0.075	0.04218	1.11508e-05	6.27065e-06		11.65	0	0	0	0		11.65	0	0	0	0		11.65	0.025	0.025	3.71692e-06	3.71692e-06
	10.72	9.72307	0.50006	1.44581e-21	7.43584e-23		11.67	0.12	0.05451	1.78412e-05	8.10449e-06		11.67	0	0	0	0		11.67	0.025	0.025	3.71692e-06	3.71692e-06		11.67	0	0	0	0		11.67	0.075	0.04218	1.11508e-05	6.27065e-06
	10.74	11.9503	0.617234	1.777e-21	9.1782e-23		11.69	0.06	0.03393	8.92061e-06	5.04411e-06		11.69	0	0	0	0		11.69	0.025	0.025	3.71692e-06	3.71692e-06		11.69	0.025	0.025	3.71692e-06	3.71692e-06		11.69	0.1	0.05991	1.48677e-05	8.90789e-06
	10.76	10.2739	0.669624	1.52772e-21	9.95724e-23		11.71	0.02	0.02	2.97354e-06	2.97354e-06		11.71	0.125	0.08155	1.85846e-05	1.21248e-05		11.71	0	0	0	0		11.71	0.025	0.025	3.71692e-06	3.71692e-06		11.71	0.025	0.025	3.71692e-06	3.71692e-06
	10.78	10.7529	0.554291	1.59894e-21	8.24224e-23		11.73	0.04	0.02799	5.94707e-06	4.16208e-06		11.73	0.05	0.05	7.43384e-06	7.43384e-06		11.73	0	0	0	0		11.73	0	0	0	0		11.73	0.025	0.025	3.71692e-06	3.71692e-06
	10.8	10.0584	0.446073	1.49567e-21	6.63305e-23		11.75	0.04	0.04	5.94707e-06	5.94707e-06		11.75	0.025	0.025	3.71692e-06	3.71692e-06		11.75	0	0	0	0		11.75	0.05	0.0349	7.43384e-06	5.18869e-06		11.75	0.05	0.05	7.43384e-06	7.43384e-06
	10.82	11.1361	0.450316	1.65592e-21	6.69615e-23		11.77	0.06	0.04435	8.92061e-06	6.59453e-06		11.77	0.05	0.0349	7.43384e-06	5.18869e-06		11.77	0	0	0	0		11.77	0	0	0	0		11.77	0.075	0.04218	1.11508e-05	6.27065e-06
	10.84	10.3697	0.541602	1.54197e-21	8.05356e-23		11.79	0.02	0.02	2.97354e-06	2.97354e-06		11.79	0.05	0.0349	7.43384e-06	5.18869e-06		11.79	0	0	0	0		11.79	0.075	0.04218	1.11508e-05	6.27065e-06		11.79	0.05	0.0349	7.43384e-06	5.18869e-06
	10.86	9.43571	0.45982	1.40308e-21	6.83747e-23		11.81	0.02	0.02	2.97354e-06	2.97354e-06		11.81	0	0	0	0		11.81	0.075	0.04218	1.11508e-05	6.27065e-06		11.81	0	0	0	0		11.81	0.075	0.04218	1.11508e-05	6.27065e-06
	10.88	11.16	0.571907	1.65948e-21	8.50419e-23		11.83	0.02	0.02	2.97354e-06	2.97354e-06		11.83	0	0	0	0		11.83	0	0	0	0		11.83	0	0	0	0		11.83	0	0	0	0
	10.9	11.8066	0.521116	1.75563e-21	7.74893e-23		11.85	0.06	0.03393	8.92061e-06	5.04411e-06		11.85	0.075	0.04218	1.11508e-05	6.27065e-06		11.85	0.05	0.0349	7.43384e-06	5.18869e-06		11.85	0	0	0	0		11.85	0.05	0.0349	7.43384e-06	5.18869e-06
	10.92	10.9923	0.517374	1.63455e-21	7.69329e-23		11.87	0.04	0.02799	5.94707e-06	4.16208e-06		11.87	0.025	0.025	3.71692e-06	3.71692e-06		11.87	0	0	0	0		11.87	0	0	0	0		11.87	0.05	0.0349	7.43384e-06	5.18869e-06
	10.94	10.8487	0.640426	1.61319e-21	9.52307e-23		11.89	0.04	0.02799	5.94707e-06	4.16208e-06		11.89	0.05	0.0349	7.43384e-06	5.18869e-06		11.89	0	0	0	0		11.89	0	0	0	0		11.89	0.05	0.0349	7.43384e-06	5.18869e-06
	10.96	10.3218	0.664184	1.53484e-21	9.87634e-23		11.91	0.08	0.03876	1.18941e-05	5.76214e-06		11.91	0	0	0	0		11.91	0	0	0	0		11.91	0.025	0.025	3.71692e-06	3.71692e-06		11.91	0.025	0.025	3.71692e-06	3.71692e-06
	10.98	10.2739	0.513286	1.52772e-21	7.6325e-23		11.93	0.06	0.03393	8.92061e-06	5.04411e-06		11.93	0.125	0.10245	1.85846e-05	1.52325e-05		11.93	0	0	0	0		11.93	0	0	0	0		11.93	0.05	0.0349	7.43384e-06	5.18869e-06
	11	11.1839	0.562798	1.66304e-21	8.36875e-23		11.95	0.04	0.02799	5.94707e-06	4.16208e-06		11.95	0.05	0.05	7.43384e-06	7.43384e-06		11.95	0	0	0	0		11.95	0.025	0.025	3.71692e-06	3.71692e-06		11.95	0.075	0.04218	1.11508e-05	6.27065e-06
	11.02	10.2021	0.583857	1.51704e-21	8.68189e-23		11.97	0	0	0	0		11.97	0.025	0.025	3.71692e-06	3.71692e-06		11.97	0.025	0.025	3.71692e-06	3.71692e-06		11.97	0.025	0.025	3.71692e-06	3.71692e-06		11.97	0.05	0.0349	7.43384e-06	5.18869e-06
	11.04	10.6092	0.498149	1.57758e-21	7.40742e-23		11.99	0.02	0.02	2.97354e-06	2.97354e-06		11.99	0.025	0.025	3.71692e-06	3.71692e-06		11.99	0	0	0	0		11.99	0.025	0.025	3.71692e-06	3.71692e-06		11.99	0.075	0.04218	1.11508e-05	6.27065e-06
	11.06	10.4655	0.523134	1.55621e-21	7.77894e-23		12.01	0.04	0.04	5.94707e-06	5.94707e-06		12.01	0.05	0.0349	7.43384e-06	5.18869e-06		12.01	0	0	0	0		12.01	0.075	0.04218	1.11508e-05	6.27065e-06		12.01	0.05	0.0349	7.43384e-06	5.18869e-06
	11.08	10.5373	0.550593	1.56689e-21	8.18726e-23		12.03	0.06	0.03393	8.92061e-06	5.04411e-06		12.03	0.025	0.025	3.71692e-06	3.71692e-06		12.03	0	0	0	0		12.03	0.075	0.04218	1.11508e-05	6.27065e-06		12.03	0.05	0.05	7.43384e-06	7.43384e-06
	11.1	10.9205	0.554449	1.62387e-21	8.24459e-23		12.05	0.02	0.02	2.97354e-06	2.97354e-06		12.05	0.05	0.0349	7.43384e-06	5.18869e-06		12.05	0	0	0	0		12.05	0	0	0	0		12.05	0.05	0.0349	7.43384e-06	5.18869e-06
	11.12	10.9205	0.64155	1.62387e-21	9.53977e-23		12.07	0.04	0.02799	5.94707e-06	4.16208e-06		12.07	0	0	0	0		12.07	0	0	0	0		12.07	0.025	0.025	3.71692e-06	3.71692e-06		12.07	0.05	0.0349	7.43384e-06	5.18869e-06
	11.14	10.7289	0.527756	1.59538e-21	7.84767e-23		12.09	0.04	0.02799	5.94707e-06	4.16208e-06		12.09	0	0	0	0		12.09	0.025	0.025	3.71692e-06	3.71692e-06		12.09	0.025	0.025	3.71692e-06	3.71692e-06		12.09	0	0	0	0
	11.16	10.1302	0.52914	1.50635e-21	7.86825e-23		12.11	0	0	0	0		12.11	0.025	0.025	3.71692e-06	3.71692e-06		12.11	0	0	0	0		12.11	0.05	0.0349	7.43384e-06	5.18869e-06		12.11	0.025	0.025	3.71692e-06	3.71692e-06
	11.18	10.6332	0.558654	1.58114e-21	8.30713e-23		12.13	0.04	0.02799	5.94707e-06	4.16208e-06		12.13	0.05	0.0349	7.43384e-06	5.18869e-06		12.13	0.025	0.025	3.71692e-06	3.71692e-06		12.13	0	0	0	0		12.13	0.075	0.04218	1.11508e-05	6.27065e-06
	11.2	10.4655	0.49319	1.55621e-21	7.33368e-23		12.15	0.02	0.02	2.97354e-06	2.97354e-06		12.15	0.05	0.0349	7.43384e-06	5.18869e-06		12.15	0.025	0.025	3.71692e-06	3.71692e-06		12.15	0	0	0	0		12.15	0	0	0	0
	11.22	11.3277	0.540087	1.68441e-21	8.03103e-23		12.17	0.06	0.03393	8.92061e-06	5.04411e-06		12.17	0.1	0.07845	1.48677e-05	1.16632e-05		12.17	0.05	0.0349	7.43384e-06	5.18869e-06		12.17	0	0	0	0		12.17	0.1	0.0698	1.48677e-05	1.03774e-05
	11.24	10.9445	0.620562	1.62743e-21	9.22769e-23		12.19	0.14	0.06395	2.08147e-05	9.5081e-06		12.19	0.05	0.05	7.43384e-06	7.43384e-06		12.19	0.025	0.025	3.71692e-06	3.71692e-06		12.19	0.05	0.0349	7.43384e-06	5.18869e-06		12.19	0.075	0.04218	1.11508e-05	6.27065e-06
	11.26	11.1839	0.506999	1.66304e-21	7.53902e-23		12.21	0.02	0.02	2.97354e-06	2.97354e-06		12.21	0.1	0.04804	1.48677e-05	7.1422e-06		12.21	0	0	0	0		12.21	0	0	0	0		12.21	0.025	0.025	3.71692e-06	3.71692e-06
	11.28	10.6332	0.497714	1.58114e-21	7.40095e-23		12.23	0.06	0.03393	8.92061e-06	5.04411e-06		12.23	0.075	0.04218	1.11508e-05	6.27065e-06		12.23	0.025	0.025	3.71692e-06	3.71692e-06		12.23	0.025	0.025	3.71692e-06	3.71692e-06		12.23	0.025	0.025	3.71692e-06	3.71692e-06
	11.3	10.9205	0.480971	1.62387e-21	7.15198e-23		12.25	0.02	0.02	2.97354e-06	2.97354e-06		12.25	0.025	0.025	3.71692e-06	3.71692e-06		12.25	0	0	0	0		12.25	0	0	0	0		12.25	0	0	0	0
	11.32	11.5671	0.592187	1.72002e-21	8.80576e-23		12.27	0.06	0.04435	8.92061e-06	6.59453e-06		12.27	0	0	0	0		12.27	0.05	0.0349	7.43384e-06	5.18869e-06		12.27	0	0	0	0		12.27	0.1	0.07845	1.48677e-05	1.16632e-05
	11.34	10.9445	0.518865	1.62743e-21	7.71546e-23		12.29	0.04	0.04	5.94707e-06	5.94707e-06		12.29	0.075	0.04218	1.11508e-05	6.27065e-06		12.29	0	0	0	0		12.29	0	0	0	0		12.29	0.075	0.04218	1.11508e-05	6.27065e-06
	11.36	10.8966	0.501941	1.62031e-21	7.4638e-23		12.31	0.04	0.02799	5.94707e-06	4.16208e-06		12.31	0.05	0.0349	7.43384e-06	5.18869e-06		12.31	0	0	0	0		12.31	0.05	0.0349	7.43384e-06	5.18869e-06		12.31	0.025	0.025	3.71692e-06	3.71692e-06
	11.38	11.3037	0.540033	1.68085e-21	8.03023e-23		12.33	0.02	0.02	2.97354e-06	2.97354e-06		12.33	0.025	0.025	3.71692e-06	3.71692e-06		12.33	0	0	0	0		12.33	0	0	0	0		12.33	0	0	0	0
	11.4	11.663	0.632519	1.73427e-21	9.40548e-23		12.35	0.02	0.02	2.97354e-06	2.97354e-06		12.35	0.025	0.025	3.71692e-06	3.71692e-06		12.35	0	0	0	0		12.35	0	0	0	0		12.35	0.125	0.06393	1.85846e-05	9.50432e-06
	11.42	10.9923	0.581296	1.63455e-21	8.6438e-23		12.37	0.08	0.04815	1.18941e-05	7.1587e-06		12.37	0.05	0.0349	7.43384e-06	5.18869e-06		12.37	0.025	0.025	3.71692e-06	3.71692e-06		12.37	0	0	0	0		12.37	0.1	0.07845	1.48677e-05	1.16632e-05
	11.44	11.3755	0.543371	1.69153e-21	8.07987e-23		12.39	0	0	0	0		12.39	0.075	0.04218	1.11508e-05	6.27065e-06		12.39	0.025	0.025	3.71692e-06	3.71692e-06		12.39	0	0	0	0		12.39	0.125	0.06393	1.85846e-05	9.50432e-06
	11.46	10.8487	0.608563	1.61319e-21	9.04927e-23		12.41	0	0	0	0		12.41	0.125	0.08155	1.85846e-05	1.21248e-05		12.41	0	0	0	0		12.41	0	0	0	0		12.41	0.075	0.04218	1.11508e-05	6.27065e-06
	11.48	11.8545	0.606483	1.76275e-21	9.01833e-23		12.43	0.06	0.03393	8.92061e-06	5.04411e-06		12.43	0.05	0.0349	7.43384e-06	5.18869e-06		12.43	0.075	0.04218	1.11508e-05	6.27065e-06		12.43	0	0	0	0		12.43	0.025	0.025	3.71692e-06	3.71692e-06
	11.5	10.681	0.463875	1.58826e-21	6.89777e-23		12.45	0.06	0.04435	8.92061e-06	6.59453e-06		12.45	0.05	0.0349	7.43384e-06	5.18869e-06		12.45	0.05	0.05	7.43384e-06	7.43384e-06		12.45	0	0	0	0		12.45	0.05	0.05	7.43384e-06	7.43384e-06
	11.52	10.8726	0.508417	1.61675e-21	7.5601e-23		12.47	0.04	0.04	5.94707e-06	5.94707e-06		12.47	0	0	0	0		12.47	0.025	0.025	3.71692e-06	3.71692e-06		12.47	0	0	0	0		12.47	0.075	0.04218	1.11508e-05	6.27065e-06
	11.54	11.2798	0.544275	1.67729e-21	8.09331e-23
	11.56	11.16	0.511401	1.65948e-21	7.60447e-23
	11.58	11.9024	0.543543	1.76988e-21	8.08243e-23
	11.6	10.3697	0.61259	1.54197e-21	9.10914e-23
	11.62	11.5911	0.641367	1.72358e-21	9.53705e-23
	11.64	11.1121	0.601434	1.65236e-21	8.94326e-23
	11.66	11.639	0.623414	1.7307e-21	9.27009e-23
	11.68	11.0882	0.729615	1.6488e-21	1.08493e-22
	11.7	11.3755	0.579844	1.69153e-21	8.62221e-23
	11.72	12.0221	0.615781	1.78768e-21	9.1566e-23
	11.74	11.9024	0.495085	1.76988e-21	7.36186e-23
	11.76	11.7108	0.538003	1.74139e-21	8.00004e-23
	11.78	12.1659	0.565651	1.80905e-21	8.41116e-23
	11.8	11.2558	0.563204	1.67373e-21	8.37478e-23
	11.82	12.5011	0.588768	1.8589e-21	8.75491e-23
	11.84	12.5969	0.514595	1.87315e-21	7.65197e-23
	11.86	11.9982	0.501054	1.78412e-21	7.45062e-23
	11.88	11.9503	0.584107	1.777e-21	8.68561e-23
	11.9	11.663	0.612781	1.73427e-21	9.11198e-23
	11.92	12.573	0.658307	1.86959e-21	9.78895e-23
	11.94	12.2616	0.634136	1.82329e-21	9.42953e-23
	11.96	11.3995	0.479264	1.69509e-21	7.1266e-23
	11.98	12.2377	0.691296	1.81973e-21	1.02795e-22
	12	13.2435	0.483119	1.9693e-21	7.18393e-23
	12.02	11.2079	0.485958	1.6666e-21	7.22614e-23
	12.04	12.5011	0.611202	1.8589e-21	9.08851e-23
	12.06	11.7348	0.622436	1.74495e-21	9.25556e-23
	12.08	11.4714	0.612093	1.70578e-21	9.10175e-23
	12.1	12.8125	0.650256	1.9052e-21	9.66924e-23
	12.12	10.7768	0.602368	1.6025e-21	8.95714e-23
	12.14	11.5671	0.582221	1.72002e-21	8.65756e-23
	12.16	12.6927	0.673899	1.88739e-21	1.00208e-22
	12.18	12.6927	0.554829	1.88739e-21	8.25024e-23
	12.2	12.8364	0.72174	1.90876e-21	1.07322e-22
	12.22	11.7348	0.671292	1.74495e-21	9.98203e-23
	12.24	12.5251	0.618863	1.86247e-21	9.20242e-23
	12.26	11.5911	0.673415	1.72358e-21	1.00136e-22
	12.28	12.6688	0.517826	1.88383e-21	7.70002e-23
	12.3	13.4112	0.565278	1.99423e-21	8.40562e-23
	12.32	10.9205	0.611662	1.62387e-21	9.09535e-23
	12.34	12.8125	0.590842	1.9052e-21	8.78575e-23
	12.36	12.1898	0.549199	1.81261e-21	8.16653e-23
	12.38	12.2856	0.625073	1.82685e-21	9.29476e-23
	12.4	12.1659	0.599797	1.80905e-21	8.91892e-23
	12.42	12.2137	0.640965	1.81617e-21	9.53108e-23
	12.44	13.1478	0.550051	1.95506e-21	8.17919e-23
	12.46	12.7406	0.590356	1.89452e-21	8.77853e-23
	12.48	12.3096	0.6355	1.83042e-21	9.44982e-23

## Sheet: SI Fig2
	a)	178u					b)	112u					c)	97u					d)	83u					e)	82u					f)	67u
Supplementary Information Figure 2		n = 40						n = 110						n = 35						n = 35						n = 35						n = 60
						* 10^-18						* 10^-18						* 10^-18						* 10^-18						* 10^-18						* 10^-18
			raw data		calibration on cross section				raw data		calibration on cross section				raw data		calibration on cross section				raw data		calibration on cross section				raw data		calibration on cross section				raw data		calibration on cross section
		E(e-)	average	SE of mean	average	SE of mean		E(e-)	average	SE of mean	average	SE of mean		E(e-)	average	SE of mean	average	SE of mean		E(e-)	average	SE of mean	average	SE of mean		E(e-)	average	SE of mean	average	SE of mean		E(e-)	average	SE of mean	average	SE of mean
		-0.53	0.225	0.08388	3.34523e-05	1.24705e-05		-0.58	1.08333	0.16688	0.000161067	2.48109e-05		-0.528	0.28571	0.10509	4.24791e-05	1.56248e-05		-0.53	0.11429	0.08955	1.69916e-05	1.3314e-05		-0.525	0.22857	0.09245	3.39833e-05	1.37455e-05		-0.52	1.01667	0.13125	0.000151155	1.9514e-05
		-0.51	0	0	0	0		-0.56	0.01667	0.01667	2.47795e-06	2.47795e-06		-0.508	0	0	0	0		-0.51	0	0	0	0		-0.505	0	0	0	0		-0.5	0	0	0	0
		-0.49	0	0	0	0		-0.54	0	0	0	0		-0.488	0	0	0	0		-0.49	0	0	0	0		-0.485	0.02857	0.02857	4.24791e-06	4.24791e-06		-0.48	0	0	0	0
		-0.47	0	0	0	0		-0.52	0	0	0	0		-0.468	0	0	0	0		-0.47	0.02857	0.02857	4.24791e-06	4.24791e-06		-0.465	0	0	0	0		-0.46	0.01667	0.01667	2.47795e-06	2.47795e-06
		-0.45	0	0	0	0		-0.5	0.09091	0.04734	1.35161e-05	7.03812e-06		-0.448	0	0	0	0		-0.45	0	0	0	0		-0.445	0	0	0	0		-0.44	0.03333	0.02337	4.95589e-06	3.47452e-06
		-0.43	0	0	0	0		-0.48	0	0	0	0		-0.428	0	0	0	0		-0.43	0	0	0	0		-0.425	0	0	0	0		-0.42	0.01667	0.01667	2.47795e-06	2.47795e-06
		-0.41	0.025	0.025	3.71692e-06	3.71692e-06		-0.46	0.01818	0.0128	2.70321e-06	1.90267e-06		-0.408	0	0	0	0		-0.41	0	0	0	0		-0.405	0	0	0	0		-0.4	0	0	0	0
		-0.39	0	0	0	0		-0.44	0.02424	0.0176	3.60429e-06	2.6164e-06		-0.388	0	0	0	0		-0.39	0.02857	0.02857	4.24791e-06	4.24791e-06		-0.385	0.02857	0.02857	4.24791e-06	4.24791e-06		-0.38	0	0	0	0
		-0.37	0.025	0.025	3.71692e-06	3.71692e-06		-0.42	0	0	0	0		-0.368	0.05714	0.03981	8.49582e-06	5.91844e-06		-0.37	0	0	0	0		-0.365	0	0	0	0		-0.36	0.03333	0.03333	4.95589e-06	4.95589e-06
		-0.35	0	0	0	0		-0.4	0	0	0	0		-0.348	0.02857	0.02857	4.24791e-06	4.24791e-06		-0.35	0.02857	0.02857	4.24791e-06	4.24791e-06		-0.345	0	0	0	0		-0.34	0	0	0	0
		-0.33	0	0	0	0		-0.38	0.01818	0.0128	2.70321e-06	1.90267e-06		-0.328	0.02857	0.02857	4.24791e-06	4.24791e-06		-0.33	0	0	0	0		-0.325	0	0	0	0		-0.32	0.01667	0.01667	2.47795e-06	2.47795e-06
		-0.31	0	0	0	0		-0.36	0	0	0	0		-0.308	0	0	0	0		-0.31	0.02857	0.02857	4.24791e-06	4.24791e-06		-0.305	0.02857	0.02857	4.24791e-06	4.24791e-06		-0.3	0	0	0	0
		-0.29	0	0	0	0		-0.34	0	0	0	0		-0.288	0	0	0	0		-0.29	0	0	0	0		-0.285	0	0	0	0		-0.28	0	0	0	0
		-0.27	0	0	0	0		-0.32	0	0	0	0		-0.268	0	0	0	0		-0.27	0	0	0	0		-0.265	0	0	0	0		-0.26	0	0	0	0
		-0.25	0.025	0.025	3.71692e-06	3.71692e-06		-0.3	0	0	0	0		-0.248	0	0	0	0		-0.25	0.02857	0.02857	4.24791e-06	4.24791e-06		-0.245	0	0	0	0		-0.24	0.01667	0.01667	2.47795e-06	2.47795e-06
		-0.23	0	0	0	0		-0.28	0.02424	0.0176	3.60429e-06	2.6164e-06		-0.228	0	0	0	0		-0.23	0.02857	0.02857	4.24791e-06	4.24791e-06		-0.225	0	0	0	0		-0.22	0.03333	0.02337	4.95589e-06	3.47452e-06
		-0.21	0	0	0	0		-0.26	0.01818	0.0128	2.70321e-06	1.90267e-06		-0.208	0	0	0	0		-0.21	0	0	0	0		-0.205	0	0	0	0		-0.2	0.01667	0.01667	2.47795e-06	2.47795e-06
		-0.19	0	0	0	0		-0.24	0.01515	0.01515	2.25268e-06	2.25268e-06		-0.188	0.02857	0.02857	4.24791e-06	4.24791e-06		-0.19	0	0	0	0		-0.185	0	0	0	0		-0.18	0	0	0	0
		-0.17	0.025	0.025	3.71692e-06	3.71692e-06		-0.22	0	0	0	0		-0.168	0.02857	0.02857	4.24791e-06	4.24791e-06		-0.17	0	0	0	0		-0.165	0.02857	0.02857	4.24791e-06	4.24791e-06		-0.16	0	0	0	0
		-0.15	0	0	0	0		-0.2	0.00909	0.00909	1.35161e-06	1.35161e-06		-0.148	0.02857	0.02857	4.24791e-06	4.24791e-06		-0.15	0	0	0	0		-0.145	0	0	0	0		-0.14	0.01667	0.01667	2.47795e-06	2.47795e-06
		-0.13	0	0	0	0		-0.18	0.02424	0.0176	3.60429e-06	2.6164e-06		-0.128	0	0	0	0		-0.13	0	0	0	0		-0.125	0.02857	0.02857	4.24791e-06	4.24791e-06		-0.12	0	0	0	0
		-0.11	0	0	0	0		-0.16	0.03939	0.02308	5.85696e-06	3.43091e-06		-0.108	0	0	0	0		-0.11	0	0	0	0		-0.105	0	0	0	0		-0.1	0.01667	0.01667	2.47795e-06	2.47795e-06
		-0.09	0	0	0	0		-0.14	0.01515	0.01515	2.25268e-06	2.25268e-06		-0.088	0	0	0	0		-0.09	0	0	0	0		-0.085	0	0	0	0		-0.08	0	0	0	0
		-0.07	0	0	0	0		-0.12	0.0303	0.02133	4.50536e-06	3.17112e-06		-0.068	0	0	0	0		-0.07	0.02857	0.02857	4.24791e-06	4.24791e-06		-0.065	0	0	0	0		-0.06	0.01667	0.01667	2.47795e-06	2.47795e-06
		-0.05	0	0	0	0		-0.1	0.1	0.04164	1.48677e-05	6.19083e-06		-0.048	0	0	0	0		-0.05	0.02857	0.02857	4.24791e-06	4.24791e-06		-0.045	0	0	0	0		-0.04	0.01667	0.01667	2.47795e-06	2.47795e-06
		-0.03	0.1	0.05991	1.48677e-05	8.90789e-06		-0.08	0.13636	0.04246	2.02741e-05	6.31355e-06		-0.028	0	0	0	0		-0.03	0	0	0	0		-0.025	0.02857	0.02857	4.24791e-06	4.24791e-06		-0.02	0	0	0	0
		-0.01	0.025	0.025	3.71692e-06	3.71692e-06		-0.06	0.27879	0.06508	4.14493e-05	9.67601e-06		-0.008	0	0	0	0		-0.01	0.02857	0.02857	4.24791e-06	4.24791e-06		-0.005	0	0	0	0		0	0.06667	0.03247	9.91179e-06	4.82825e-06
		0.01	0.075	0.04218	1.11508e-05	6.27065e-06		-0.04	0.50606	0.10185	7.52395e-05	1.51432e-05		0.012	0	0	0	0		0.01	0	0	0	0		0.015	0.02857	0.02857	4.24791e-06	4.24791e-06		0.02	0.03333	0.02337	4.95589e-06	3.47452e-06
		0.03	0.1	0.04804	1.48677e-05	7.1422e-06		-0.02	1.05455	0.14615	0.000156786	2.17297e-05		0.032	0.02857	0.02857	4.24791e-06	4.24791e-06		0.03	0.05714	0.03981	8.49582e-06	5.91844e-06		0.035	0	0	0	0		0.04	0.06667	0.03247	9.91179e-06	4.82825e-06
		0.05	0.1	0.05991	1.48677e-05	8.90789e-06		0	1.58788	0.18883	0.000236081	2.80751e-05		0.052	0	0	0	0		0.05	0	0	0	0		0.055	0.02857	0.02857	4.24791e-06	4.24791e-06		0.06	0.01667	0.01667	2.47795e-06	2.47795e-06
		0.07	0.025	0.025	3.71692e-06	3.71692e-06		0.02	2.11818	0.21537	0.000314924	3.202e-05		0.072	0.02857	0.02857	4.24791e-06	4.24791e-06		0.07	0.02857	0.02857	4.24791e-06	4.24791e-06		0.075	0	0	0	0		0.08	0.03333	0.03333	4.95589e-06	4.95589e-06
		0.09	0.075	0.04218	1.11508e-05	6.27065e-06		0.04	2.27273	0.21492	0.000337902	3.19534e-05		0.092	0.08571	0.04801	1.27437e-05	7.13791e-06		0.09	0	0	0	0		0.095	0	0	0	0		0.1	0.08333	0.04312	1.23897e-05	6.41157e-06
		0.11	0.025	0.025	3.71692e-06	3.71692e-06		0.06	2.33333	0.22975	0.000346912	3.41584e-05		0.112	0	0	0	0		0.11	0.02857	0.02857	4.24791e-06	4.24791e-06		0.115	0	0	0	0		0.12	0.06667	0.04674	9.91179e-06	6.94904e-06
		0.13	0	0	0	0		0.08	1.85152	0.19072	0.000275277	2.83558e-05		0.132	0	0	0	0		0.13	0	0	0	0		0.135	0.02857	0.02857	4.24791e-06	4.24791e-06		0.14	0.03333	0.02337	4.95589e-06	3.47452e-06
		0.15	0.025	0.025	3.71692e-06	3.71692e-06		0.1	1.51818	0.18197	0.000225718	2.70545e-05		0.152	0	0	0	0		0.15	0.02857	0.02857	4.24791e-06	4.24791e-06		0.155	0.02857	0.02857	4.24791e-06	4.24791e-06		0.16	0.03333	0.03333	4.95589e-06	4.95589e-06
		0.17	0	0	0	0		0.12	1.25758	0.15103	0.000186972	2.24541e-05		0.172	0	0	0	0		0.17	0	0	0	0		0.175	0	0	0	0		0.18	0.06667	0.03247	9.91179e-06	4.82825e-06
		0.19	0.025	0.025	3.71692e-06	3.71692e-06		0.14	0.94545	0.12898	0.000140567	1.91757e-05		0.192	0	0	0	0		0.19	0.02857	0.02857	4.24791e-06	4.24791e-06		0.195	0	0	0	0		0.2	0.06667	0.05244	9.91179e-06	7.79601e-06
		0.21	0.125	0.05296	1.85846e-05	7.87354e-06		0.16	0.81212	0.1195	0.000120744	1.77673e-05		0.212	0	0	0	0		0.21	0	0	0	0		0.215	0	0	0	0		0.22	0	0	0	0
		0.23	0.075	0.04218	1.11508e-05	6.27065e-06		0.18	1	0.14239	0.000148677	2.11707e-05		0.232	0	0	0	0		0.23	0.02857	0.02857	4.24791e-06	4.24791e-06		0.235	0	0	0	0		0.24	0.03333	0.02337	4.95589e-06	3.47452e-06
		0.25	0.1	0.05991	1.48677e-05	8.90789e-06		0.2	1.13333	0.13067	0.0001685	1.94269e-05		0.252	0.02857	0.02857	4.24791e-06	4.24791e-06		0.25	0	0	0	0		0.255	0	0	0	0		0.26	0.1	0.04572	1.48677e-05	6.79763e-06
		0.27	0.15	0.06746	2.23015e-05	1.00302e-05		0.22	1.6	0.15875	0.000237883	2.36029e-05		0.272	0	0	0	0		0.27	0.02857	0.02857	4.24791e-06	4.24791e-06		0.275	0	0	0	0		0.28	0.1	0.05675	1.48677e-05	8.43711e-06
		0.29	0	0	0	0		0.24	1.44848	0.17201	0.000215356	2.55743e-05		0.292	0.05714	0.03981	8.49582e-06	5.91844e-06		0.29	0.02857	0.02857	4.24791e-06	4.24791e-06		0.295	0.02857	0.02857	4.24791e-06	4.24791e-06		0.3	0.08333	0.03598	1.23897e-05	5.34973e-06
		0.31	0.025	0.025	3.71692e-06	3.71692e-06		0.26	1.24545	0.16493	0.00018517	2.45212e-05		0.312	0.02857	0.02857	4.24791e-06	4.24791e-06		0.31	0	0	0	0		0.315	0	0	0	0		0.32	0.05	0.02837	7.43384e-06	4.21856e-06
		0.33	0.05	0.0349	7.43384e-06	5.18869e-06		0.28	1.44242	0.15069	0.000214455	2.24034e-05		0.332	0.02857	0.02857	4.24791e-06	4.24791e-06		0.33	0	0	0	0		0.335	0	0	0	0		0.34	0	0	0	0
		0.35	0.1	0.05991	1.48677e-05	8.90789e-06		0.3	0.79697	0.1164	0.000118491	1.73067e-05		0.352	0	0	0	0		0.35	0.02857	0.02857	4.24791e-06	4.24791e-06		0.355	0.02857	0.02857	4.24791e-06	4.24791e-06		0.36	0.1	0.04572	1.48677e-05	6.79763e-06
		0.37	0.075	0.04218	1.11508e-05	6.27065e-06		0.32	0.81515	0.12196	0.000121194	1.81331e-05		0.372	0	0	0	0		0.37	0	0	0	0		0.375	0	0	0	0		0.38	0.05	0.02837	7.43384e-06	4.21856e-06
		0.39	0.075	0.04218	1.11508e-05	6.27065e-06		0.34	0.67576	0.09698	0.000100469	1.44188e-05		0.392	0.05714	0.03981	8.49582e-06	5.91844e-06		0.39	0.05714	0.05714	8.49582e-06	8.49582e-06		0.395	0	0	0	0		0.4	0.08333	0.04312	1.23897e-05	6.41157e-06
		0.41	0.075	0.04218	1.11508e-05	6.27065e-06		0.36	0.68182	0.11523	0.000101371	1.71317e-05		0.412	0	0	0	0		0.41	0	0	0	0		0.415	0	0	0	0		0.42	0.03333	0.02337	4.95589e-06	3.47452e-06
		0.43	0.05	0.0349	7.43384e-06	5.18869e-06		0.38	0.76364	0.10953	0.000113535	1.62853e-05		0.432	0	0	0	0		0.43	0.02857	0.02857	4.24791e-06	4.24791e-06		0.435	0.08571	0.04801	1.27437e-05	7.13791e-06		0.44	0.05	0.02837	7.43384e-06	4.21856e-06
		0.45	0	0	0	0		0.4	0.72424	0.12907	0.000107678	1.91899e-05		0.452	0	0	0	0		0.45	0	0	0	0		0.455	0	0	0	0		0.46	0.11667	0.04808	1.73456e-05	7.14836e-06
		0.47	0.15	0.05718	2.23015e-05	8.50092e-06		0.42	0.58485	0.10171	8.69534e-05	1.51223e-05		0.472	0.02857	0.02857	4.24791e-06	4.24791e-06		0.47	0	0	0	0		0.475	0.14286	0.07268	2.12395e-05	1.08056e-05		0.48	0.05	0.02837	7.43384e-06	4.21856e-06
		0.49	0.125	0.06393	1.85846e-05	9.50432e-06		0.44	0.74242	0.12265	0.000110381	1.82354e-05		0.492	0	0	0	0		0.49	0.02857	0.02857	4.24791e-06	4.24791e-06		0.495	0	0	0	0		0.5	0.03333	0.02337	4.95589e-06	3.47452e-06
		0.51	0.025	0.025	3.71692e-06	3.71692e-06		0.46	0.49091	0.08074	7.29868e-05	1.20038e-05		0.512	0.05714	0.05714	8.49582e-06	8.49582e-06		0.51	0.05714	0.03981	8.49582e-06	5.91844e-06		0.515	0	0	0	0		0.52	0.16667	0.05403	2.47795e-05	8.0327e-06
		0.53	0	0	0	0		0.48	0.65758	0.10479	9.77662e-05	1.55796e-05		0.532	0.02857	0.02857	4.24791e-06	4.24791e-06		0.53	0.02857	0.02857	4.24791e-06	4.24791e-06		0.535	0.02857	0.02857	4.24791e-06	4.24791e-06		0.54	0.06667	0.03247	9.91179e-06	4.82825e-06
		0.55	0.075	0.04218	1.11508e-05	6.27065e-06		0.5	0.41818	0.08241	6.21739e-05	1.22526e-05		0.552	0.02857	0.02857	4.24791e-06	4.24791e-06		0.55	0.08571	0.06313	1.27437e-05	9.3862e-06		0.555	0	0	0	0		0.56	0.01667	0.01667	2.47795e-06	2.47795e-06
		0.57	0.025	0.025	3.71692e-06	3.71692e-06		0.52	0.43333	0.08453	6.44266e-05	1.2568e-05		0.572	0.02857	0.02857	4.24791e-06	4.24791e-06		0.57	0	0	0	0		0.575	0	0	0	0		0.58	0.06667	0.04024	9.91179e-06	5.98336e-06
		0.59	0.075	0.05533	1.11508e-05	8.2256e-06		0.54	0.42424	0.07712	6.3075e-05	1.14662e-05		0.592	0	0	0	0		0.59	0	0	0	0		0.595	0.05714	0.03981	8.49582e-06	5.91844e-06		0.6	0.13333	0.05557	1.98236e-05	8.26262e-06
		0.61	0.05	0.0349	7.43384e-06	5.18869e-06		0.56	0.51515	0.08913	7.65911e-05	1.32517e-05		0.612	0.11429	0.06825	1.69916e-05	1.0147e-05		0.61	0.02857	0.02857	4.24791e-06	4.24791e-06		0.615	0.05714	0.03981	8.49582e-06	5.91844e-06		0.62	0.08333	0.03598	1.23897e-05	5.34973e-06
		0.63	0.1	0.04804	1.48677e-05	7.1422e-06		0.58	0.59697	0.09174	8.87555e-05	1.36396e-05		0.632	0.02857	0.02857	4.24791e-06	4.24791e-06		0.63	0.02857	0.02857	4.24791e-06	4.24791e-06		0.635	0.02857	0.02857	4.24791e-06	4.24791e-06		0.64	0.03333	0.02337	4.95589e-06	3.47452e-06
		0.65	0.025	0.025	3.71692e-06	3.71692e-06		0.6	0.75455	0.11149	0.000112183	1.65762e-05		0.652	0.02857	0.02857	4.24791e-06	4.24791e-06		0.65	0	0	0	0		0.655	0.08571	0.06313	1.27437e-05	9.3862e-06		0.66	0.1	0.04572	1.48677e-05	6.79763e-06
		0.67	0.075	0.075	1.11508e-05	1.11508e-05		0.62	0.41818	0.07337	6.21739e-05	1.09082e-05		0.672	0	0	0	0		0.67	0	0	0	0		0.675	0.02857	0.02857	4.24791e-06	4.24791e-06		0.68	0.16667	0.05403	2.47795e-05	8.0327e-06
		0.69	0.075	0.04218	1.11508e-05	6.27065e-06		0.64	0.58182	0.11555	8.65029e-05	1.71801e-05		0.692	0.05714	0.05714	8.49582e-06	8.49582e-06		0.69	0.02857	0.02857	4.24791e-06	4.24791e-06		0.695	0.02857	0.02857	4.24791e-06	4.24791e-06		0.7	0.08333	0.04924	1.23897e-05	7.32098e-06
		0.71	0.15	0.05718	2.23015e-05	8.50092e-06		0.66	0.4303	0.07399	6.39761e-05	1.1e-05		0.712	0	0	0	0		0.71	0.05714	0.03981	8.49582e-06	5.91844e-06		0.715	0	0	0	0		0.72	0.05	0.02837	7.43384e-06	4.21856e-06
		0.73	0.075	0.04218	1.11508e-05	6.27065e-06		0.68	0.42727	0.08372	6.35255e-05	1.24465e-05		0.732	0.08571	0.04801	1.27437e-05	7.13791e-06		0.73	0	0	0	0		0.735	0	0	0	0		0.74	0.11667	0.05867	1.73456e-05	8.72217e-06
		0.75	0.075	0.05533	1.11508e-05	8.2256e-06		0.7	0.49091	0.11149	7.29868e-05	1.65766e-05		0.752	0.02857	0.02857	4.24791e-06	4.24791e-06		0.75	0.02857	0.02857	4.24791e-06	4.24791e-06		0.755	0	0	0	0		0.76	0.03333	0.02337	4.95589e-06	3.47452e-06
		0.77	0.075	0.04218	1.11508e-05	6.27065e-06		0.72	0.24848	0.05587	3.69439e-05	8.30702e-06		0.772	0.02857	0.02857	4.24791e-06	4.24791e-06		0.77	0	0	0	0		0.775	0.02857	0.02857	4.24791e-06	4.24791e-06		0.78	0.16667	0.05903	2.47795e-05	8.7757e-06
		0.79	0.075	0.04218	1.11508e-05	6.27065e-06		0.74	0.28485	0.06611	4.23504e-05	9.82953e-06		0.792	0	0	0	0		0.79	0.05714	0.03981	8.49582e-06	5.91844e-06		0.795	0.05714	0.03981	8.49582e-06	5.91844e-06		0.8	0.11667	0.04808	1.73456e-05	7.14836e-06
		0.81	0.025	0.025	3.71692e-06	3.71692e-06		0.76	0.25758	0.06263	3.82955e-05	9.31206e-06		0.812	0	0	0	0		0.81	0.05714	0.03981	8.49582e-06	5.91844e-06		0.815	0.02857	0.02857	4.24791e-06	4.24791e-06		0.82	0.11667	0.04808	1.73456e-05	7.14836e-06
		0.83	0.05	0.0349	7.43384e-06	5.18869e-06		0.78	0.35758	0.07674	5.31632e-05	1.14089e-05		0.832	0	0	0	0		0.83	0.05714	0.03981	8.49582e-06	5.91844e-06		0.835	0.02857	0.02857	4.24791e-06	4.24791e-06		0.84	0.1	0.04572	1.48677e-05	6.79763e-06
		0.85	0.025	0.025	3.71692e-06	3.71692e-06		0.8	0.27273	0.06809	4.05482e-05	1.01241e-05		0.852	0	0	0	0		0.85	0.11429	0.06825	1.69916e-05	1.0147e-05		0.855	0	0	0	0		0.86	0.11667	0.04808	1.73456e-05	7.14836e-06
		0.87	0.05	0.0349	7.43384e-06	5.18869e-06		0.82	0.28485	0.06383	4.23504e-05	9.49024e-06		0.872	0.02857	0.02857	4.24791e-06	4.24791e-06		0.87	0	0	0	0		0.875	0	0	0	0		0.88	0.15	0.0621	2.23015e-05	9.23226e-06
		0.89	0.025	0.025	3.71692e-06	3.71692e-06		0.84	0.29091	0.06657	4.32514e-05	9.8975e-06		0.892	0.02857	0.02857	4.24791e-06	4.24791e-06		0.89	0.02857	0.02857	4.24791e-06	4.24791e-06		0.895	0	0	0	0		0.9	0.1	0.03906	1.48677e-05	5.80682e-06
		0.91	0.05	0.0349	7.43384e-06	5.18869e-06		0.86	0.25758	0.06248	3.82955e-05	9.29004e-06		0.912	0.02857	0.02857	4.24791e-06	4.24791e-06		0.91	0.02857	0.02857	4.24791e-06	4.24791e-06		0.915	0	0	0	0		0.92	0.1	0.03906	1.48677e-05	5.80682e-06
		0.93	0.075	0.05533	1.11508e-05	8.2256e-06		0.88	0.29394	0.07416	4.3702e-05	1.10258e-05		0.932	0.11429	0.05456	1.69916e-05	8.11235e-06		0.93	0	0	0	0		0.935	0	0	0	0		0.94	0.05	0.02837	7.43384e-06	4.21856e-06
		0.95	0.05	0.0349	7.43384e-06	5.18869e-06		0.9	0.30909	0.07478	4.59546e-05	1.11179e-05		0.952	0.05714	0.03981	8.49582e-06	5.91844e-06		0.95	0	0	0	0		0.955	0.08571	0.06313	1.27437e-05	9.3862e-06		0.96	0.15	0.04649	2.23015e-05	6.9115e-06
		0.97	0.05	0.0349	7.43384e-06	5.18869e-06		0.92	0.43636	0.07662	6.48771e-05	1.13915e-05		0.972	0.02857	0.02857	4.24791e-06	4.24791e-06		0.97	0	0	0	0		0.975	0.02857	0.02857	4.24791e-06	4.24791e-06		0.98	0.03333	0.02337	4.95589e-06	3.47452e-06
		0.99	0	0	0	0		0.94	0.54545	0.09946	8.10964e-05	1.47872e-05		0.992	0	0	0	0		0.99	0.02857	0.02857	4.24791e-06	4.24791e-06		0.995	0	0	0	0		1	0.18333	0.06056	2.72574e-05	9.00398e-06
		1.01	0.05	0.0349	7.43384e-06	5.18869e-06		0.96	0.58182	0.09887	8.65029e-05	1.46998e-05		1.012	0	0	0	0		1.01	0	0	0	0		1.015	0	0	0	0		1.02	0.08333	0.03598	1.23897e-05	5.34973e-06
		1.03	0.025	0.025	3.71692e-06	3.71692e-06		0.98	0.52121	0.09309	7.74921e-05	1.38398e-05		1.032	0	0	0	0		1.03	0.02857	0.02857	4.24791e-06	4.24791e-06		1.035	0	0	0	0		1.04	0.13333	0.05557	1.98236e-05	8.26262e-06
		1.05	0.1	0.05991	1.48677e-05	8.90789e-06		1	0.66667	0.10332	9.91179e-05	1.53617e-05		1.052	0	0	0	0		1.05	0.08571	0.04801	1.27437e-05	7.13791e-06		1.055	0.02857	0.02857	4.24791e-06	4.24791e-06		1.06	0.13333	0.05023	1.98236e-05	7.46876e-06
		1.07	0.025	0.025	3.71692e-06	3.71692e-06		1.02	0.71212	0.10912	0.000105876	1.62239e-05		1.072	0.02857	0.02857	4.24791e-06	4.24791e-06		1.07	0	0	0	0		1.075	0	0	0	0		1.08	0.25	0.10258	3.71692e-05	1.52512e-05
		1.09	0.175	0.0706	2.60184e-05	1.04962e-05		1.04	0.99394	0.13641	0.000147776	2.0281e-05		1.092	0	0	0	0		1.09	0	0	0	0		1.095	0	0	0	0		1.1	0.16667	0.05403	2.47795e-05	8.0327e-06
		1.11	0.05	0.0349	7.43384e-06	5.18869e-06		1.06	0.88788	0.1191	0.000132007	1.77067e-05		1.112	0.02857	0.02857	4.24791e-06	4.24791e-06		1.11	0	0	0	0		1.115	0	0	0	0		1.12	0.23333	0.08359	3.46912e-05	1.24275e-05
		1.13	0.1	0.04804	1.48677e-05	7.1422e-06		1.08	1.1303	0.13764	0.00016805	2.04632e-05		1.132	0	0	0	0		1.13	0.02857	0.02857	4.24791e-06	4.24791e-06		1.135	0	0	0	0		1.14	0.11667	0.04808	1.73456e-05	7.14836e-06
		1.15	0.05	0.0349	7.43384e-06	5.18869e-06		1.1	1.34848	0.15144	0.000200488	2.25154e-05		1.152	0.05714	0.03981	8.49582e-06	5.91844e-06		1.15	0.05714	0.03981	8.49582e-06	5.91844e-06		1.155	0	0	0	0		1.16	0.2	0.07051	2.97354e-05	1.04833e-05
		1.17	0.025	0.025	3.71692e-06	3.71692e-06		1.12	1.34545	0.14769	0.000200038	2.19585e-05		1.172	0.02857	0.02857	4.24791e-06	4.24791e-06		1.17	0.02857	0.02857	4.24791e-06	4.24791e-06		1.175	0	0	0	0		1.18	0.25	0.07748	3.71692e-05	1.15192e-05
		1.19	0.125	0.05296	1.85846e-05	7.87354e-06		1.14	1.5303	0.16659	0.000227521	2.47674e-05		1.192	0.05714	0.05714	8.49582e-06	8.49582e-06		1.19	0	0	0	0		1.195	0.02857	0.02857	4.24791e-06	4.24791e-06		1.2	0.28333	0.05867	4.21251e-05	8.72217e-06
		1.21	0.05	0.05	7.43384e-06	7.43384e-06		1.16	1.76667	0.16111	0.000262662	2.39539e-05		1.212	0.02857	0.02857	4.24791e-06	4.24791e-06		1.21	0.02857	0.02857	4.24791e-06	4.24791e-06		1.215	0.05714	0.03981	8.49582e-06	5.91844e-06		1.22	0.25	0.07374	3.71692e-05	1.09637e-05
		1.23	0.075	0.04218	1.11508e-05	6.27065e-06		1.18	1.71515	0.18591	0.000255003	2.76406e-05		1.232	0	0	0	0		1.23	0	0	0	0		1.235	0.02857	0.02857	4.24791e-06	4.24791e-06		1.24	0.26667	0.08188	3.96471e-05	1.21737e-05
		1.25	0	0	0	0		1.2	2.13636	0.20693	0.000317628	3.07653e-05		1.252	0	0	0	0		1.25	0.02857	0.02857	4.24791e-06	4.24791e-06		1.255	0.02857	0.02857	4.24791e-06	4.24791e-06		1.26	0.28333	0.06761	4.21251e-05	1.00525e-05
		1.27	0.05	0.0349	7.43384e-06	5.18869e-06		1.22	2.04848	0.19377	0.000304562	2.88091e-05		1.272	0	0	0	0		1.27	0.02857	0.02857	4.24791e-06	4.24791e-06		1.275	0.02857	0.02857	4.24791e-06	4.24791e-06		1.28	0.33333	0.0739	4.95589e-05	1.09874e-05
		1.29	0.125	0.05296	1.85846e-05	7.87354e-06		1.24	2.26667	0.24023	0.000337001	3.57168e-05		1.292	0.08571	0.06313	1.27437e-05	9.3862e-06		1.29	0.02857	0.02857	4.24791e-06	4.24791e-06		1.295	0	0	0	0		1.3	0.51667	0.1076	7.68163e-05	1.59972e-05
		1.31	0.075	0.04218	1.11508e-05	6.27065e-06		1.26	2.15152	0.20979	0.00031988	3.11908e-05		1.312	0.02857	0.02857	4.24791e-06	4.24791e-06		1.31	0	0	0	0		1.315	0.02857	0.02857	4.24791e-06	4.24791e-06		1.32	0.31667	0.07699	4.7081e-05	1.14467e-05
		1.33	0.075	0.04218	1.11508e-05	6.27065e-06		1.28	2.10909	0.19152	0.000313573	2.84749e-05		1.332	0.08571	0.06313	1.27437e-05	9.3862e-06		1.33	0.05714	0.05714	8.49582e-06	8.49582e-06		1.335	0	0	0	0		1.34	0.28333	0.07167	4.21251e-05	1.06556e-05
		1.35	0.175	0.07916	2.60184e-05	1.1769e-05		1.3	2.37273	0.19305	0.000352769	2.87015e-05		1.352	0.05714	0.03981	8.49582e-06	5.91844e-06		1.35	0.02857	0.02857	4.24791e-06	4.24791e-06		1.355	0	0	0	0		1.36	0.4	0.10944	5.94707e-05	1.62714e-05
		1.37	0.05	0.0349	7.43384e-06	5.18869e-06		1.32	2.60909	0.23143	0.000387911	3.44085e-05		1.372	0	0	0	0		1.37	0.02857	0.02857	4.24791e-06	4.24791e-06		1.375	0.02857	0.02857	4.24791e-06	4.24791e-06		1.38	0.3	0.08668	4.4603e-05	1.28879e-05
		1.39	0.15	0.07638	2.23015e-05	1.13554e-05		1.34	2.28485	0.20407	0.000339704	3.03398e-05		1.392	0	0	0	0		1.39	0	0	0	0		1.395	0.02857	0.02857	4.24791e-06	4.24791e-06		1.4	0.35	0.08174	5.20369e-05	1.21523e-05
		1.41	0.025	0.025	3.71692e-06	3.71692e-06		1.36	2.61515	0.21881	0.000388812	3.25316e-05		1.412	0	0	0	0		1.41	0	0	0	0		1.415	0.05714	0.03981	8.49582e-06	5.91844e-06		1.42	0.31667	0.07699	4.7081e-05	1.14467e-05
		1.43	0.025	0.025	3.71692e-06	3.71692e-06		1.38	2.9697	0.25515	0.000441525	3.79348e-05		1.432	0.05714	0.03981	8.49582e-06	5.91844e-06		1.43	0	0	0	0		1.435	0	0	0	0		1.44	0.36667	0.08559	5.45148e-05	1.27254e-05
		1.45	0.075	0.05533	1.11508e-05	8.2256e-06		1.4	2.26667	0.22286	0.000337001	3.31344e-05		1.452	0.02857	0.02857	4.24791e-06	4.24791e-06		1.45	0.08571	0.06313	1.27437e-05	9.3862e-06		1.455	0	0	0	0		1.46	0.65	0.15	9.66399e-05	2.23015e-05
		1.47	0.075	0.04218	1.11508e-05	6.27065e-06		1.42	2.67879	0.22695	0.000398274	3.37416e-05		1.472	0	0	0	0		1.47	0.02857	0.02857	4.24791e-06	4.24791e-06		1.475	0.02857	0.02857	4.24791e-06	4.24791e-06		1.48	0.41667	0.10968	6.19487e-05	1.63065e-05
		1.49	0.025	0.025	3.71692e-06	3.71692e-06		1.44	2.78182	0.25925	0.000413592	3.85449e-05		1.492	0.02857	0.02857	4.24791e-06	4.24791e-06		1.49	0	0	0	0		1.495	0.02857	0.02857	4.24791e-06	4.24791e-06		1.5	0.55	0.10203	8.17722e-05	1.51691e-05
		1.51	0.075	0.04218	1.11508e-05	6.27065e-06		1.46	2.86364	0.27453	0.000425756	4.08157e-05		1.512	0.02857	0.02857	4.24791e-06	4.24791e-06		1.51	0.02857	0.02857	4.24791e-06	4.24791e-06		1.515	0	0	0	0		1.52	0.53333	0.11266	7.92943e-05	1.67504e-05
		1.53	0.025	0.025	3.71692e-06	3.71692e-06		1.48	2.61818	0.24303	0.000389263	3.61333e-05		1.532	0	0	0	0		1.53	0	0	0	0		1.535	0	0	0	0		1.54	0.48333	0.10221	7.18604e-05	1.51965e-05
		1.55	0.075	0.04218	1.11508e-05	6.27065e-06		1.5	3.10606	0.2383	0.000461799	3.54296e-05		1.552	0	0	0	0		1.55	0.02857	0.02857	4.24791e-06	4.24791e-06		1.555	0.02857	0.02857	4.24791e-06	4.24791e-06		1.56	0.53333	0.11514	7.92943e-05	1.71192e-05
		1.57	0.025	0.025	3.71692e-06	3.71692e-06		1.52	2.73939	0.26568	0.000407284	3.95e-05		1.572	0.02857	0.02857	4.24791e-06	4.24791e-06		1.57	0	0	0	0		1.575	0	0	0	0		1.58	0.28333	0.07551	4.21251e-05	1.12263e-05
		1.59	0.05	0.0349	7.43384e-06	5.18869e-06		1.54	2.55455	0.22454	0.000379802	3.33837e-05		1.592	0	0	0	0		1.59	0	0	0	0		1.595	0	0	0	0		1.6	0.43333	0.09318	6.44266e-05	1.38531e-05
		1.61	0.125	0.05296	1.85846e-05	7.87354e-06		1.56	2.76364	0.27246	0.000410889	4.05086e-05		1.612	0	0	0	0		1.61	0.02857	0.02857	4.24791e-06	4.24791e-06		1.615	0.02857	0.02857	4.24791e-06	4.24791e-06		1.62	0.43333	0.09009	6.44266e-05	1.33947e-05
		1.63	0.05	0.0349	7.43384e-06	5.18869e-06		1.58	2.4303	0.21075	0.00036133	3.1333e-05		1.632	0	0	0	0		1.63	0.08571	0.06313	1.27437e-05	9.3862e-06		1.635	0.02857	0.02857	4.24791e-06	4.24791e-06		1.64	0.56667	0.10727	8.42502e-05	1.59484e-05
		1.65	0.05	0.0349	7.43384e-06	5.18869e-06		1.6	2.77879	0.25939	0.000413141	3.85653e-05		1.652	0	0	0	0		1.65	0	0	0	0		1.655	0.02857	0.02857	4.24791e-06	4.24791e-06		1.66	0.5	0.08404	7.43384e-05	1.24943e-05
		1.67	0.025	0.025	3.71692e-06	3.71692e-06		1.62	2.64242	0.23536	0.000392867	3.4992e-05		1.672	0.02857	0.02857	4.24791e-06	4.24791e-06		1.67	0.05714	0.03981	8.49582e-06	5.91844e-06		1.675	0.05714	0.03981	8.49582e-06	5.91844e-06		1.68	0.38333	0.07551	5.69928e-05	1.12263e-05
		1.69	0.075	0.04218	1.11508e-05	6.27065e-06		1.64	2.51212	0.24598	0.000373494	3.65719e-05		1.692	0.02857	0.02857	4.24791e-06	4.24791e-06		1.69	0	0	0	0		1.695	0.02857	0.02857	4.24791e-06	4.24791e-06		1.7	0.4	0.08302	5.94707e-05	1.23434e-05
		1.71	0.075	0.04218	1.11508e-05	6.27065e-06		1.66	2.20606	0.21829	0.00032799	3.24546e-05		1.712	0	0	0	0		1.71	0.05714	0.05714	8.49582e-06	8.49582e-06		1.715	0	0	0	0		1.72	0.56667	0.10727	8.42502e-05	1.59484e-05
		1.73	0	0	0	0		1.68	2.31212	0.23726	0.000343759	3.52752e-05		1.732	0	0	0	0		1.73	0.08571	0.04801	1.27437e-05	7.13791e-06		1.735	0	0	0	0		1.74	0.4	0.08302	5.94707e-05	1.23434e-05
		1.75	0	0	0	0		1.7	2.26364	0.18825	0.00033655	2.79887e-05		1.752	0	0	0	0		1.75	0.02857	0.02857	4.24791e-06	4.24791e-06		1.755	0.02857	0.02857	4.24791e-06	4.24791e-06		1.76	0.63333	0.1114	9.4162e-05	1.6563e-05
		1.77	0.075	0.04218	1.11508e-05	6.27065e-06		1.72	2.06364	0.20541	0.000306815	3.05394e-05		1.772	0.05714	0.03981	8.49582e-06	5.91844e-06		1.77	0	0	0	0		1.775	0.02857	0.02857	4.24791e-06	4.24791e-06		1.78	0.7	0.13084	0.000104074	1.94526e-05
		1.79	0.225	0.09798	3.34523e-05	1.45668e-05		1.74	1.94848	0.19336	0.000289694	2.87475e-05		1.792	0.08571	0.04801	1.27437e-05	7.13791e-06		1.79	0.02857	0.02857	4.24791e-06	4.24791e-06		1.795	0.08571	0.06313	1.27437e-05	9.3862e-06		1.8	0.55	0.09335	8.17722e-05	1.38793e-05
		1.81	0	0	0	0		1.76	1.97273	0.20014	0.000293299	2.97555e-05		1.812	0	0	0	0		1.81	0.2	0.12161	2.97354e-05	1.80811e-05		1.815	0	0	0	0		1.82	0.55	0.11747	8.17722e-05	1.74652e-05
		1.83	0	0	0	0		1.78	2.33939	0.20772	0.000347814	3.08828e-05		1.832	0	0	0	0		1.83	0.08571	0.04801	1.27437e-05	7.13791e-06		1.835	0	0	0	0		1.84	0.95	0.17045	0.000141243	2.53422e-05
		1.85	0.125	0.08155	1.85846e-05	1.21248e-05		1.8	2.38182	0.21743	0.000354121	3.23272e-05		1.852	0	0	0	0		1.85	0.11429	0.06825	1.69916e-05	1.0147e-05		1.855	0.02857	0.02857	4.24791e-06	4.24791e-06		1.86	0.93333	0.15195	0.000138765	2.25913e-05
		1.87	0.05	0.05	7.43384e-06	7.43384e-06		1.82	2.55455	0.23372	0.000379802	3.47486e-05		1.872	0	0	0	0		1.87	0.05714	0.03981	8.49582e-06	5.91844e-06		1.875	0.02857	0.02857	4.24791e-06	4.24791e-06		1.88	1.01667	0.16032	0.000151155	2.38354e-05
		1.89	0.1	0.04804	1.48677e-05	7.1422e-06		1.84	2.59394	0.22733	0.000385659	3.3799e-05		1.892	0.08571	0.04801	1.27437e-05	7.13791e-06		1.89	0.02857	0.02857	4.24791e-06	4.24791e-06		1.895	0	0	0	0		1.9	1.1	0.14002	0.000163544	2.08171e-05
		1.91	0.075	0.04218	1.11508e-05	6.27065e-06		1.86	2.76667	0.22856	0.000411339	3.39813e-05		1.912	0	0	0	0		1.91	0.08571	0.06313	1.27437e-05	9.3862e-06		1.915	0.05714	0.03981	8.49582e-06	5.91844e-06		1.92	1.26667	0.17606	0.000188324	2.61765e-05
		1.93	0.025	0.025	3.71692e-06	3.71692e-06		1.88	3.36667	0.28178	0.000500545	4.18938e-05		1.932	0.05714	0.03981	8.49582e-06	5.91844e-06		1.93	0.11429	0.06825	1.69916e-05	1.0147e-05		1.935	0.08571	0.04801	1.27437e-05	7.13791e-06		1.94	1.11667	0.15421	0.000166022	2.29274e-05
		1.95	0.125	0.06393	1.85846e-05	9.50432e-06		1.9	3.60606	0.29247	0.000536137	4.34832e-05		1.952	0.02857	0.02857	4.24791e-06	4.24791e-06		1.95	0.08571	0.04801	1.27437e-05	7.13791e-06		1.955	0.02857	0.02857	4.24791e-06	4.24791e-06		1.96	1.43333	0.18921	0.000213103	2.81311e-05
		1.97	0.1	0.04804	1.48677e-05	7.1422e-06		1.92	4.26364	0.31575	0.000633904	4.69442e-05		1.972	0.02857	0.02857	4.24791e-06	4.24791e-06		1.97	0.05714	0.03981	8.49582e-06	5.91844e-06		1.975	0.08571	0.04801	1.27437e-05	7.13791e-06		1.98	1.83333	0.23907	0.000272574	3.55447e-05
		1.99	0.1	0.05991	1.48677e-05	8.90789e-06		1.94	4.57273	0.34035	0.000679858	5.06025e-05		1.992	0.11429	0.07961	1.69916e-05	1.18369e-05		1.99	0.14286	0.07268	2.12395e-05	1.08056e-05		1.995	0	0	0	0		2	2.2	0.20419	0.000327089	3.03588e-05
		2.01	0.075	0.04218	1.11508e-05	6.27065e-06		1.96	5.06667	0.38741	0.000753296	5.75985e-05		2.012	0.14286	0.07268	2.12395e-05	1.08056e-05		2.01	0.11429	0.05456	1.69916e-05	8.11235e-06		2.015	0.02857	0.02857	4.24791e-06	4.24791e-06		2.02	2.16667	0.21936	0.000322133	3.2613e-05
		2.03	0.175	0.0706	2.60184e-05	1.04962e-05		1.98	6	0.39207	0.000892061	5.8292e-05		2.032	0.11429	0.06825	1.69916e-05	1.0147e-05		2.03	0.28571	0.12002	4.24791e-05	1.78448e-05		2.035	0.08571	0.04801	1.27437e-05	7.13791e-06		2.04	2.63333	0.2178	0.000391516	3.23825e-05
		2.05	0.15	0.05718	2.23015e-05	8.50092e-06		2	6.88485	0.45022	0.00102	6.69368e-05		2.052	0.22857	0.09245	3.39833e-05	1.37455e-05		2.05	0.31429	0.09849	4.6727e-05	1.46429e-05		2.055	0	0	0	0		2.06	3.85	0.31338	0.000572406	4.65921e-05
		2.07	0.275	0.10734	4.08861e-05	1.59594e-05		2.02	6.63333	0.73106	0.000986223	0.000108691		2.072	0.2	0.0686	2.97354e-05	1.01991e-05		2.07	0.14286	0.06001	2.12395e-05	8.92239e-06		2.075	0.05714	0.03981	8.49582e-06	5.91844e-06		2.08	3.66667	0.21871	0.000545148	3.25172e-05
		2.09	0.275	0.11316	4.08861e-05	1.68238e-05		2.04	7.31667	0.75108	0.00109	0.000111668		2.092	0.14286	0.06001	2.12395e-05	8.92239e-06		2.09	0.48571	0.11862	7.22144e-05	1.76354e-05		2.095	0.08571	0.04801	1.27437e-05	7.13791e-06		2.1	4.33333	0.323	0.000644266	4.80232e-05
		2.11	0.25	0.08586	3.71692e-05	1.27653e-05		2.06	8.96667	0.98605	0.00133	0.000146603		2.112	0.45714	0.16058	6.79665e-05	2.38747e-05		2.11	0.54286	0.15526	8.07103e-05	2.30835e-05		2.115	0.05714	0.03981	8.49582e-06	5.91844e-06		2.12	5.58333	0.33555	0.000830112	4.98886e-05
		2.13	0.275	0.09465	4.08861e-05	1.4072e-05		2.08	9.2	0.93422	0.00137	0.000138897		2.132	0.25714	0.10325	3.82312e-05	1.53507e-05		2.13	1.05714	0.22805	0.000157173	3.39051e-05		2.135	0.17143	0.08683	2.54874e-05	1.29092e-05		2.14	6.28333	0.36211	0.000934186	5.38377e-05
		2.15	0.325	0.09049	4.832e-05	1.34543e-05		2.1	11.5	1.13881	0.00171	0.000169315		2.152	0.37143	0.10913	5.52228e-05	1.62247e-05		2.15	1	0.19661	0.000148677	2.92313e-05		2.155	0.02857	0.02857	4.24791e-06	4.24791e-06		2.16	6.8	0.39901	0.00101	5.93235e-05
		2.17	0.175	0.0706	2.60184e-05	1.04962e-05		2.12	11.6	1.16207	0.00172	0.000172772		2.172	0.25714	0.08543	3.82312e-05	1.2702e-05		2.17	0.62857	0.16946	9.3454e-05	2.51942e-05		2.175	0.05714	0.03981	8.49582e-06	5.91844e-06		2.18	7.76667	0.41942	0.00115	6.23581e-05
		2.19	0.45	0.143	6.69045e-05	2.12606e-05		2.14	14.5333	1.45429	0.00216	0.000216219		2.192	0.48571	0.13824	7.22144e-05	2.05538e-05		2.19	1.17143	0.1944	0.000174164	2.89027e-05		2.195	0.14286	0.06001	2.12395e-05	8.92239e-06		2.2	9.5	0.52373	0.00141	7.78666e-05
		2.21	0.475	0.15186	7.06215e-05	2.25778e-05		2.16	14.95	1.4998	0.00222	0.000222985		2.212	0.51429	0.13203	7.64623e-05	1.96293e-05		2.21	1	0.16398	0.000148677	2.43806e-05		2.215	0.05714	0.03981	8.49582e-06	5.91844e-06		2.22	9.55	0.47206	0.00142	7.01841e-05
		2.23	0.5	0.13397	7.43384e-05	1.99186e-05		2.18	15.95	1.57871	0.00237	0.000234718		2.232	0.48571	0.11131	7.22144e-05	1.65486e-05		2.23	1.17143	0.21493	0.000174164	3.1955e-05		2.235	0.11429	0.05456	1.69916e-05	8.11235e-06		2.24	10.5167	0.44181	0.00156	6.56864e-05
		2.25	0.375	0.11144	5.57538e-05	1.65692e-05		2.2	17.8333	1.71701	0.00265	0.000255279		2.252	0.77143	0.16442	0.000114694	2.44458e-05		2.25	1.54286	0.25714	0.000229387	3.82312e-05		2.255	0.11429	0.06825	1.69916e-05	1.0147e-05		2.26	12.45	0.53066	0.00185	7.88963e-05
		2.27	0.425	0.10674	6.31876e-05	1.58703e-05		2.22	20.1	1.95149	0.00299	0.000290141		2.272	0.4	0.11	5.94707e-05	1.6355e-05		2.27	1.85714	0.23955	0.000276114	3.56151e-05		2.275	0.22857	0.08287	3.39833e-05	1.23202e-05		2.28	13.4333	0.59535	0.002	8.85151e-05
		2.29	0.5	0.13397	7.43384e-05	1.99186e-05		2.24	20.8667	2.01736	0.0031	0.000299935		2.292	0.57143	0.13148	8.49582e-05	1.9548e-05		2.29	2.05714	0.31206	0.000305849	4.63964e-05		2.295	0.11429	0.05456	1.69916e-05	8.11235e-06		2.3	14.3	0.4543	0.00213	6.75432e-05
		2.31	0.7	0.16871	0.000104074	2.50826e-05		2.26	22.25	2.14445	0.00331	0.00031883		2.312	0.74286	0.15526	0.000110446	2.30835e-05		2.31	1.85714	0.22878	0.000276114	3.40145e-05		2.315	0.08571	0.04801	1.27437e-05	7.13791e-06		2.32	15.7	0.6052	0.00233	8.99797e-05
		2.33	0.65	0.1318	9.66399e-05	1.95959e-05		2.28	26.3167	2.50079	0.00391	0.000371809		2.332	1.05714	0.18308	0.000157173	2.72194e-05		2.33	2.77143	0.27527	0.000412047	4.09265e-05		2.335	0.34286	0.13561	5.09749e-05	2.01628e-05		2.34	17	0.56798	0.00253	8.44451e-05
		2.35	0.925	0.1941	0.000137526	2.88587e-05		2.3	27	2.60063	0.00401	0.000386653		2.352	0.74286	0.16573	0.000110446	2.46405e-05		2.35	2.51429	0.31321	0.000373816	4.65677e-05		2.355	0.48571	0.13203	7.22144e-05	1.96293e-05		2.36	18.85	0.58165	0.0028	8.64782e-05
		2.37	0.75	0.13751	0.000111508	2.04452e-05		2.32	28.4333	2.72635	0.00423	0.000405345		2.372	1.14286	0.21358	0.000169916	3.1755e-05		2.37	2.94286	0.3011	0.000437535	4.47663e-05		2.375	0.48571	0.11862	7.22144e-05	1.76354e-05		2.38	20.3167	0.65376	0.00302	9.71983e-05
		2.39	0.975	0.15395	0.00014496	2.28894e-05		2.34	29.7	2.83025	0.00442	0.000420793		2.392	1.57143	0.17531	0.000233635	2.6064e-05		2.39	3.08571	0.21053	0.000458774	3.13005e-05		2.395	0.45714	0.13184	6.79665e-05	1.96022e-05		2.4	20.8333	0.66773	0.0031	9.92752e-05
		2.41	0.925	0.15354	0.000137526	2.28274e-05		2.36	32.5833	3.07425	0.00484	0.00045707		2.412	1.4	0.17002	0.000208147	2.52784e-05		2.41	2.97143	0.33175	0.000441782	4.9324e-05		2.415	0.62857	0.1365	9.3454e-05	2.02939e-05		2.42	23.5167	0.69806	0.0035	0.000103785
		2.43	1.075	0.17316	0.000159828	2.57447e-05		2.38	33.0333	3.1604	0.00491	0.000469878		2.432	2.08571	0.28513	0.000310097	4.23915e-05		2.43	3.17143	0.35143	0.000471518	5.225e-05		2.435	0.48571	0.13203	7.22144e-05	1.96293e-05		2.44	24.5333	0.69926	0.00365	0.000103964
		2.45	1.35	0.19791	0.000200714	2.9424e-05		2.4	35.5833	3.37022	0.00529	0.000501073		2.452	2.62857	0.25956	0.000390808	3.85904e-05		2.45	3.4	0.27865	0.000505501	4.14291e-05		2.455	0.57143	0.15495	8.49582e-05	2.30375e-05		2.46	25.7833	0.90451	0.00383	0.000134479
		2.47	1.2	0.19677	0.000178412	2.92549e-05		2.42	34.8833	3.29664	0.00519	0.000490134		2.472	2.14286	0.22878	0.000318593	3.40145e-05		2.47	4	0.36438	0.000594707	5.41749e-05		2.475	0.71429	0.13329	0.000106198	1.98176e-05		2.48	27.0833	0.82349	0.00403	0.000122433
		2.49	1.275	0.20565	0.000189563	3.05753e-05		2.44	38.5167	3.64935	0.00573	0.000542574		2.492	2.57143	0.26972	0.000382312	4.01012e-05		2.49	4.97143	0.35143	0.000739136	5.225e-05		2.495	1	0.21302	0.000148677	3.16713e-05		2.5	29.1	0.75939	0.00433	0.000112903
		2.51	1.375	0.20782	0.000204431	3.0898e-05		2.46	38.7	3.67195	0.00575	0.000545934		2.512	2.14286	0.25649	0.000318593	3.81339e-05		2.51	4.45714	0.39608	0.000662674	5.88878e-05		2.515	0.51429	0.11131	7.64623e-05	1.65486e-05		2.52	30.9167	0.78521	0.0046	0.000116742
		2.53	1.725	0.22357	0.000256467	3.32398e-05		2.48	40.7833	3.83436	0.00606	0.00057008		2.532	2.8	0.32746	0.000416295	4.8685e-05		2.53	5.05714	0.43375	0.00075188	6.44886e-05		2.535	0.97143	0.23004	0.000144429	3.42012e-05		2.54	32.4833	0.77002	0.00483	0.000114484
		2.55	1.6	0.23149	0.000237883	3.44179e-05		2.5	42.6667	4.05845	0.00634	0.000603397		2.552	3.02857	0.31884	0.000450278	4.74036e-05		2.55	5.54286	0.46804	0.000824094	6.9587e-05		2.555	0.91429	0.19819	0.000135933	2.94664e-05		2.56	33.45	0.95888	0.00497	0.000142563
		2.57	1.825	0.27477	0.000271335	4.08514e-05		2.52	44.6667	4.20208	0.00664	0.000624751		2.572	3.34286	0.34772	0.000497005	5.16986e-05		2.57	5.2	0.38414	0.000773119	5.71126e-05		2.575	1.17143	0.15603	0.000174164	2.31982e-05		2.58	35.7333	1.00137	0.00531	0.000148881
		2.59	1.95	0.27257	0.00028992	4.0525e-05		2.54	42.95	4.10893	0.00639	0.000610902		2.592	3.88571	0.39699	0.000577715	5.90228e-05		2.59	6.08571	0.50771	0.000904804	7.54843e-05		2.595	1.37143	0.23222	0.0002039	3.45255e-05		2.6	39.5333	0.88313	0.00588	0.000131301
		2.61	2.275	0.31417	0.00033824	4.67096e-05		2.56	47.8667	4.51535	0.00712	0.000671328		2.612	4.08571	0.39826	0.000607451	5.92113e-05		2.61	5.85714	0.39777	0.000870821	5.91396e-05		2.615	1.71429	0.26749	0.000254874	3.97689e-05		2.62	41	0.96668	0.0061	0.000143722
		2.63	2.55	0.35073	0.000379126	5.21457e-05		2.58	45.0167	4.24713	0.00669	0.00063145		2.632	4.37143	0.36916	0.00064993	5.48854e-05		2.63	7.28571	0.55089	0.00108	8.19048e-05		2.635	1.42857	0.19353	0.000212395	2.87738e-05		2.64	42.8667	1.00323	0.00637	0.000149158
		2.65	2.45	0.27954	0.000364258	4.15607e-05		2.6	46.5	4.41047	0.00691	0.000655735		2.652	3.97143	0.36319	0.000590459	5.39983e-05		2.65	6.25714	0.52715	0.000930292	7.8375e-05		2.655	1.94286	0.2353	0.000288858	3.49837e-05		2.66	44.2	1.05787	0.00657	0.000157281
		2.67	2.65	0.32532	0.000393993	4.83676e-05		2.62	48.0167	4.50972	0.00714	0.00067049		2.672	5.51429	0.50272	0.000819846	7.47424e-05		2.67	8.05714	0.50032	0.0012	7.43866e-05		2.675	2	0.28403	0.000297354	4.22285e-05		2.68	44.2833	0.97427	0.00658	0.000144851
		2.69	3.575	0.37363	0.000531519	5.55501e-05		2.64	48.8167	4.62635	0.00726	0.000687831		2.692	4.68571	0.36154	0.000696657	5.3752e-05		2.69	8.05714	0.52331	0.0012	7.78041e-05		2.695	2	0.26568	0.000297354	3.95011e-05		2.7	48.45	1.01275	0.0072	0.000150572
		2.71	3.55	0.36681	0.000527803	5.45365e-05		2.66	48.4167	4.57852	0.0072	0.00068072		2.712	5.97143	0.51284	0.000887813	7.62469e-05		2.71	8.68571	0.65948	0.00129	9.80489e-05		2.715	2.51429	0.3365	0.000373816	5.00291e-05		2.72	50.4667	1.03347	0.0075	0.000153653
		2.73	3.25	0.33732	0.0004832	5.0151e-05		2.68	49.8	4.71563	0.0074	0.000701105		2.732	5.25714	0.40239	0.000781615	5.98266e-05		2.73	8.02857	0.49107	0.00119	7.30111e-05		2.735	3.17143	0.38781	0.000471518	5.76583e-05		2.74	52.05	1.07499	0.00774	0.000159826
		2.75	4.25	0.33157	0.000631876	4.92961e-05		2.7	53.15	5.04818	0.0079	0.000750547		2.752	6.94286	0.63635	0.00103	9.4611e-05		2.75	9.6	0.64195	0.00143	9.54432e-05		2.755	2.85714	0.27238	0.000424791	4.04963e-05		2.76	53.95	1.04379	0.00802	0.000155188
		2.77	4.425	0.40174	0.000657895	5.97293e-05		2.72	51.3833	4.79383	0.00764	0.000712732		2.772	6.05714	0.38663	0.000900556	5.74831e-05		2.77	9.74286	0.65381	0.00145	9.72063e-05		2.775	3.45714	0.34138	0.000513997	5.07558e-05		2.78	58.4	1.2271	0.00868	0.000182441
		2.79	4.425	0.38043	0.000657895	5.65612e-05		2.74	51.6333	4.88315	0.00768	0.000726011		2.792	8.51429	0.64218	0.00127	9.54765e-05		2.79	10.0286	0.6331	0.00149	9.41274e-05		2.795	3.42857	0.33377	0.000509749	4.96243e-05		2.8	61.0333	1.15175	0.00907	0.000171239
		2.81	4.75	0.40786	0.000706215	6.06386e-05		2.76	53.6667	5.0471	0.00798	0.000750387		2.812	7.54286	0.46804	0.00112	6.9587e-05		2.81	10.1143	0.54506	0.0015	8.10384e-05		2.815	4.74286	0.49424	0.000705153	7.34821e-05		2.82	62.1833	1.12433	0.00925	0.000167162
		2.83	4.725	0.41601	0.000702498	6.18504e-05		2.78	54.4833	5.15004	0.0081	0.000765691		2.832	9.37143	0.53623	0.00139	7.97244e-05		2.83	11.4571	0.62085	0.0017	9.23054e-05		2.835	4.08571	0.31854	0.000607451	4.73588e-05		2.84	65.2167	1.23006	0.0097	0.000182881
		2.85	6.45	0.40024	0.000958965	5.95064e-05		2.8	54.3	5.1174	0.00807	0.000760838		2.852	9.68571	0.62143	0.00144	9.23916e-05		2.85	11.2857	0.57038	0.00168	8.48018e-05		2.855	5.22857	0.37368	0.000777367	5.55582e-05		2.86	67.9833	1.2592	0.01011	0.000187214
		2.87	5.725	0.33777	0.000851175	5.02181e-05		2.82	54.35	5.12851	0.00808	0.00076249		2.872	9.91429	0.56117	0.00147	8.34327e-05		2.87	13.0571	0.69445	0.00194	0.000103248		2.875	5.34286	0.56649	0.000794359	8.42241e-05		2.88	71.0667	1.327	0.01057	0.000197295
		2.89	7.525	0.51762	0.00112	7.69584e-05		2.84	55.45	5.24056	0.00824	0.00077915		2.892	10.4286	0.71747	0.00155	0.000106671		2.89	13.2571	0.67531	0.00197	0.000100402		2.895	5.14286	0.43607	0.000764623	6.48333e-05		2.9	73.85	1.22008	0.01098	0.000181398
		2.91	7.025	0.5019	0.00104	7.46214e-05		2.86	55.5667	5.21002	0.00826	0.000774609		2.912	10.1714	0.58624	0.00151	8.71598e-05		2.91	13.9714	0.75089	0.00208	0.00011164		2.915	6.14286	0.40614	0.0009133	6.03829e-05		2.92	76.4833	1.347	0.01137	0.000200267
		2.93	7.15	0.44943	0.00106	6.68198e-05		2.88	56.4833	5.29372	0.0084	0.000787053		2.932	12.4	0.55941	0.00184	8.31715e-05		2.93	13.7429	0.88436	0.00204	0.000131483		2.935	6.82857	0.47365	0.00102	7.0421e-05		2.94	80.2833	1.36896	0.01194	0.000203533
		2.95	8.25	0.49062	0.00123	7.29434e-05		2.9	56.3	5.30218	0.00837	0.000788312		2.952	13.1143	0.66708	0.00195	9.91791e-05		2.95	13.9143	0.71169	0.00207	0.000105812		2.955	6.22857	0.48522	0.000926044	7.21409e-05		2.96	82.45	1.37562	0.01226	0.000204523
		2.97	9.225	0.55872	0.00137	8.30681e-05		2.92	53.8667	5.10314	0.00801	0.000758719		2.972	12.8857	0.77435	0.00192	0.000115128		2.97	16.6857	0.54967	0.00248	8.17231e-05		2.975	7.91429	0.44414	0.00118	6.60337e-05		2.98	84.45	1.24043	0.01256	0.000184423
		2.99	8.275	0.48568	0.00123	7.22088e-05		2.94	56.05	5.27302	0.00833	0.000783976		2.992	14.1143	0.77326	0.0021	0.000114966		2.99	16.3143	0.66834	0.00243	9.93662e-05		2.995	7.57143	0.53182	0.00113	7.90694e-05		3	90.4	1.28907	0.01344	0.000191654
		3.01	8.925	0.54934	0.00133	8.16747e-05		2.96	57.8667	5.49527	0.0086	0.000817019		3.012	13.3714	0.70064	0.00199	0.000104169		3.01	17.0571	0.86281	0.00254	0.00012828		3.015	8.97143	0.64232	0.00133	9.54988e-05		3.02	89	1.41341	0.01323	0.000210142
		3.03	9.275	0.63346	0.00138	9.41801e-05		2.98	56.3333	5.26934	0.00838	0.000783428		3.032	15.1143	0.79258	0.00225	0.000117839		3.03	18	0.78323	0.00268	0.000116448		3.035	8.31429	0.46702	0.00124	6.94343e-05		3.04	92.4167	1.42125	0.01374	0.000211306
		3.05	9.025	0.41831	0.00134	6.21931e-05		3	56.7667	5.31358	0.00844	0.000790006		3.052	14.4571	0.76405	0.00215	0.000113596		3.05	18.7429	0.88055	0.00279	0.000130917		3.055	8.77143	0.59279	0.0013	8.81347e-05		3.06	98.15	1.4528	0.01459	0.000215998
		3.07	9.925	0.63789	0.00148	9.48398e-05		3.02	56.1833	5.24779	0.00835	0.000780224		3.072	15.8286	0.81011	0.00235	0.000120445		3.07	18.3714	1.07225	0.00273	0.000159419		3.075	10.0286	0.60458	0.00149	8.98876e-05		3.08	98.3667	1.40278	0.01462	0.00020856
		3.09	9.5	0.57289	0.00141	8.51757e-05		3.04	57.4333	5.43	0.00854	0.000807316		3.092	15.4571	0.79741	0.0023	0.000118557		3.09	17.6571	0.73444	0.00263	0.000109194		3.095	10.9714	0.60319	0.00163	8.96808e-05		3.1	102.467	1.23884	0.01523	0.000184187
		3.11	10.025	0.49548	0.00149	7.36658e-05		3.06	55.55	5.22318	0.00826	0.000776565		3.112	16.7143	0.76759	0.00249	0.000114123		3.11	19.5429	0.8264	0.00291	0.000122866		3.115	10.3714	0.5532	0.00154	8.22475e-05		3.12	103.917	1.38092	0.01545	0.000205311
		3.13	10.4	0.49068	0.00155	7.29531e-05		3.08	54.8667	5.14394	0.00816	0.000764785		3.132	18.4286	0.71277	0.00274	0.000105973		3.13	18.3143	0.88571	0.00272	0.000131685		3.135	11.6571	0.7159	0.00173	0.000106437		3.14	105.867	1.42446	0.01574	0.000211784
		3.15	11.65	0.5269	0.00173	7.83384e-05		3.1	54.8333	5.14431	0.00815	0.00076484		3.152	18.3143	0.7894	0.00272	0.000117365		3.15	22.0857	0.80165	0.00328	0.000119187		3.155	12.2	0.77871	0.00181	0.000115776		3.16	107.333	1.70587	0.01596	0.000253623
		3.17	11.875	0.62346	0.00177	9.2694e-05		3.12	55.5167	5.22334	0.00825	0.00077659		3.172	17.4857	0.92616	0.0026	0.000137698		3.17	20.8	0.67088	0.00309	9.97447e-05		3.175	12.1429	0.69105	0.00181	0.000102743		3.18	110.017	1.46821	0.01636	0.000218289
		3.19	10.45	0.61597	0.00155	9.15809e-05		3.14	53.9833	5.09045	0.00803	0.000756832		3.192	18.6571	0.69927	0.00277	0.000103965		3.19	20.2857	0.72711	0.00302	0.000108105		3.195	14.3429	0.62704	0.00213	9.32265e-05		3.2	111.4	1.75412	0.01656	0.000260797
[truncated: 464 more rows]

## Sheet: SI Fig3
	a)	65u					b)	48u					c)	46u					d)	42u					e)	26u
Supplementary Information Figure 3		n = 40						n = 35						n = 90						n = 40						n = 60
																		* 10^-18
[truncated: 727 more rows]

## Sheet: SI Fig4
Displayed data, integrals over peaks from the cumulative MS after subtraction of background.
[truncated: 82 more rows]
